# Supplementary material for: Spatial profiles of markers of glycolysis, mitochondria, and proton pumps in a rat glioma suggest coordinated programming for proliferation
Source: BMC Res Notes. 2015 Jun 2;8:207. doi: 10.1186/s13104-015-1191-z (PMC4467611; doi:10.1186/s13104-015-1191-z)
Supplement: Supplementary file 1 — Additional file 1: Numerical tabulation of profiles of Tom20 and GAPDH after normalization and alignment [file 13104_2015_1191_MOESM1_ESM.xlsx]

## Sheet: Sheet1
x/mm	Tom20 1	Tom20 2	Tom20 3	Tom20 4	Tom20 5	Tom20 6	Tom20 7	Tom20 8	Tom20 9	Tom20 10	Tom20 11	Tom20 12	Tom20 13	Tom20 14	Tom20 15	Tom20 16	GAPDH 1	GAPDH 2	GAPDH 3	GAPDH 4	GAPDH 5	GAPDH 6	GAPDH 7	GAPDH 8	GAPDH 9	GAPDH 10	GAPDH 11	GAPDH 12	GAPDH 13	GAPDH 14	GAPDH 15	GAPDH 16	Tom20/GAPDH	C/S	D/T	E/U	F/V	G/W	H/X	I/Y	J/Z	K/AA	L/AB	M/AC	N/AD	O/AE	P/AF	Q/AG
-1499.69	1.03564		0.98261	0.859733	0.942586		1.06167		0.863924		0.920338		0.58087		0.969468		1.02302		0.930164	0.906448	1.08133		1.00746		0.855565		1.01554		0.380774		0.919736		1.01234		1.05638	0.948464	0.871689		1.05381		1.00977		0.90625		1.5255		1.05407
-1497.93	1.0781		0.957373	0.847657	0.94309		1.05243		0.865197		0.914664		0.583674		0.963531		1.03861		0.928045	0.931143	1.09439		1.02191		0.868902		0.984567		0.369961		0.916517		1.03802		1.0316	0.910341	0.861752		1.02986		0.995735		0.929001		1.57767		1.0513
-1496.17	1.06514		0.961526	0.837036	0.962493		1.10174		0.862107		0.916083		0.570358		0.962452		1.08881		0.952004	0.929412	1.09789		1.01337		0.866559		0.997301		0.381029		0.909378		0.978268		1.01	0.900608	0.876679		1.08721		0.994862		0.918562		1.49689		1.05836
-1494.41	1.03826		0.98229	0.818122	0.962115		1.08824		0.854472		0.933812		0.582553		0.960113		1.06534		0.931304	0.924537	1.13166		1.06218		0.85935		1.03097		0.371614		0.908819		0.974578		1.05475	0.884899	0.850183		1.02453		0.994324		0.905758		1.56763		1.05644
-1492.66	1.03964		0.974783	0.811429	0.974337		1.06211		0.8532		0.940549		0.58872		0.962092		1.06935		0.903108	0.935547	1.16477		1.06062		0.861332		1.0475		0.377848		0.90392		0.972213		1.07937	0.867331	0.836509		1.0014		0.990558		0.897897		1.55809		1.06436
-1490.9	1.01427		0.991554	0.826997	1.01592		1.12272		0.855563		0.921579		0.592364		0.962632		1.06297		0.918428	0.943097	1.17186		1.07244		0.837722		0.986526		0.366017		0.90266		0.95419		1.07962	0.876895	0.866925		1.04689		1.0213		0.934165		1.61841		1.06644
-1489.14	1.03743		1.0112	0.84111	1.03683		1.11363		0.837023		0.913069		0.584235		0.954176		1.05495		0.896914	0.926739	1.1922		1.04648		0.848175		1.03232		0.368434		0.914977		0.983397		1.12742	0.907602	0.869679		1.06417		0.986851		0.884482		1.58573		1.04284
-1487.38	1.06266		1.02765	0.835436	1.0294		1.03981		0.849928		0.933458		0.585496		0.952198		0.989757		0.889743	0.907707	1.18435		1.03015		0.846553		1.01346		0.351513		0.909798		1.07366		1.155	0.92038	0.869169		1.00937		1.00399		0.921057		1.66564		1.0466
-1485.62	1.0395		1.01008	0.830925	1.02121		1.07561		0.850292		0.943209		0.589281		0.96479		1.00357		0.901152	0.915099	1.15086		1.04212		0.861332		1.00722		0.368307		0.926875		1.03581		1.12088	0.908016	0.887343		1.03214		0.987182		0.936449		1.59997		1.04091
-1483.87	1.02792		0.995707	0.856242	1.01277		1.0583		0.844839		0.941968		0.581712		0.976844		1.02317		0.905064	0.922177	1.11728		1.03684		0.852501		0.947589		0.358638		0.936253		1.00464		1.10015	0.9285	0.906458		1.0207		0.991012		0.994068		1.622		1.04335
-1482.11	1.06611		0.974464	0.814484	1.01642		1.07767		0.864833		0.925302		0.578628		0.993574		0.969263		0.876867	0.937277	1.10877		1.06404		0.856106		0.978935		0.369706		0.940732		1.09992		1.1113	0.86899	0.916714		1.01281		1.01019		0.945213		1.5651		1.05617
-1480.35	1.04391		0.984686	0.815066	1.00483		1.04523		0.845748		0.946223		0.581852		0.996992		1.04782		0.90816	0.919818	1.07518		1.05969		0.871606		1.0104		0.366653		0.94703		0.996271		1.08426	0.886117	0.934565		0.98636		0.970333		0.936481		1.58693		1.05276
-1478.59	1.01841		1.01136	0.842565	1.00042		1.03731		0.849201		0.945336		0.592925		0.987997		1.00297		0.923155	0.937906	1.08351		0.977923		0.849978		0.99522		0.362836		0.942691		1.01539		1.09555	0.898347	0.923314		1.06073		0.999086		0.949877		1.63414		1.04806
-1476.84	1.05577		1.02318	0.82496	0.99248		1.04391		0.846475		0.925125		0.595588		1.00581		0.986341		0.911746	0.927211	1.10139		1.01368		0.857728		0.960323		0.37365		0.94927		1.07039		1.12222	0.889722	0.901119		1.02983		0.986881		0.963347		1.59397		1.05956
-1475.08	1.00807		1.02749	0.805318	0.981267		1.03129		0.845384		0.913069		0.585496		0.994114		1.00758		0.909138	0.948759	1.10101		1.01725		0.85196		0.986771		0.364744		0.976704		1.00049		1.13018	0.848812	0.891244		1.0138		0.992281		0.925309		1.60522		1.01783
-1473.32	1.04557		0.993151	0.838055	0.996638		1.10232		0.859744		0.914664		0.589701		0.988537		1.09593		0.935705	0.950804	1.0941		1.00093		0.830873		1.00906		0.376703		0.967746		0.954042		1.06139	0.881417	0.910918		1.1013		1.03475		0.906456		1.56543		1.02148
-1471.56	1.04681		0.983887	0.817249	0.992733		1.12067		0.840295		0.921402		0.590122		1.00221		1.03713		0.938965	0.939479	1.07178		1.01337		0.839164		0.941467		0.363472		0.94647		1.00933		1.04784	0.869896	0.926248		1.10589		1.00135		0.978687		1.62357		1.05889
-1469.81	1.06694		1.06726	0.848094	0.976353		1.16264		0.84702		0.915551		0.576665		1.00851		1.06668		0.926741	0.911324	1.0609		1.01881		0.840786		0.984935		0.370469		0.94605		1.00024		1.15163	0.930617	0.920307		1.14118		1.00741		0.929555		1.55658		1.06602
-1468.05	1.03412		1.10032	0.829907	0.984291		1.16059		0.841931		0.912005		0.584936		1.00869		1.03475		0.885179	0.891034	1.0626		1.01632		0.85124		0.979915		0.364744		0.952069		0.999393		1.24305	0.931397	0.926302		1.14195		0.989065		0.930698		1.60369		1.05947
-1466.29	1.05122		1.04027	0.865408	0.960099		1.12918		0.853382		0.913423		0.576245		1.02128		1.01946		0.842966	0.89764	1.06544		1.02191		0.866379		0.977343		0.367798		0.960607		1.03116		1.23406	0.964092	0.901129		1.10497		0.984998		0.934599		1.56674		1.06316
-1464.53	1.04846		0.95929	0.9028	0.971691		1.03922		0.849201		0.940904		0.581151		1.01031		0.951443		0.846226	0.903145	1.05522		1.01476		0.869984		1.0022		0.354821		0.953049		1.10197		1.13361	0.999618	0.920839		1.0241		0.976112		0.93884		1.63787		1.06008
-1462.77	1.04226		0.915367	0.87341	0.961107		1.03144		0.849201		0.927784		0.581291		1.00977		1.01916		0.858776	0.899213	1.05797		0.970773		0.853222		0.984812		0.380902		0.941851		1.02266		1.0659	0.971305	0.908447		1.06249		0.995288		0.942093		1.52609		1.07211
-1461.02	1.04116		0.916644	0.821759	0.955059		1.06285		0.842113		0.931507		0.590963		1.00653		1.00817		0.860079	0.930356	1.07613		1.00653		0.860612		0.945018		0.369706		0.941291		1.03272		1.06577	0.883274	0.887495		1.05595		0.978505		0.985703		1.59847		1.0693
-1459.26	1.05866		0.951464	0.78102	0.967533		1.07723		0.83975		0.925125		0.591664		1.00527		1.03624		0.862361	0.926267	1.06705		1.00808		0.836641		0.917468		0.374159		0.960047		1.02164		1.10332	0.843192	0.906738		1.06859		1.00372		1.00835		1.58132		1.0471
-1457.5	1.05935		0.971109	0.756577	0.953421		1.11671		0.850292		0.923529		0.594467		1.01228		0.941048		0.860079	0.931457	1.06307		1.00824		0.85196		0.96216		0.370724		0.963826		1.12572		1.12909	0.812251	0.896852		1.10759		0.998042		0.95985		1.60353		1.05028
-1455.74	1.01662		0.946832	0.801826	0.956697		1.06519		0.843749		0.938777		0.581291		0.99987		0.946691		0.881105	0.905347	1.06289		1.0014		0.860612		0.975751		0.363345		0.974744		1.07386		1.0746	0.885656	0.900094		1.06371		0.980406		0.962106		1.59983		1.02578
-1453.98	1.03964		0.916644	0.816667	0.945231		1.05301		0.855927		0.93594		0.589001		1.00023		0.992726		0.878171	0.881597	1.08076		1.03109		0.869623		1.00673		0.385481		0.965506		1.04726		1.04381	0.926349	0.874595		1.02127		0.98425		0.929684		1.52796		1.03596
-1452.23	1.06418		0.937728	0.845329	0.953421		0.98565		0.85211		0.929025		0.58872		1.00347		1.04663		0.856168	0.905662	1.05172		1.0401		0.849437		0.988118		0.375685		0.961307		1.01677		1.09526	0.933383	0.906533		0.947647		1.00315		0.940196		1.56706		1.04386
-1450.47	1.03564		0.943637	0.864389	0.949641		1.01662		0.851383		0.924238		0.58031		0.984039		0.994508		0.837098	0.904246	1.06033		1.00466		0.857548		1.00599		0.383064		0.969705		1.04136		1.12727	0.955922	0.895608		1.0119		0.992811		0.918731		1.51491		1.01478
-1448.71	1.0333		0.954339	0.854787	0.947499		1.08853		0.842476		0.915373		0.576946		0.958494		0.92798		0.815095	0.924379	1.08048		1.02704		0.829071		1.01273		0.374668		0.971525		1.11349		1.17083	0.924714	0.876924		1.05986		1.01617		0.903868		1.53989		0.986587
-1446.95	1.06059		0.93629	0.829325	0.963375		1.16851		0.837387		0.917501		0.582973		0.962632		0.973718		0.83775	0.933345	1.05929		1.07212		0.824745		1.02865		0.37365		0.956408		1.08922		1.11762	0.888552	0.909453		1.0899		1.01533		0.89195		1.56021		1.00651
-1445.19	1.0355		0.981651	0.850713	0.953799		1.09249		0.84702		0.914487		0.579749		0.990336		0.992726		0.849159	0.935861	1.0802		1.03186		0.824925		1.02093		0.374032		0.957108		1.04309		1.15603	0.909016	0.882986		1.05876		1.02678		0.895737		1.55		1.03472
-1443.44	1.05205		1.05065	0.884613	0.960729		1.03305		0.830661		0.935408		0.575964		0.997172		0.988865		0.847367	0.938063	1.09571		1.05922		0.831053		0.991669		0.394005		0.971805		1.06389		1.2399	0.943021	0.876809		0.975294		0.999528		0.943266		1.46182		1.0261
-1441.68	1.06211		1.06008	0.86177	0.957579		0.972001		0.850837		0.941081		0.594747		0.996273		1.05005		0.834327	0.927525	1.05229		1.04725		0.845832		1.02326		0.373014		0.981742		1.01149		1.27057	0.929107	0.909995		0.928143		1.00592		0.91969		1.59444		1.0148
-1439.92	1.07397		1.01375	0.87923	0.944098		0.992401		0.840295		0.948705		0.576665		0.977563		1.01203		0.812976	0.926896	1.04983		1.01539		0.837181		1.00612		0.369452		0.978243		1.0612		1.24697	0.948575	0.899284		0.977363		1.00372		0.942937		1.56087		0.999305
-1438.16	1.03261		1.0203	0.829179	0.954177		0.981834		0.837932		0.951187		0.587178		0.98242		1.06995		0.838239	0.92202	1.05144		1.04756		0.827629		1.0393		0.380265		0.975584		0.965102		1.2172	0.899308	0.907496		0.937254		1.01245		0.91522		1.54413		1.00701
-1436.41	1.03261		0.989158	0.842856	0.946239		1.09293		0.841567		0.936472		0.58844		0.995553		1.01396		0.834327	0.921705	1.05664		1.04803		0.840426		1.02546		0.367162		0.960747		1.01839		1.18558	0.914453	0.895516		1.04284		1.00136		0.913218		1.60267		1.03623
-1434.65	1.06252		0.99363	0.86017	0.945862		1.1399		0.830298		0.938777		0.582833		0.972526		1.07589		0.834816	0.913841	1.07329		1.02891		0.839885		0.95212		0.375049		0.94885		0.98758		1.19024	0.941269	0.881272		1.10787		0.988585		0.985986		1.55402		1.02495
-1432.89	1.07493		1.01567	0.897562	0.944223		1.09396		0.838114		0.929203		0.583534		0.962992		1.02554		0.845248	0.929727	1.05645		1.01601		0.827449		0.988486		0.373523		0.941291		1.04816		1.20163	0.965404	0.893768		1.07672		1.01289		0.940026		1.56224		1.02305
-1431.13	1.0628		1.00625	0.919678	0.949389		1.12992		0.843203		0.930444		0.579469		0.967669		0.93199		0.831883	0.944669	1.05153		1.0028		0.846734		0.970854		0.369579		0.944651		1.14036		1.2096	0.973545	0.902861		1.12677		0.99583		0.958377		1.56792		1.02437
-1429.38	1.07879		1.01264	0.893634	0.940192		1.17394		0.839023		0.923529		0.584515		0.976484		0.905854		0.840358	0.945299	1.03507		1.02316		0.841146		0.996322		0.361564		0.955988		1.19091		1.20501	0.945346	0.908333		1.14737		0.997475		0.926939		1.61663		1.02144
-1427.62	1.06514		1.0441	0.906438	0.935782		1.11935		0.829571		0.921224		0.568676		0.994653		0.898429		0.834327	0.955365	1.01795		1.05425		0.839705		0.998036		0.363854		0.965646		1.18556		1.25143	0.948787	0.919279		1.06175		0.987932		0.923037		1.56292		1.03004
-1425.86	1.07714		1.06071	0.936992	0.93679		1.14811		0.841204		0.914842		0.589281		0.998611		1.01901		0.857146	0.913369	1.02136		1.07772		0.847274		0.957017		0.364999		0.958788		1.05704		1.2375	1.02586	0.9172		1.06532		0.992835		0.95593		1.61447		1.04154
-1424.1	1.0832		1.02717	0.92026	0.940948		1.133		0.837568		0.919983		0.582693		1.00797		1.04693		0.855027	0.901101	1.0364		1.06777		0.852681		0.963874		0.37454		0.945071		1.03465		1.20133	1.02126	0.907901		1.06109		0.982276		0.954464		1.55575		1.06655
-1422.34	1.09051		0.999061	0.908329	0.943215		1.18099		0.845384		0.930798		0.581852		1.01282		1.03445		0.872792	0.899213	1.02807		1.08363		0.849437		0.935957		0.358256		0.942831		1.05419		1.14467	1.01014	0.917459		1.08985		0.995229		0.994488		1.62412		1.07424
-1420.59	1.08348		1.00976	0.922006	0.944727		1.17688		0.84084		0.905268		0.577647		1.01858		1.04218		0.869859	0.922492	1.02117		1.1099		0.862774		0.941712		0.356093		0.960467		1.03963		1.16083	0.999473	0.925143		1.06035		0.974577		0.9613		1.62218		1.0605
-1418.83	1.08955		0.963603	0.926225	0.953421		1.13432		0.857017		0.909168		0.56377		1.00617		1.01515		0.867251	0.931143	1.00556		1.08472		0.854484		0.923346		0.351259		0.980343		1.07329		1.1111	0.994719	0.948149		1.04573		1.00296		0.984646		1.605		1.02634
-1417.07	1.10402		0.948589	0.926807	0.941451		1.12449		0.83157		0.896757		0.573722		1.00005		0.982034		0.879149	0.942468	1.02429		1.07181		0.857728		0.910734		0.386499		0.979643		1.12422		1.07899	0.983383	0.919126		1.04914		0.969504		0.984654		1.48441		1.02083
-1415.31	1.05866		0.984846	0.893197	0.949389		1.07928		0.842658		0.900481		0.572741		0.995913		1.15608		0.885668	0.937591	0.99629		1.06357		0.860972		0.932896		0.386118		0.973624		0.915738		1.11198	0.952651	0.952925		1.01477		0.978729		0.965253		1.48333		1.02289
-1413.56	1.0832		0.988998	0.944412	0.935026		1.07268		0.838295		0.909168		0.566994		1.00473		1.07306		0.937661	0.944197	1.00471		1.11845		0.857548		0.934978		0.368688		0.971525		1.00945		1.05475	1.00023	0.930643		0.959078		0.97755		0.972396		1.53787		1.03418
-1411.8	1.07783		1.01791	0.927971	0.931498		1.03848		0.837932		0.909168		0.567134		0.994474		1		0.901152	0.949388	1.01332		1.09808		0.858269		0.996077		0.363981		0.961867		1.07782		1.12956	0.977441	0.919256		0.945723		0.976305		0.912749		1.55814		1.0339
-1410.04	1.05756		1.00481	0.873556	0.945609		1.0602		0.846657		0.917501		0.575684		0.975225		1.03416		0.915495	0.928311	0.994303		1.12171		0.848356		1.01934		0.376067		0.95011		1.02263		1.09756	0.941016	0.951027		0.945165		0.997997		0.900093		1.5308		1.02643
-1408.28	1.08762		0.998262	0.859879	0.942334		1.10555		0.848838		0.926543		0.576805		0.972886		1.06757		0.949885	0.937434	1.01672		1.17938		0.850519		0.975996		0.360419		0.942831		1.01878		1.05093	0.917269	0.926834		0.9374		0.998024		0.949331		1.60038		1.03188
-1406.52	1.13201		0.963922	0.884031	0.945609		1.09924		0.839204		0.911473		0.575404		0.998791		1.07128		0.966184	0.939479	0.986546		1.10042		0.84349		0.961303		0.375304		0.939332		1.05668		0.997659	0.94098	0.958505		0.998934		0.99492		0.948164		1.53317		1.0633
-1404.77	1.16744		0.948748	0.897271	0.948507		1.12316		0.846657		0.915019		0.571339		1.00455		1.05317		0.967325	0.913684	0.97037		1.12498		0.845652		0.986404		0.365126		0.94885		1.10851		0.980796	0.982037	0.977469		0.998389		1.00119		0.927631		1.56477		1.0587
-1403.01	1.11739		0.974783	0.935682	0.943846		1.09689		0.831025		0.922288		0.569236		1.02506		1.05628		0.929675	0.926267	0.97529		1.08472		0.848896		0.978078		0.368434		0.968725		1.05785		1.04852	1.01017	0.967759		1.01123		0.978947		0.94296		1.54502		1.05815
-1401.25	1.09892		1.03005	0.920405	0.930616		1.13608		0.846838		0.919806		0.566713	1.08723	1.02416		1.09801		0.938476	0.944355	0.964789		1.07508		0.862594		0.97269		0.366653		0.977543		1.00083		1.09757	0.974639	0.964579		1.05674		0.981734		0.945631		1.54564		1.04768
-1399.49	1.10926		1.02126	0.908911	0.943468	1.09539	1.1534		0.845384		0.908636		0.58031	1.07074	0.979902		1.0594		0.888765	0.940894	0.967911	1.1648	1.10104		0.857367		0.915019		0.364999	1.08982	0.964666		1.04706		1.14908	0.966007	0.974746	0.940409	1.04756		0.986023		0.993024		1.5899	0.982493	1.01579
-1397.73	1.11133		0.998582	0.946885	0.946869	1.10157	1.19669		0.84702		0.898708		0.571339	1.09063	0.96569		1.02614		0.890395	0.941366	0.956938	1.15086	1.0928		0.858629		0.961058		0.372505	1.05296	0.935973		1.08302		1.1215	1.00586	0.989479	0.957174	1.09507		0.98648		0.935123		1.53378	1.03577	1.03175
-1395.98	1.13091		0.955457	0.964927	0.932884	1.08637	1.17996		0.845566		0.902076		0.574843	1.09645	0.974325		1.07099		0.894307	0.940265	0.978411	1.15753	1.08285		0.871426		0.983098		0.369833	1.03629	0.945211		1.05595		1.06838	1.02623	0.953468	0.93852	1.08968		0.970325		0.917586		1.55433	1.05806	1.0308
-1394.22	1.10761		0.97079	0.970892	0.919276	1.08213	1.09073		0.833388		0.906154		0.569236	1.11585	0.979002		1.04871		0.932445	0.92784	0.997614	1.15605	1.0642		0.880617		0.980037		0.364235	1.05046	0.961027		1.05616		1.04112	1.0464	0.921474	0.936053	1.02493		0.946368		0.924612		1.56282	1.06225	1.0187
-1392.46	1.085		0.980853	0.94834	0.945357	1.08513	1.07004		0.844476		0.921933		0.577927	1.1262	0.985479		1.0447		0.93326	0.935075	1.01928	1.13604	1.07788		0.859891		0.985179		0.367416	1.0613	0.963127		1.03857		1.051	1.01419	0.927478	0.95519	0.992727		0.982073		0.935803		1.57295	1.06115	1.02321
-1390.7	1.0821		1.00593	0.953869	0.944098	1.07912	1.10864		0.842294		0.933635		0.569797	1.13348	0.984399		1.11494		0.928534	0.950332	0.987114	1.17429	1.06031		0.864397		1.04995		0.383319	1.07681	0.929254		0.970545		1.08335	1.00372	0.956422	0.918958	1.04558		0.97443		0.889217		1.48648	1.05262	1.05934
-1388.94	1.13077		1.01711	0.943975	0.93301	1.08778	1.133		0.845566		0.938245		0.571339	1.09774	0.989796		1.09608		0.939291	0.972666	0.997614	1.16687	1.08503		0.871786		1.0311		0.377975	1.07064	0.918756		1.03164		1.08285	0.970503	0.935241	0.932221	1.04421		0.969924		0.909949		1.51158	1.02531	1.07732
-1387.19	1.1509		0.957693	0.94965	0.932254	1.09432	1.07517		0.851928		0.957393		0.576665	1.09419	0.997352		0.998964		0.935379	0.990755	0.990993	1.16954	1.08627		0.876472		0.995832		0.358002	1.08782	0.923655		1.15209		1.02386	0.958512	0.940727	0.935688	0.989785		0.971997		0.9614		1.61079	1.00585	1.07979
-1385.43	1.09161		0.895242	0.954306	0.925702	1.09821	1.0875		0.868468		0.972994		0.574843	1.11488	1.00689		1.04708		0.906531	0.991384	0.964411	1.17844	1.08363		0.891612		1.00024		0.375558	1.10466	0.94927		1.04253		0.987547	0.9626	0.959863	0.931926	1.00358		0.974043		0.972761		1.53064	1.00925	1.0607
-1383.67	1.14773		0.941241	0.956634	0.92545	1.10546	1.0762		0.859925		0.949414		0.569096	1.11181	1.00671		1.05911		0.912398	0.995631	0.970749	1.16776	1.08441		0.899722		1.00857		0.391461	1.08498	0.972645		1.08367		1.03161	0.960832	0.953336	0.946653	0.992435		0.955768		0.941351		1.45378	1.02473	1.03502
-1381.91	1.07948		0.963603	0.916913	0.925954	1.09751	1.0919		0.859744		0.907041		0.564611	1.15935	1.01156		1.0502		0.917777	0.995001	0.9646	1.1728	1.08814		0.902786		1.02595		0.395278	1.11033	0.984682		1.02789		1.04993	0.92152	0.959936	0.935799	1.00346		0.952323		0.884096		1.42839	1.04415	1.0273
-1380.16	1.10609		1.00673	0.923751	0.922426	1.09061	1.12713		0.858108		0.902254		0.581571	1.12167	1.02883		1.01456		0.910605	1.00035	0.9506	1.14656	1.09669		0.909815		0.970854		0.372887	1.14635	0.99434		1.09022		1.10556	0.923429	0.970362	0.951201	1.02776		0.943167		0.929341		1.55965	0.978472	1.03469
-1378.4	1.1469		0.958651	0.928553	0.927718	1.09061	1.11451		0.864651		0.912005		0.57218	1.11844	1.03747		0.946097		0.916636	1.00302	0.952303	1.15175	1.12793		0.897019		0.974894		0.388662	1.15519	1.0005		1.21224		1.04584	0.925754	0.974184	0.946916	0.988098		0.963917		0.935491		1.47218	0.968185	1.03695
-1376.64	1.1054		0.883262	0.928989	0.920284	1.08213	1.12727		0.87483		0.905622		0.566152	1.10146	1.04233		0.983371		0.940106	0.986351	0.93991	1.14656	1.11689		0.906391		0.991424		0.36309	1.14369	1.01002		1.12409		0.939535	0.941845	0.979119	0.943799	1.00929		0.96518		0.913456		1.55926	0.963082	1.03199
-1374.88	1.081		0.927825	0.950377	0.921292	1.08672	1.09631		0.86865		0.914487		0.581992	1.08901	1.04269		1.0303		0.943692	0.981632	0.948235	1.12951	1.14689		0.926937		1.01199		0.387899	1.13802	1.02233		1.04921		0.983187	0.96816	0.971586	0.962115	0.955892		0.937119		0.903649		1.50037	0.95694	1.01991
-1373.12	1.10388		0.950026	0.963617	0.919654	1.09291	1.09		0.883191		0.927252		0.567975	1.09564	1.04269		1.06891		0.955426	0.963229	0.932343	1.1393	1.13135		0.917926		0.993383		0.388153	1.13018	1.01534		1.03272		0.994348	1.0004	0.986391	0.959285	0.963448		0.96216		0.933429		1.46327	0.969442	1.02694
-1371.37	1.09258		0.94779	0.905274	0.915622	1.08902	1.12727		0.891189		0.930089		0.585777	1.11036	1.02542		1.01352		0.949722	0.938378	0.958262	1.1562	1.09575		0.922431		0.999383		0.394514	1.12217	1.00624		1.07801		0.997966	0.964722	0.955503	0.941898	1.02877		0.96613		0.930664		1.4848	0.98947	1.01906
-1369.61	1.10099		0.950985	0.848385	0.919276	1.08195	1.11964		0.88301		0.937358		0.581151	1.06282	1.02632		1.05524		0.927393	0.902202	0.956654	1.12166	1.09995		0.916304		0.998403		0.388153	1.1135	1.0096		1.04335		1.02544	0.940349	0.960929	0.964598	1.0179		0.963665		0.938857		1.49722	0.954483	1.01656
-1367.85	1.10581		0.967436	0.831217	0.92293	1.07912	1.10042		0.878647		0.935053		0.58059	1.05231	1.01894		1.03223		0.967162	0.884114	0.920897	1.11706	1.09606		0.922251		0.963874		0.384845	1.08515	1.00456		1.07129		1.00028	0.940169	1.00221	0.966034	1.00397		0.95272		0.970099		1.50863	0.969734	1.01432
-1366.09	1.09244		0.984207	0.908329	0.903526	1.09574	1.11069		0.878102		0.907927		0.571199	1.05667	1.02721		1.00565		0.929186	0.885057	0.935275	1.12996	1.09855		0.925856		0.97367		0.400112	1.06764	1.00372		1.08631		1.05921	1.02629	0.966054	0.969717	1.01105		0.948422		0.932479		1.4276	0.989728	1.02341
-1364.34	1.07617		0.949547	0.953287	0.91789	1.07876	1.01676		0.89646		0.901013		0.58017	1.0654	1.02542		0.992578		0.946788	0.913212	0.957127	1.11261	1.12031		0.912158		0.970854		0.394514	1.0518	1.00064		1.08422		1.00291	1.04388	0.959005	0.969578	0.90757		0.98279		0.928062		1.47059	1.01294	1.02476
-1362.58	1.10223		0.977498	0.939756	0.918646	1.06091	1.06079		0.882828		0.910409		0.576105	1.0654	1.03261		0.985153		1.01068	0.91793	0.965262	1.12937	1.13011		0.894676		0.997669		0.402402	1.0508	1.0033		1.11884		0.96717	1.02378	0.951706	0.939383	0.938664		0.986757		0.912537		1.43166	1.0139	1.02922
-1360.82	1.07797		0.986922	0.864389	0.935152	1.05949	1.09455		0.870649		0.916969		0.584515	1.05069	1.05222		1.04856		1.00677	0.929098	0.966397	1.14137	1.1842		0.883681		0.975506		0.409145	1.0613	1.02695		1.02804		0.980288	0.930353	0.967668	0.92826	0.92429		0.985253		0.939993		1.42863	0.990001	1.02461
-1359.06	1.10595		0.94795	0.899745	0.928222	1.07983	1.13447		0.866832		0.91626		0.590823	1.0494	1.04646		1.03282		0.954937	0.939793	0.942748	1.13796	1.18467		0.888728		0.971221		0.39515	1.03062	1.04977		1.07081		0.992683	0.957386	0.984591	0.948911	0.957623		0.975363		0.943411		1.49518	1.01822	0.996854
-1357.31	1.11698		0.991234	0.931899	0.913606	1.09008	1.06857		0.874285		0.897289		0.590122	1.05279	1.03477		1.01961		0.951678	0.911954	0.944356	1.14612	1.0998		0.932524		0.978323		0.397949	1.00844	1.03241		1.0955		1.04157	1.02187	0.967438	0.951108	0.971608		0.937546		0.917171		1.48291	1.04398	1.00229
-1355.55	1.08017		1.00577	0.916768	0.920284	1.10511	1.12243		0.876466		0.89658		0.61311	1.05829	1.02794		1.10425		0.962761	0.90928	0.954857	1.17518	1.09964		0.894135		0.960201		0.401511	1.02662	1.01324		0.978194		1.04467	1.00824	0.963793	0.94038	1.02073		0.980239		0.933742		1.527	1.03085	1.01451
-1353.79	1.04984		1.00689	0.926079	0.921922	1.11377	1.07899		0.875012		0.908459		0.609606	1.02159	1.0148		1.00758		0.931468	0.898741	0.941424	1.17369	1.11643		0.901164		0.992893		0.425811	1.03879	0.997559		1.04195		1.08097	1.03042	0.979285	0.94895	0.966467		0.97098		0.914961		1.43164	0.983438	1.01729
-1352.03	1.06652		0.981332	0.967255	0.914236	1.11059	1.07987		0.882464		0.897467		0.613671	1.05651	1.00563		0.959017		0.930979	0.884585	0.95183	1.14804	1.13633		0.884583		0.983588		0.452273	1.02862	0.99126		1.1121		1.05409	1.09346	0.960504	0.967377	0.950318		0.997605		0.912442		1.35686	1.02712	1.01449
-1350.27	1.05453		1.0219	0.921133	0.905542	1.1014	1.13094		0.86247		0.893212		0.648714	1.03064	1.02074		0.957977		0.964717	0.909909	0.957411	1.14434	1.20736		0.90585		0.988608		0.43866	1.02628	0.990141		1.10079		1.05928	1.01234	0.945824	0.962475	0.936704		0.952111		0.903505		1.47885	1.00425	1.0309
-1348.52	1.06983		1.04714	0.868027	0.920914	1.08743	1.10996		0.866832		0.898885		0.644508	1.03339	1.02506		1.00446		0.969606	0.914156	0.951546	1.13974	1.18094		0.894856		0.96265		0.434335	1.04279	0.987061		1.06508		1.07996	0.949539	0.967808	0.9541	0.939894		0.968684		0.933761		1.4839	0.990984	1.03849
-1346.76	1.09368		1.01487	0.828452	0.930238	1.07753	1.06079		0.872831		0.89002		0.657124	1.05021	1.02182		1.03059		0.973192	0.907864	0.936032	1.13426	1.13633		0.906211		0.951263		0.449728	1.01177	1.00092		1.06122		1.04283	0.912529	0.99381	0.949985	0.933528		0.963166		0.93562		1.46116	1.03798	1.02088
-1345	1.11822		1.01088	0.796879	0.902518	1.06975	1.08662		0.858471		0.892857		0.677308	1.06201	1.0202		1.0597		0.986883	0.904089	0.939437	1.11914	1.09669		0.894135		1.00453		0.477208	1.02862	1.00512		1.05523		1.02432	0.881417	0.960701	0.95587	0.990822		0.960114		0.888834		1.41931	1.03246	1.01501
-1343.24	1.10899		1.02605	0.794406	0.916	1.05896	1.07194		0.870286		0.886829		0.67843	1.03565	1.00383		1.05703		0.995195	0.889776	0.922788	1.12358	1.09435		0.881158		0.965466		0.479753	1.02345	1.01632		1.04915		1.03101	0.892816	0.992644	0.942486	0.979523		0.987662		0.91855		1.41412	1.01193	0.987713
-1341.48	1.10264		1.05257	0.810556	0.907432	1.09132	1.07693		0.868468		0.885234		0.68684	1.03032	0.999151		1.04292		0.982156	0.887731	0.924964	1.13811	1.10384		0.886205		1.00967		0.509395	1.01778	1.01827		1.05727		1.07169	0.913065	0.981046	0.958885	0.97563		0.979986		0.876757		1.34834	1.01232	0.98122
-1339.73	1.12539		1.03787	0.889851	0.908314	1.0991	1.06094		0.860289		0.89002		0.700857	1.05231	1.02164		1.08702		0.981178	0.902359	0.937924	1.1347	1.13446		0.90549		0.957875		0.520845	1.00444	1.03073		1.0353		1.05778	0.986139	0.968431	0.968623	0.935193		0.950082		0.929162		1.34562	1.04766	0.991177
-1337.97	1.12911		0.996825	0.877484	0.915244	1.08283	1.0423		0.854109		0.877787		0.722444	1.02951	1.05384		0.99629		0.948907	0.892764	0.928748	1.12195	1.13757		0.916484		0.953467		0.541328	1.0553	1.04655		1.13332		1.0505	0.982884	0.98546	0.965131	0.916253		0.931941		0.920627		1.33458	0.975561	1.00697
-1336.21	1.1349		0.979734	0.833253	0.923308	1.07824	1.04861		0.859925		0.890375		0.735059	1.02611	1.05258		1.04871		0.970747	0.914942	0.931207	1.07985	1.15342		0.898821		0.972813		0.562828	1.02278	1.04739		1.08219		1.00926	0.910717	0.991517	0.998504	0.909128		0.956726		0.915259		1.30601	1.00326	1.00496
-1334.45	1.14166		0.969992	0.857697	0.91789	1.04128	1.02645		0.85829		0.908991		0.744871	1.06395	1.02686		0.977579		0.978897	0.896539	0.939059	1.07703	1.17892		0.889269		1.01334		0.598069	1.03195	1.04599		1.16784		0.990903	0.956675	0.977457	0.966803	0.87067		0.965163		0.897023		1.24546	1.03101	0.981708
-1332.69	1.13049		0.995068	0.880976	0.918646	1.03615	1.02894		0.862107		0.919983		0.730293	1.09208	1.0202		1.01337		0.961783	0.872003	0.960343	1.06695	1.11254		0.889269		1.0191		0.607356	1.03012	1.04403		1.11558		1.03461	1.01029	0.956581	0.971132	0.924859		0.969456		0.902744		1.20241	1.06016	0.977175
-1330.94	1.09534		0.984686	0.901636	0.918772	1.04818	1.01559		0.858471		0.91431		0.751459	1.06363	1.05186		1.10247		0.990469	0.889933	0.95883	1.11039	1.12855		0.873949		1.02179		0.65112	1.03062	1.04613		0.993531		0.994162	1.01315	0.958222	0.943971	0.899904		0.98229		0.894812		1.1541	1.03203	1.00548
-1329.18	1.10113		0.970311	0.893489	0.935278	1.06533	1.02704		0.874648		0.918742		0.754263	1.04325	1.07543		1.03416		0.980363	0.885529	0.938586	1.09838	1.1214		0.884402		1.03967		0.692467	1.02662	1.05845		1.06476		0.989746	1.00899	0.996475	0.969907	0.91585		0.988971		0.883689		1.08924	1.01621	1.01604
-1327.42	1.08913		0.962005	0.962162	0.918394	1.0579	1.03951		0.866651		0.923706		0.76057	1.06573	1.09072		1.03713		0.981667	0.866655	0.941802	1.0926	1.1228		0.882059		1.08032		0.710533	1.03179	1.05635		1.05014		0.979971	1.1102	0.975145	0.968242	0.925819		0.982531		0.855032		1.07042	1.0329	1.03254
-1325.66	1.09933		0.990755	1.01178	0.918772	1.05313	1.02557		0.871013		0.95757		0.76071	1.06929	1.09216		1.10767		0.989654	0.869643	0.946154	1.06725	1.14021		0.89792		1.10579		0.703536	1.01544	1.05061		0.992478		1.00111	1.16344	0.97106	0.986768	0.899455		0.970034		0.865963		1.08127	1.05302	1.03955
-1323.91	1.09961		0.988679	0.997954	0.92293	1.03686	1.02029		0.880101		0.969626		0.767298	1.05425	1.08946		1.03		0.986394	0.869171	0.933383	1.08133	1.14938		0.911978		1.09146		0.676437	1.02895	1.04753		1.06758		1.00232	1.14817	0.988801	0.958871	0.887681		0.965047		0.888375		1.13432	1.02459	1.04003
-1322.15	1.09892		0.981332	1.00101	0.930742	1.06285	1.05213		0.865015		0.975477		0.769261	1.05829	1.09665		0.945058		0.973518	0.862093	0.962803	1.07896	1.14736		0.910536		1.07983		0.713713	1.03095	1.02751		1.16281		1.00803	1.16114	0.9667	0.98507	0.917002		0.950006		0.903363		1.07783	1.02652	1.06729
-1320.39	1.08651		1.00465	0.957797	0.936412	1.06409	1.07018		0.869923		0.9792		0.80935	1.06945	1.10619		0.975946		1.00628	0.874834	0.970654	1.08178	1.12327		0.895937		1.08313		0.716894	1.01144	0.99448		1.11329		0.998383	1.09483	0.964722	0.983648	0.952742		0.970964		0.904043		1.12897	1.05735	1.11233
-1318.63	1.09368		1.0112	0.936701	0.939562	1.07664	1.04333		0.853927		0.971044		0.767999	1.05425	1.11447		1.04233		1.01671	0.866183	0.953154	1.07674	1.12202		0.897379		1.06256		0.719693	1.01844	0.976284		1.04927		0.994582	1.08141	0.98574	0.999913	0.929862		0.951579		0.913869		1.06712	1.03516	1.14154
-1316.88	1.06101		1.01024	0.927534	0.927214	1.07169	1.01133		0.864288		0.973526		0.764495	1.04245	1.11159		0.936148		0.991772	0.883485	0.944735	1.08519	1.09544		0.895036		1.08473		0.710024	1.03028	0.967885		1.13338		1.01862	1.04986	0.981454	0.987565	0.923219		0.965646		0.897486		1.07672	1.0118	1.14847
-1315.12	1.09313		1.00976	0.972638	0.936538	1.07806	0.989172		0.863016		0.986823		0.763654	1.05781	1.10439		0.98842		0.996662	0.890877	0.954573	1.10476	1.10928		0.910716		1.07236		0.733178	1.02862	0.981882		1.10594		1.01314	1.09178	0.981106	0.975834	0.891727		0.947623		0.920236		1.04157	1.02838	1.12477
-1313.36	1.10471		1.03133	0.995626	0.940569	1.07965	1.01104		0.875921		0.982391		0.795753	1.05797	1.08406		0.993766		1.02437	0.859734	0.973208	1.0797	1.11223		0.904769		1.05877		0.748063	1.02528	0.99126		1.11164		1.00679	1.15806	0.966463	0.999951	0.90902		0.968116		0.927862		1.06375	1.03188	1.09362
-1311.6	1.0719		1.05944	0.99359	0.946743	1.06957	1.02483		0.876829		0.966966		0.810752	1.0819	1.05726		0.990796		1.0097	0.877036	0.936126	1.11009	1.08922		0.896118		1.07346		0.748954	1.0543	0.984682		1.08186		1.04926	1.1329	1.01134	0.963497	0.940885		0.978476		0.900793		1.08251	1.02618	1.07371
-1309.84	1.07755		1.05896	1.0061	0.946618	1.09291	1.02351		0.871013		0.975122		0.821545	1.07478	1.02578		1.04975		1.01198	0.893551	0.961478	1.12062	1.10213		0.899542		1.0802		0.720838	1.08115	0.966346		1.02648		1.04642	1.12596	0.984544	0.975274	0.928672		0.968285		0.902727		1.13971	0.994113	1.0615
-1308.09	1.08445		0.990276	0.958962	0.952413	1.11024	1.05991		0.873012		0.949592		0.79337	1.09839	1.02757		1.01545		1.00432	0.891506	0.955046	1.12358	1.15156		0.903507		1.08473		0.695012	1.07314	0.962287		1.06795		0.986014	1.07566	0.997244	0.988123	0.920414		0.966249		0.875421		1.14152	1.02353	1.06785
-1306.33	1.11229		1.00545	0.984569	0.949137	1.11554	1.09411		0.878647		0.93399		0.788324	1.07397	1.03135		1.09519		1.01182	0.893236	0.959681	1.1135	1.18824		0.899362		1.03636		0.686233	1.0538	0.958368		1.01562		0.993704	1.10225	0.989013	1.00183	0.920776		0.976967		0.90122		1.14877	1.01915	1.07616
-1304.57	1.09285		1.02414	0.94514	0.955689	1.12598	1.0627		0.876284		0.949059		0.786922	1.06702	1.04449		1.04188		0.984438	0.880653	0.959303	1.14226	1.24918		0.892152		1.03906		0.716258	1.07815	0.958368		1.04893		1.04033	1.07323	0.996233	0.985741	0.850717		0.982214		0.913387		1.09866	0.989681	1.08986
-1302.81	1.08541		0.983408	0.939756	0.965265	1.11837	1.03995		0.862652		0.938422		0.756505	1.08756	1.03621		0.987232		1.01198	0.876878	0.983709	1.16524	1.22757		0.889809		1.08338		0.692595	1.06531	0.95011		1.09945		0.971763	1.07171	0.981251	0.959777	0.84716		0.96948		0.866199		1.09228	1.02089	1.09062
-1301.06	1.06845		0.971748	0.917495	0.946114	1.12615	1.05874		0.871558		0.940018		0.775569	1.09014	1.03369		1.04827		1.03969	0.91447	0.960722	1.16109	1.17363		0.886024		1.04126		0.714731	1.06247	0.943111		1.01926		0.934652	1.00331	0.984795	0.969908	0.902103		0.983673		0.90277		1.08512	1.02605	1.09604
-1299.3	1.07066		0.979255	0.989807	0.950145	1.14083	1.10218		0.881374		0.949946		0.779213	1.09742	1.05564		1.00847		1.0141	0.886001	0.970181	1.1728	1.22897		0.908734		1.04212		0.719057	1.02762	0.951509		1.06167		0.965638	1.11716	0.979348	0.972736	0.896829		0.969892		0.911555		1.08366	1.06793	1.10944
-1297.54	1.10595		0.99395	0.979331	0.935782	1.1426	1.09851		0.88719		0.950123		0.762813	1.07705	1.05276		1.04782		1.01573	0.893079	0.948046	1.17384	1.21032		0.901705		1.02632		0.660789	1.04579	0.983282		1.05548		0.978556	1.09658	0.987064	0.973382	0.90762		0.983903		0.925757		1.1544	1.02988	1.07066
-1295.78	1.06694		0.996186	0.972784	0.934018	1.15303	1.11363		0.878647		0.949237		0.765056	1.06492	1.047		1.01604		0.987535	0.919661	0.945775	1.16643	1.17643		0.91378		1.0562		0.655955	1.03629	1.01268		1.05009		1.00876	1.05776	0.987568	0.988513	0.946615		0.961552		0.898731		1.16632	1.02763	1.0339
-1294.02	1.07342		1.00497	0.933645	0.939184	1.16434	1.03305		0.881374		0.940904		0.748095	1.07559	1.047		1.10663		0.988187	0.926267	0.978127	1.1645	1.20923		0.905309		1.04677		0.646795	1.02712	1.01743		0.96999		1.01698	1.00797	0.960185	0.999866	0.854307		0.973561		0.898865		1.15662	1.0472	1.02906
-1292.27	1.10954		0.998582	0.914876	0.949137	1.12863	0.978752		0.891371		0.947464		0.747534	1.08125	1.05186		1.109		0.957708	0.909437	0.992695	1.16317	1.18047		0.918286		1.05056		0.675674	1.02728	0.987481		1.00048		1.04268	1.00598	0.956122	0.970306	0.829119		0.970689		0.901862		1.10635	1.05254	1.0652
-1290.51	1.10512		1.00864	0.922296	0.966021	1.13234	0.972735		0.887372		0.947819		0.729172	1.0764	1.05276		1.16766		0.96488	0.927368	0.96583	1.14849	1.20488		0.940275		1.02583		0.685597	1.04429	1.00358		0.946444		1.04536	0.994532	1.0002	0.985939	0.807331		0.943737		0.923952		1.06356	1.03075	1.04901
-1288.75	1.08706		1.04538	0.954306	0.952791	1.14101	1.01177		0.918454		0.934876		0.680953	1.04681	1.03135		1.11925		0.960479	0.919032	0.959019	1.1559	1.17627		0.949647		1.03844		0.643614	1.03379	1.01212		0.971244		1.08839	1.03838	0.993506	0.987112	0.86015		0.967153		0.900268		1.05801	1.0126	1.01901
-1286.99	1.0872		1.05145	1.0256	0.954051	1.13499	1.04406		0.906275		0.935585		0.661749	1.0764	1.02182		1.06698		0.990305	0.895124	0.966965	1.13337	1.15902		0.935769		1.03281		0.624658	1.04513	1.0061		1.01896		1.06174	1.14576	0.986645	1.00143	0.900814		0.968482		0.905864		1.05938	1.02992	1.01563
-1285.23	1.073		1.05241	1.0384	0.946239	1.14437	1.04113		0.910092		0.943209		0.641845	1.10049	1.01876		0.997478		0.991935	0.889147	0.946343	1.15916	1.15638		0.943519		1.0786		0.637762	1.04479	1.0005		1.07571		1.06096	1.16786	0.999891	0.987233	0.900333		0.964573		0.874472		1.0064	1.05331	1.01825
-1283.48	1.10319		1.02957	0.995626	0.952917	1.14154	1.03658		0.929541		0.948705		0.651517	1.07931	1.02038		1.02272		1.0185	0.879081	0.958357	1.16361	1.14643		0.951809		1.05767		0.620205	1.05613	0.980763		1.07868		1.01086	1.13258	0.994324	0.981029	0.904178		0.976604		0.89698		1.05049	1.02195	1.04039
-1281.72	1.10871		1.03085	0.966964	0.960099	1.14861	1.05727		0.924088		0.963066		0.658666	1.03953	1.0229		1.10187		0.996173	0.905347	0.951451	1.19	1.1657		0.959019		1.07922		0.63191	1.04379	0.985802		1.0062		1.03481	1.06806	1.00909	0.965217	0.906979		0.963577		0.892375		1.04234	0.99592	1.03763
-1279.96	1.09685		1.05736	0.941357	0.944349	1.16859	1.03526		0.93772		0.981859		0.669599	1.04552	1.03135		1.07158		0.982808	0.894494	0.953532	1.15412	1.17845		0.95199		1.05583		0.620078	1.03462	0.996299		1.02358		1.07585	1.05239	0.99037	1.01253	0.878488		0.985011		0.929941		1.07986	1.01053	1.03518
-1278.2	1.06928		1.04346	0.898581	0.954555	1.14419	1.01618		0.944991		0.963421		0.692167	1.05004	1.05222		1.08138		0.990795	0.899842	0.956181	1.13752	1.14534		0.976141		1.06758		0.663334	1.02378	1.004		0.98881		1.05316	0.998598	0.9983	1.00586	0.887226		0.968089		0.902431		1.04347	1.02565	1.04803
-1276.44	1.10319		1.03787	0.89247	0.945483	1.15321	0.991667		0.965712		0.949414		0.708006	1.07543	1.0542		1.03104		0.994054	0.90346	0.945586	1.15101	1.1528		0.999571		1.06183		0.67631	1.03229	1.01044		1.06998		1.04408	0.987836	0.999891	1.00191	0.860223		0.966126		0.894131		1.04687	1.0418	1.04331
-1274.69	1.09975		1.0818	0.955469	0.959973	1.14383	0.985063		0.972619		0.927784		0.770663	1.0667	1.04556		1.04544		0.941084	0.911796	0.957127	1.14864	1.12358		0.995786		1.0355		0.764984	1.03846	1.01422		1.05194		1.14952	1.0479	1.00297	0.995818	0.876719		0.976735		0.895973		1.00742	1.0272	1.03091
-1272.93	1.11312		1.06742	1.00959	0.967911	1.13128	1.01764		1.0057		0.927252		0.840188	1.08918	1.03927		1.0894		0.93049	0.933817	0.972735	1.16673	1.09389		1.00011		1.10187		0.836991	1.01794	1.01114		1.02177		1.14716	1.08115	0.99504	0.96962	0.930301		1.00559		0.841528		1.00382	1.06998	1.02782
-1271.17	1.13725		1.04123	1.03127	0.958461	1.13517	0.988732		1.0555		0.921402		0.89121	1.06929	1.05906		1.1592		0.969769	0.960241	0.979925	1.16154	1.15715		1.03147		1.03428		0.889915	1.01544	0.99294		0.981065		1.07369	1.07397	0.978097	0.977301	0.854451		1.0233		0.890864		1.00146	1.05302	1.06659
-1269.41	1.12898		1.01328	1.01585	0.949264	1.15108	0.958059		1.09931		0.914664		0.909573	1.06702	1.06931		1.09148		0.954774	0.966375	0.980587	1.15961	1.16291		1.03598		1.01518		0.947292	1.04963	0.981043		1.03435		1.06127	1.0512	0.968056	0.992648	0.823849		1.06113		0.900989		0.960182	1.01657	1.08997
-1267.66	1.13628		1.01919	0.968855	0.948885	1.15161	0.963635		1.14457		0.923175		0.93172	1.07155	1.05672		0.99926		0.95233	0.972981	0.979735	1.18822	1.12762		1.03381		1.08962		0.92999	1.05046	0.973764		1.13712		1.0702	0.995759	0.968512	0.969192	0.854575		1.10713		0.847241		1.00186	1.02007	1.08519
-1265.9	1.10912		1.04969	0.934373	0.967407	1.14578	0.992254		1.15238		0.91821		0.978957	1.08918	1.0596		1.08376		0.961783	0.959612	0.976046	1.18941	1.15498		1.0376		1.0704		0.955689	1.03395	0.967326		1.02341		1.0914	0.973699	0.991149	0.96332	0.85911		1.11062		0.85782		1.02435	1.05341	1.09539
-1264.14	1.10995		1.04075	0.945285	0.954429	1.15621	0.97024		1.10313		0.913423		1.02283	1.08934	1.09558		1.05926		0.946951	0.968892	0.977844	1.19815	1.11689		1.0239		1.04983		0.989911	1.05063	0.996999		1.04786		1.09905	0.975635	0.976055	0.964994	0.868695		1.07737		0.870068		1.03326	1.03684	1.09887
-1262.38	1.11629		1.00449	0.967691	0.964635	1.15126	0.967305		1.08568		0.919983		1.03685	1.07769	1.09773		0.979213		0.964228	0.981003	0.981154	1.18125	1.08814		0.989478		1.03256		0.982278	1.05447	1.02205		1.13999		1.04176	0.986431	0.983163	0.974609	0.888956		1.09722		0.890969		1.05555	1.02203	1.07405
-1260.62	1.12732		0.957693	0.996354	0.948759	1.14755	1.00253		1.04333		0.916614		1.02129	1.07931	1.05276		0.975055		0.936194	0.975655	0.976803	1.17414	1.19819		0.981728		1.04212		0.98355	1.06431	1.02065		1.15616		1.02296	1.02122	0.97129	0.977354	0.836699		1.06274		0.879571		1.03837	1.0141	1.03146
-1258.87	1.13159		0.968874	1.00334	0.936916	1.15197	1.02865		1.0177		0.941259		1.01722	1.08448	1.03801		1.05421		0.942062	0.967948	0.98683	1.17354	1.21094		0.977583		1.12207		0.982914	1.0498	1.0047		1.07341		1.02846	1.03656	0.949419	0.981615	0.849465		1.04103		0.838858		1.03491	1.03304	1.03316
-1257.11	1.12401		0.991873	1.00654	0.968163	1.14719	0.972881		1.00061		0.969271		1.02802	1.09467	1.03945		1.04114		0.93978	0.947501	1.0153	1.17073	1.1399		0.997408		1.1037		0.995764	1.06997	0.981043		1.0796		1.05543	1.06231	0.95357	0.979899	0.85348		1.00321		0.878198		1.03239	1.02308	1.05953
-1255.35	1.11298		0.981491	0.995335	0.976227	1.15568	0.971854		1.04169		0.963952		1.03601	1.07818	1.02991		1.04337		0.936031	0.971408	1.04851	1.17769	1.09327		1.003		1.06379		1.07502	1.05347	0.970825		1.06672		1.04857	1.02463	0.931064	0.981308	0.888946		1.03858		0.906151		0.963707	1.02346	1.06086
-1253.59	1.13532		1.00689	0.988497	0.978873	1.13499	0.944556		1.04987		0.962357		1.0618	1.08659	1.04898		0.988271		0.916147	0.977071	1.06752	1.14879	1.10119		1.00696		1.10811		1.05009	1.0528	0.985382		1.14879		1.09905	1.01169	0.916959	0.987993	0.857757		1.04261		0.868464		1.01115	1.03209	1.06454
-1251.84	1.18826		0.99363	0.969583	1.00269	1.12421	0.947345		1.05896		0.952605		1.06572	1.08513	1.06157		1.01768		0.901478	0.987923	1.07726	1.14123	1.04648		1.02192		1.07236		1.03762	1.06481	0.998399		1.16762		1.10222	0.981435	0.930771	0.985087	0.905272		1.03624		0.888327		1.02709	1.01909	1.06328
-1250.08	1.1389		0.998103	0.971911	1.00193	1.11837	0.952335		1.07404		0.944982		1.07049	1.08982	1.06104		1.04916		0.888276	0.991856	1.07689	1.14389	1.10337		1.00714		1.0993		1.03838	1.03679	1.03017		1.08554		1.12364	0.979891	0.930396	0.977688	0.863115		1.06643		0.859624		1.03092	1.05115	1.02996
-1248.32	1.13311		1.01024	1.0125	0.988953	1.13429	0.925037		1.0884		0.948173		1.06741	1.07204	1.06535		1.08108		0.894633	0.978801	1.08635	1.14419	1.15094		1.01147		1.05975		1.09716	1.05997	1.02807		1.04812		1.12923	1.03443	0.910348	0.991343	0.803725		1.07606		0.894717		0.972882	1.01138	1.03626
-1246.56	1.12539		0.957373	1.00552	0.991472	1.14702	0.943089		1.12276		0.960761		1.08661	1.07737	1.05546		1.07203		0.912561	1.00114	1.11681	1.13959	1.12777		1.03634		1.06685		1.06688	1.07665	1.02653		1.04978		1.04911	1.00438	0.887775	1.00651	0.836238		1.08339		0.90056		1.01849	1.00067	1.02818
-1244.81	1.14593		1.01328	0.933209	0.99878	1.15586	0.951014		1.13294		0.959165		1.08759	1.08061	1.03405		1.07217		0.923318	1.01215	1.10971	1.12329	1.1127		1.06463		1.04297		1.04729	1.06847	1.01268		1.06879		1.09743	0.92201	0.900036	1.029	0.854693		1.06415		0.919645		1.03848	1.01135	1.02111
-1243.05	1.14304		1.05944	0.900909	0.997142	1.11059	0.935898		1.15747		0.962711		1.06152	1.0874	1.02865		1.09682		0.918918	1.01104	1.07159	1.10209	1.10135		1.07725		1.05399		1.04602	1.0498	0.988181		1.04213		1.15292	0.891067	0.930527	1.00772	0.849774		1.07447		0.913394		1.01482	1.03582	1.04096
-1241.29	1.0952		1.02925	0.88796	0.997898	1.10653	0.921368		1.16802		0.955619		1.03531	1.06783	1.02721		1.00639		0.926252	1.02394	1.07017	1.11083	1.14239		1.08212		1.0693		0.989911	1.0523	0.982302		1.08825		1.1112	0.867197	0.932467	0.996122	0.806529		1.07938		0.893689		1.04586	1.01476	1.04572
-1239.53	1.08045		0.992033	0.96449	0.986055	1.10157	0.948519		1.20673		0.950655		1.03643	1.10486	1.03675		1.06371		0.959664	1.00664	1.0451	1.10461	1.12855		1.07076		1.06563		1.01955	1.04329	0.996719		1.01573		1.03373	0.958127	0.943501	0.997254	0.840474		1.12698		0.892111		1.01655	1.05901	1.04016
-1237.77	1.10002		1.02813	0.971474	0.979251	1.10564	0.939273		1.21673		0.949414		1.02227	1.10437	1.03171		1.03475		0.979549	1.01828	1.02221	1.10594	1.13275		1.06536		1.04616		1.00314	1.06898	0.997839		1.06308		1.0496	0.954034	0.957975	0.999728	0.829198		1.14209		0.907526		1.01907	1.03311	1.03395
-1236.02	1.12181		1.04362	0.909929	0.962493	1.08937	0.931348		1.24654		0.954024		1.04358	1.11666	1.04017		1.11316		1.02404	1.01561	1.0119	1.09957	1.15342		1.06085		1.05105		1.00709	1.06864	1.0082		1.00777		1.01912	0.895947	0.951176	0.99073	0.807464		1.17504		0.907683		1.03623	1.04494	1.03171
-1234.26	1.13077		1.00832	0.884759	0.972573	1.09751	0.92988		1.26635		0.940904		1.07834	1.10437	1.05438		1.06044		0.991772	1.01938	1.00859	1.09912	1.16275		1.06337		1.05216		1.09156	1.08549	1.01632		1.06632		1.01669	0.867937	0.964293	0.998531	0.799724		1.19088		0.894263		0.987887	1.0174	1.03745
-1232.5	1.07562		1.00305	0.91284	0.976353	1.10971	0.89862		1.2549		0.937535		1.08801	1.1089	1.06967		1.02347		0.974007	1.03873	1.00045	1.12862	1.11876		1.05671		1.03648		1.07973	1.07998	1.01575		1.05096		1.02982	0.878806	0.975912	0.98324	0.803229		1.18756		0.904535		1.00767	1.02678	1.05308
-1230.74	1.10154		0.987401	0.932481	0.964383	1.1212	0.933696		1.25472		0.916083		1.07974	1.14965	1.06877		0.991093		1.0009	1.04172	0.996763	1.09423	1.13819		1.07311		0.996199		1.05123	1.07615	1.02359		1.11144		0.986513	0.89514	0.967515	1.02465	0.820334		1.16924		0.919578		1.02712	1.0683	1.04414
-1228.98	1.11726		0.961207	0.934809	0.961989	1.09609	0.959233		1.22436		0.911119		1.10399	1.16064	1.06391		0.991984		1.03382	1.03542	0.977371	1.13441	1.12964		1.08068		1.03367		1.04373	1.07948	1.04193		1.12629		0.929759	0.902827	0.984262	0.966226	0.849149		1.13296		0.881443		1.05774	1.07519	1.0211
-1227.23	1.13559		0.953859	0.968419	0.963501	1.11095	0.956444		1.19237		0.934344		1.10609	1.1511	1.06337		1.11093		0.991935	1.01183	0.973019	1.13871	1.08611		1.07256		1.07934		1.08927	1.08232	1.04459		1.0222		0.961614	0.957095	0.990218	0.975622	0.88061		1.1117		0.865664		1.01544	1.06356	1.01798
-1225.47	1.12842		0.912012	0.946303	0.975975	1.10582	0.999152		1.1413		0.949059		1.13553	1.14059	1.07417		1.09267		1.01166	1.02866	0.966114	1.13366	1.10928		1.07599		1.04493		1.11739	1.08899	1.04725		1.03272		0.901504	0.919937	1.01021	0.975436	0.900723		1.06069		0.90825		1.01624	1.04739	1.02571
-1223.71	1.13063		0.89045	1.02138	0.949011	1.1182	0.937659		1.10403		0.956506		1.13455	1.16145	1.08478		1.11628		0.989654	1.04518	0.975573	1.1224	1.11892		1.07905		1.02044		1.09703	1.06531	1.05411		1.01286		0.899759	0.977232	0.972773	0.996256	0.838007		1.02315		0.937344		1.0342	1.09025	1.0291
-1221.95	1.12773		0.875117	1.04553	0.966021	1.10193	0.937805		1.06605		0.954733		1.12572	1.09936	1.09702		1.05346		1.00269	1.04486	0.971222	1.11676	1.0956		1.04265		1.06795		1.09741	1.07148	1.06376		1.0705		0.872766	1.00064	0.994645	0.986715	0.855977		1.02244		0.893986		1.02579	1.02602	1.03126
-1220.19	1.12291		0.850839	0.946158	0.970809	1.09627	0.935164		1.0386		0.936295		1.16468	1.10615	1.09324		1.0055		0.992098	1.05068	0.990236	1.10194	1.13415		1.03381		1.01628		1.10937	1.06464	1.06027		1.11677		0.857615	0.900519	0.980382	0.994855	0.824552		1.00463		0.921296		1.04986	1.03899	1.0311
-1218.44	1.13022		0.847005	0.848821	0.958335	1.10246	0.907279		1.02388		0.934344		1.13805	1.11666	1.06787		1.13558		0.99601	1.08638	0.999033	1.10135	1.09653		1.00966		1.02167		1.1198	1.0588	1.04291		0.995273		0.850399	0.781327	0.959263	1.00101	0.827409		1.01408		0.914528		1.01629	1.05465	1.02394
-1216.68	1.14083		0.877672	0.880976	0.969045	1.09326	0.875285		1.00734		0.934699		1.11745	1.0992	1.05744		1.06935		1.00742	1.06452	0.998749	1.11943	1.11441		1.0084		0.968894		1.07184	1.06447	1.03339		1.06684		0.871209	0.827578	0.970258	0.976623	0.785427		0.998943		0.964706		1.04255	1.03262	1.02327
-1214.92	1.14221		0.858186	0.891743	0.966147	1.10617	0.884384		1.01533		0.934699		1.08941	1.10065	1.06607		1.07485		1.01899	1.05902	1.01152	1.11765	1.15405		1.01417		1.02901		1.06993	1.06814	1.03633		1.06267		0.842192	0.842047	0.955144	0.989727	0.766334		1.00115		0.908344		1.01821	1.03044	1.0287
-1213.16	1.1742		0.832471	0.916477	0.973203	1.11448	0.88864		1.01824		0.951187		1.08703	1.0874	1.07291		1.09311		1.01834	1.05666	1.00282	1.10016	1.12404		0.977402		1.04481		1.07261	1.0473	1.03759		1.07418		0.817479	0.867335	0.970469	1.01302	0.790574		1.04178		0.910393		1.01345	1.03829	1.03404
-1211.41	1.13118		0.803082	0.942375	0.965895	1.09963	0.920634		1.03369		0.954733		1.09236	1.09532	1.06949		1.01233		1.01883	1.07207	0.986452	1.08608	1.11052		0.992182		1.06379		1.03762	1.05947	1.03969		1.1174		0.788241	0.879022	0.979161	1.01248	0.829012		1.04184		0.897484		1.05275	1.03384	1.02866
-1209.65	1.13807		0.82129	0.956342	0.948256	1.09273	0.961728		1.01024		0.959875		1.066	1.0874	1.06805		1.01114		1.02567	1.08214	0.947951	1.09794	1.08223		0.973077		1.09011		1.052	1.10383	1.059		1.12554		0.800732	0.883752	1.00032	0.995261	0.888654		1.0382		0.880527		1.01332	0.985113	1.00854
-1207.89	1.13256		0.794297	0.97904	0.971061	1.10476	0.936631		1.00788		0.964662		1.04414	1.08432	1.07399		1.11197		1.02893	1.08985	0.960911	1.10609	1.10788		0.940815		1.08105		1.01815	1.05747	1.05943		1.01851		0.771962	0.898329	1.01056	0.998795	0.845428		1.07128		0.892335		1.02552	1.0254	1.01375
-1206.13	1.12966		0.819374	0.979913	0.965517	1.10564	0.971561		0.974255		0.96608		1.02003	1.13332	1.05996		0.993172		1.02307	1.08513	0.947573	1.10031	1.0785		0.955955		1.07309		1.01128	1.1025	1.04809		1.13743		0.8009	0.90304	1.01894	1.00485	0.900846		1.01914		0.900275		1.00865	1.02796	1.01132
-1204.38	1.14524		0.88486	0.953287	0.972573	1.09521	0.999445		0.959532		0.960939		0.985125	1.11068	1.04808		1.07589		0.99764	1.0749	0.971695	1.08459	1.07321		0.928019		1.09379		1.02426	1.08598	1.03199		1.06446		0.886953	0.886859	1.0009	1.00979	0.931265		1.03396		0.878543		0.961791	1.02274	1.01559
-1202.62	1.15117		0.935491	0.920405	0.968037	1.0892	0.962021		0.972801		0.979732		0.961716	1.07834	1.05816		1.16276		0.994217	1.07333	0.963843	1.07347	1.08099		0.920809		1.06991		0.988894	1.07815	1.05089		0.990034		0.940933	0.857522	1.00435	1.01465	0.889949		1.05646		0.915714		0.972518	1.00018	1.00692
-1200.86	1.15862		0.928144	0.952414	0.965643	1.10122	0.911535		0.958805		0.967144		0.953166	1.10825	1.05366		1.07217		0.964717	1.06767	0.964411	1.08934	1.08301		0.915763		1.08154		0.954544	1.05113	1.05635		1.08062		0.96209	0.892051	1.00128	1.01091	0.841671		1.047		0.894227		0.998556	1.05435	0.997457
-1199.1	1.14056		0.927505	0.985442	0.958587	1.10034	0.938099		0.962622		0.967853		0.955409	1.12378	1.04251		1.06133		0.98672	1.07537	1.00452	1.09438	1.06793		0.939193		1.06342		0.961795	1.06581	1.04347		1.07464		0.939989	0.91637	0.954274	1.00544	0.878429		1.02495		0.910131		0.99336	1.05439	0.999077
-1197.34	1.17144		0.888374	0.97453	0.955815	1.10564	0.923276		0.931722		0.950478		0.949802	1.0971	1.01894		1.14672		0.997966	1.07113	1.00187	1.10654	1.06995		0.943158		1.09207		0.957724	1.0488	1.02051		1.02155		0.890184	0.909816	0.95403	0.999192	0.862917		0.987875		0.870344		0.991728	1.04605	0.998458
-1195.59	1.11615		0.864575	0.908184	0.978873	1.10175	0.973468		0.925179		0.9425		0.945176	1.08966	1.01318		1.169		0.999433	1.07978	0.998087	1.09823	1.06668		0.915943		1.07738		0.937114	1.1075	1.00778		0.954796		0.865066	0.841083	0.980749	1.0032	0.912612		1.01008		0.874808		1.0086	0.983893	1.00536
-1193.83	1.17806		0.883262	0.909784	0.981645	1.10423	0.97567		0.919362		0.937358		0.957932	1.11877	1.02128		1.08791		1.03154	1.07427	0.980965	1.09631	1.08441		0.903327		1.10554		0.964213	1.09215	0.996439		1.08286		0.856255	0.846883	1.00069	1.00723	0.899728		1.01775		0.847873		0.993486	1.02436	1.02493
-1192.07	1.13284		0.898915	0.916477	0.990464	1.08301	0.959673		0.909365		0.942677		0.968725	1.13267	1.01786		1.02718		1.01182	1.07254	0.958073	1.12744	1.10415		0.910716		1.07677		0.949328	1.09099	0.9928		1.10286		0.888414	0.854489	1.03381	0.960593	0.869153		0.998516		0.87547		1.02043	1.03821	1.02524
-1190.31	1.12429		0.901311	0.897271	0.977991	1.08142	0.916378		0.92227		0.947464		0.982181	1.09419	1.02829		1.02881		1.02421	1.06326	0.97056	1.10209	1.08487		0.959559		1.07187		0.961159	1.09399	1.01897		1.0928		0.880009	0.843884	1.00766	0.981245	0.844688		0.96114		0.883936		1.02187	1.00018	1.00915
-1188.56	1.18867		0.872561	0.923024	0.968541	1.07664	0.919607		0.916817		0.966612		0.94027	1.08416	1.03243		1.04901		1.01557	1.03731	0.986925	1.12966	1.0886		0.909995		1.03575		0.93686	1.06797	1.02947		1.13314		0.859185	0.889823	0.981373	0.953066	0.84476		1.0075		0.933249		1.00364	1.01516	1.00288
-1186.8	1.16399		0.857387	0.934518	0.975723	1.09928	0.978458		0.927542		0.980441		0.965361	1.11003	1.03423		1.06148		1.04067	1.02504	1.0241	1.14241	1.09311		0.917025		1.06183		0.924011	1.08415	1.03549		1.09657		0.823882	0.911687	0.95276	0.962241	0.895114		1.01147		0.923351		1.04475	1.02387	0.998783
-1185.04	1.15986		0.873679	0.944266	0.982401	1.09786	0.956297		0.914273		0.976895		0.952605	1.08788	1.0238		1.09252		1.0749	1.04596	1.03063	1.10446	1.10741		0.923693		1.08779		0.914469	1.08749	1.04333		1.06164		0.812803	0.902773	0.953206	0.994026	0.863543		0.989801		0.898057		1.0417	1.00036	0.981279
-1183.28	1.12057		0.949707	0.952414	0.981015	1.10953	0.953802		0.91918		0.962711		0.923029	1.0819	1.00599		1.07366		1.0775	1.0285	1.00045	1.1098	1.10166		0.91378		1.12011		0.953781	1.07898	1.03101		1.04369		0.881396	0.926019	0.980571	0.999761	0.865787		1.00591		0.859478		0.967758	1.0027	0.975728
-1181.52	1.17171		0.957533	0.946594	0.971817	1.11165	0.947639		0.919544		0.966789		0.905087	1.10922	0.990516		1.08242		1.05566	1.05021	0.9821	1.1184	1.10772		0.905129		1.06354		0.949073	1.06531	0.996299		1.08249		0.907044	0.901339	0.989529	0.993972	0.855484		1.01593		0.909027		0.953654	1.04123	0.994195
-1179.77	1.16275		0.922554	0.930881	0.967533	1.10281	0.970533		0.921362		0.970335		0.927374	1.10163	0.994833		1.0793		1.0542	1.04329	0.965451	1.12951	1.10663		0.936309		1.10175		0.912179	1.1075	0.979363		1.07732		0.875126	0.892256	1.00216	0.97636	0.877014		0.984036		0.880725		1.01666	0.994697	1.0158
-1178.01	1.12305		0.868568	0.909057	0.960603	1.11148	0.96114		0.914273		0.971931		0.941672	1.09516	1.01012		1.05153		1.00921	1.03023	0.961573	1.11632	1.08549		0.908914		1.1184		0.936987	1.09466	0.984682		1.06801		0.86064	0.882379	0.998991	0.995662	0.885441		1.0059		0.869038		1.005	1.00046	1.02584
-1176.25	1.11409		0.856749	0.90702	0.966021	1.09362	0.992548		0.918635		0.962711		0.949101	1.06589	1.03675		1.07529		1.00269	1.03196	0.960816	1.10431	1.08083		0.937211		1.10836		0.969429	1.08565	0.977263		1.03608		0.854448	0.878926	1.00542	0.990317	0.91832		0.98018		0.868592		0.979031	0.981799	1.06087
-1174.49	1.1367		0.876714	0.962017	0.962745	1.1021	0.975523		0.900095		0.953137		0.955128	1.06217	1.06517		1.01574		0.998618	1.03479	0.957127	1.13559	1.09544		0.908013		1.1277		0.959505	1.07281	0.976144		1.11908		0.877927	0.929669	1.00587	0.970511	0.890529		0.99128		0.845202		0.995438	0.990084	1.09121
-1172.73	1.12925		0.877193	0.978167	0.978621	1.12792	0.974936		0.895733		0.975654		0.951344	1.01754	1.08892		0.981737		0.992587	1.01765	0.940478	1.15857	1.07663		0.914501		1.09281		0.947038	1.06314	0.985802		1.15026		0.883744	0.961201	1.04056	0.973545	0.905542		0.979477		0.892796		1.00455	0.957114	1.1046
-1170.98	1.12498		0.90179	0.925497	0.971817	1.13163	0.997391		0.910274		0.956683		0.93214	1.05667	1.07903		1.06297		1.00693	1.04628	0.956465	1.13648	1.07026		0.915763		1.07738		0.935715	1.05513	1.01282		1.05834		0.895584	0.884563	1.01605	0.995734	0.931915		0.994006		0.887973		0.99618	1.00146	1.06537
-1169.22	1.13904		0.903388	0.897126	0.981267	1.12421	0.964663		0.90264		0.943741		0.919385	1.04972	1.06913		1.06579		1.02078	1.04235	0.936221	1.12166	1.04492		0.894135		1.05424		0.936605	1.06364	1.0096		1.06873		0.884994	0.86068	1.04811	1.00227	0.923192		1.00951		0.895188		0.981613	0.986916	1.05897
-1167.46	1.14593		0.894283	0.902509	0.969927	1.09362	0.947639		0.904094		0.954024		0.914619	1.07333	1.06283		1.04604		0.964065	1.03369	0.969897	1.09972	1.00699		0.889088		1.05338		0.935715	1.04146	0.99056		1.0955		0.927618	0.873091	1.00003	0.994455	0.941059		1.01688		0.905679		0.977454	1.0306	1.07296
-1165.7	1.14373		0.922075	0.922151	0.977991	1.09432	0.939273		0.892279		0.957393		0.920926	1.05651	1.06211		0.981737		0.993728	1.01529	0.987587	1.08148	1.02751		0.919187		1.07456		0.933807	1.07098	0.987481		1.165		0.927894	0.908262	0.990283	1.01188	0.914125		0.970727		0.89096		0.986207	0.986495	1.07558
-1163.94	1.11836		0.893325	0.917059	0.982779	1.08478	0.907866		0.900822		0.962179		0.909853	1.08707	1.06211		1.0447		1.02698	1.03244	0.985979	1.09141	1.02285		0.896298		1.07995		0.943603	1.0568	0.964806		1.07051		0.869858	0.888248	0.996754	0.993919	0.887587		1.00505		0.890947		0.964233	1.02864	1.10086
-1162.19	1.13201		0.875276	0.939029	0.987945	1.08495	0.927679		0.904458		0.980618		0.947138	1.09176	1.0542		1.03356		1.01703	1.04203	0.981249	1.10061	1.02129		0.886745		1.09722		0.943221	1.09699	0.967046		1.09525		0.860616	0.901153	1.00682	0.98578	0.908338		1.01997		0.893734		1.00415	0.995232	1.09012
-1160.43	1.15751		0.902908	0.973657	0.977109	1.07682	0.938686		0.906093		0.976895		0.939429	1.05926	1.04628		1.10603		1.00008	1.02111	0.989763	1.08697	1.01647		0.901344		1.08681		0.95289	1.08065	0.964526		1.04655		0.902832	0.953527	0.987215	0.990666	0.923473		1.00527		0.898867		0.985874	0.980209	1.08476
-1158.67	1.16496		0.957852	0.937137	0.984165	1.06692	0.933843		0.904639		0.96803		0.958352	1.06638	1.07201		1.06178		1.00514	1.01702	1.00916	1.09408	1.05005		0.900263		1.1124		0.922357	1.07181	0.973904		1.09718		0.952957	0.921452	0.975236	0.975172	0.889331		1.00486		0.870219		1.03903	0.99493	1.10073
-1156.91	1.14759		0.954818	0.896253	1.00407	1.07152	0.927679		0.902095		0.970512		0.94027	1.09499	1.07237		1.08524		1.05485	1.04077	1.00783	1.07807	1.05549		0.912879		1.10554		0.953017	1.04613	0.99224		1.05745		0.905171	0.861142	0.99627	0.99392	0.878907		0.988186		0.877862		0.986625	1.04671	1.08076
-1155.16	1.14028		0.966158	0.859006	1.01188	1.08831	0.924303		0.916636		0.985582		0.954007	1.06476	1.06265		1.01782		1.0009	1.03291	0.993074	1.09097	1.01305		0.907112		1.11558		0.928718	1.07698	1.01604		1.12031		0.96529	0.831638	1.01894	0.997565	0.912393		1.0105		0.883469		1.02723	0.988653	1.04588
-1153.4	1.15489		0.977339	0.875592	1.00836	1.08	0.881449		0.901731		0.977427		0.962277	1.04907	1.04844		1.04886		1.02502	1.03857	1.0031	1.08119	1.05782		0.920629		1.06807		0.928463	1.06781	1.01883		1.10109		0.953481	0.843075	1.00524	0.998907	0.833266		0.979473		0.91513		1.03642	0.982457	1.02906
-1151.64	1.15172		0.944755	0.893343	1.00332	1.1014	0.904197		0.924452		0.995334		0.954988	1.06136	1.06086		1.06787		1.02926	1.02614	1.01653	1.07896	1.01803		0.924955		1.11521		0.955434	1.06047	1.0131		1.07853		0.917899	0.870582	0.986997	1.0208	0.888184		0.999456		0.892505		0.999533	1.00084	1.04714
-1149.88	1.16124		0.918082	0.872101	0.998276	1.08071	0.958352		0.903185		0.997107		0.950503	1.04713	1.06248		1.12563		1.00171	1.03967	1.04151	1.08178	1.01803		0.917745		1.12501		0.922357	1.07748	1.00932		1.03163		0.91651	0.838824	0.958492	0.999013	0.94138		0.984135		0.886309		1.03052	0.971836	1.05267
-1148.12	1.1429		0.905624	0.864389	0.995126	1.05879	0.985796		0.902095		0.996929		0.933261	1.06638	1.03909		1.07604		0.984927	1.07349	1.02126	1.08311	1.01554		0.915583		1.11277		0.949455	1.07014	1.02471		1.06214		0.919483	0.805216	0.974408	0.97754	0.97071		0.985268		0.895902		0.982945	0.996481	1.01403
-1146.37	1.18095		0.90179	0.89989	1.00949	1.08354	0.953069		0.907548		0.995866		0.941392	1.07397	1.02775		1.11346		1.02861	1.0565	1.04643	1.09586	1.01539		0.918106		1.07934		0.987621	1.06847	1.03143		1.06062		0.87671	0.851765	0.964703	0.988756	0.938627		0.9885		0.922663		0.953191	1.00515	0.996436
-1144.61	1.18054		0.897318	0.905419	1.02474	1.08973	0.985209		0.89955		0.992674		0.937747	1.07414	1.03423		1.06326		1.01655	1.06389	1.05324	1.10743	1.01539		0.902065		1.10836		0.955816	1.07014	1.02877		1.1103		0.882713	0.851043	0.97294	0.98402	0.970281		0.997212		0.895626		0.981096	1.00373	1.00531
-1142.85	1.17351		0.943158	0.891161	1.0207	1.08761	0.964663		0.913		1.00278		0.939569	1.08578	1.04934		0.964214		1.03154	1.03102	1.07187	1.10535	0.95787		0.893955		1.17142		0.981387	1.0598	1.05075		1.21706		0.91432	0.864348	0.952263	0.983948	1.00709		1.02131		0.856041		0.957389	1.02451	0.998663
-1141.09	1.13146		0.952901	0.889269	1.02196	1.08831	0.947785		0.899732		0.984164		0.937607	1.09289	1.04664		1.08376		1.05371	1.05194	1.05437	1.09645	0.934242		0.897199		1.14044		0.96294	1.06164	1.05733		1.04401		0.904332	0.845361	0.969263	0.992575	1.0145		1.00282		0.86297		0.973692	1.02944	0.989897
-1139.34	1.12374		0.92479	0.890142	1.02587	1.09097	1.01016		0.909184		0.99232		0.940971	1.04907	1.02991		1.06787		1.04279	1.08717	1.02855	1.09734	0.936885		0.8826		1.16848		0.967012	1.06914	1.05131		1.05232		0.886845	0.818768	0.997397	0.994188	1.07821		1.03012		0.849242		0.973071	0.98123	0.97965
-1137.58	1.15007		0.942839	0.880394	1.00395	1.10723	0.942795		0.904094		0.994093		0.950923	1.09112	1.00761		1.12177		1.03203	1.06704	1.01587	1.09097	0.90222		0.889088		1.13395		0.976808	1.08148	1.02331		1.02522		0.913577	0.825081	0.988261	1.01491	1.04497		1.01688		0.876665		0.973501	1.00891	0.984651
-1135.82	1.1207		0.950186	0.893925	1.0008	1.1334	0.933109		0.89337		0.996043		0.906629	1.07624	1.01552		1.0545		1.02372	1.05965	1.00045	1.08815	0.895069		0.881338		1.11019		0.947547	1.09332	1.00148		1.06278		0.928172	0.843606	1.00034	1.04158	1.0425		1.01365		0.897179		0.956817	0.984374	1.01402
-1134.06	1.11712		0.957214	0.907456	0.990213	1.09662	0.933696		0.883191		0.993915		0.905788	1.09677	1.0184		1.01916		1.04898	1.06499	0.957411	1.08385	0.877193		0.878995		1.09428		0.938641	1.08915	1.0138		1.09612		0.912518	0.852076	1.03426	1.01178	1.06441		1.00477		0.908285		0.964999	1.007	1.00454
-1132.31	1.16068		0.958172	0.920551	0.986306	1.06798	0.953656		0.884464		1.00668		0.89906	1.10405	1.02829		0.997033		1.03154	1.07726	0.9541	1.07718	0.885432		0.887106		1.10824		0.909253	1.10266	1.03059		1.16414		0.928874	0.854527	1.03376	0.991456	1.07705		0.997022		0.908363		0.988789	1.00126	0.99777
-1130.55	1.14952		0.946033	0.900327	0.99122	1.09008	0.989319		0.874648		0.981327		0.886444	1.10777	1.04934		1.08688		1.06675	1.07585	0.955992	1.09497	0.896158		0.883321		1.0944		0.953526	1.09416	1.04025		1.05763		0.88684	0.836854	1.03685	0.995534	1.10396		0.990182		0.896681		0.929649	1.01244	1.00874
-1128.79	1.17723		0.916964	0.915604	0.975471	1.11148	0.938979		0.878829		0.976895		0.892612	1.09095	1.06499		1.02569		1.06104	1.0727	0.992411	1.09052	0.918542		0.886385		1.06195		0.953908	1.10233	1.04739		1.14774		0.864211	0.85355	0.98293	1.01921	1.02225		0.991475		0.919905		0.935742	0.989681	1.01681
-1127.03	1.15227		0.963124	0.941211	0.990969	1.13429	0.934283		0.866469		0.975122		0.924991	1.10842	1.05546		0.974312		1.01149	1.08182	1.01199	1.09972	0.917143		0.895216		1.10407		0.978589	1.08648	1.0667		1.18265		0.952179	0.870022	0.979225	1.03144	1.01869		0.967888		0.883205		0.94523	1.02019	0.989458
-1125.27	1.16923		0.996825	0.920405	1.00017	1.12138	0.968332		0.879374		0.966434		0.935224	1.04487	1.05006		1.08688		1.01003	1.09535	1.00679	1.14597	0.906573		0.894135		1.10077		0.952381	1.08398	1.07356		1.07577		0.986929	0.840283	0.993421	0.97854	1.06812		0.983492		0.877965		0.981985	0.963916	0.97811
-1123.52	1.16785		1.01264	0.899017	0.99185	1.11148	0.954977		0.882464		0.969271		0.925412	1.04568	1.06841		1.08866		1.04393	1.10919	1.00291	1.15501	0.911547		0.902426		1.07579		0.942203	1.08148	1.08238		1.07275		0.970026	0.810516	0.988971	0.962307	1.04764		0.97788		0.900987		0.982179	0.966895	0.987094
-1121.76	1.12994		1.04921	0.918223	0.989331	1.12492	0.990786		0.887008		0.967676		0.918263	1.07575	1.07759		1.0646		1.06235	1.10369	1.02571	1.1224	0.931444		0.887647		1.07958		0.95747	1.10149	1.08238		1.06137		0.987639	0.831959	0.964533	1.00224	1.06371		0.999281		0.896342		0.959052	0.976632	0.995571
-1120	1.19101		1.01535	0.907747	0.997898	1.11289	0.979632		0.883555		0.962711		0.932841	1.0882	1.07633		1.02035		1.06414	1.07034	1.02164	1.11484	0.908594		0.889449		1.10872		0.966757	1.07948	1.07636		1.16726		0.954155	0.848091	0.976759	0.998254	1.07819		0.993373		0.868305		0.964918	1.00808	0.999967
-1118.24	1.16496		0.982929	0.900181	1.00722	1.0777	0.968332		0.879556		0.967144		0.938588	1.08416	1.04107		1.00461		1.03382	1.07616	1.02334	1.10639	0.927869		0.900083		1.12868		0.946783	1.07765	1.05789		1.15962		0.950771	0.836474	0.984245	0.974075	1.04361		0.977195		0.856878		0.991344	1.00605	0.984101
-1116.48	1.14773		0.961526	0.904837	1.00521	1.09574	0.958205		0.882646		0.967853		0.94027	1.07381	1.01102		1.06787		1.01948	1.09142	1.02543	1.11454	0.918542		0.895577		1.0917		0.975154	1.07048	1.01799		1.07478		0.943154	0.829046	0.980281	0.983131	1.04318		0.985561		0.886552		0.964228	1.00312	0.993153
-1114.73	1.20453		0.957852	0.950086	0.99185	1.08637	0.963195		0.876466		0.976186		0.957651	1.08384	1.00437		1.07574		1.07049	1.07522	0.973965	1.10846	0.897557		0.878995		1.07469		0.966503	1.07298	0.9949		1.11972		0.894775	0.883622	1.01836	0.980068	1.07313		0.997122		0.908345		0.990842	1.01012	1.00952
-1112.97	1.14828		0.955297	0.950523	0.989078	1.08548	0.946611		0.883555		0.97459		0.939149	1.07883	0.989616		1.11257		1.02062	1.07333	0.978979	1.0714	0.898178		0.895757		1.10395		0.956579	1.08198	0.988741		1.0321		0.935996	0.885582	1.01032	1.01315	1.05392		0.986378		0.882821		0.981778	0.997082	1.00089
-1111.21	1.19694		0.97095	0.918805	0.983535	1.07222	0.958939		0.888826		0.968917		0.959614	1.03048	0.978103		1.12994		1.02192	1.04235	0.980871	1.07362	0.888696		0.871245		1.07052		0.958997	1.04096	0.989441		1.0593		0.950118	0.881479	1.00272	0.998695	1.07904		1.02018		0.905087		1.00064	0.989933	0.988541
-1109.45	1.16454		0.979894	0.91444	0.977991	1.07753	0.970093		0.871558		0.956329		0.949802	1.03905	0.978103		1.07737		1.03252	1.01419	0.969897	1.06562	0.899111		0.873408		1.1053		0.948056	1.05146	0.979083		1.08091		0.949033	0.901645	1.00834	1.01118	1.07895		0.997882		0.865224		1.00184	0.988193	0.998999
-1107.69	1.18826		0.961047	0.919532	0.964635	1.07488	0.979779		0.883191		0.946577		0.933822	1.01803	0.98242		1.09623		1.02812	1.04659	0.988722	1.06458	0.910459		0.871426		1.13652		0.969302	1.06764	0.975444		1.08395		0.934763	0.878597	0.975638	1.00967	1.07614		1.0135		0.832874		0.963397	0.953531	1.00715
-1105.94	1.17847		0.955137	0.940484	0.99248	1.08778	0.998271		0.884827		0.955619		0.948961	1.05279	0.981881		1.13484		1.03252	1.02913	0.985695	1.07807	0.921496		0.884763		1.08522		0.958106	1.03612	0.966206		1.03844		0.925055	0.91386	1.00688	1.00901	1.08332		1.00007		0.88058		0.990455	1.01609	1.01622
-1104.18	1.17295		0.980693	0.957797	0.989708	1.0899	0.969946		0.891916		0.951187		0.959754	1.05344	0.973426		1.0551		1.02486	1.03118	1.00849	1.08237	0.906417		0.862234		1.0573		0.96892	1.04263	0.955288		1.1117		0.956905	0.928838	0.981374	1.00696	1.07009		1.03442		0.899639		0.99054	1.01037	1.01899
-1102.42	1.17075		0.944436	0.939029	1.00105	1.09928	0.998858		0.885736		0.947819		0.954147	1.06314	0.990156		1.05807		1.02975	1.01026	0.988722	1.09423	0.931911		0.876652		1.07579		0.965485	1.06047	0.94703		1.1065		0.917153	0.929494	1.01247	1.00461	1.07184		1.01036		0.881046		0.988257	1.00252	1.04554
-1100.66	1.18164		0.972547	0.953724	1.00684	1.08213	0.989465		0.875194		0.941081		0.932701	1.05797	1.00509		1.06579		1.04507	1.01922	0.979452	1.06147	0.888696		0.884222		1.08791		0.959633	1.07164	0.954029		1.1087		0.930606	0.935735	1.02797	1.01946	1.11339		0.989789		0.865036		0.971935	0.987239	1.05352
-1098.91	1.19281		1.0136	0.987188	0.994244	1.09503	1.06299		0.879919		0.951364		0.939149	1.0895	1.00365		1.04485		1.04034	1.0392	0.973208	1.06073	0.918076		0.883501		1.08289		1.01014	1.04646	0.972085		1.14161		0.974291	0.94995	1.02162	1.03234	1.15785		0.995946		0.878543		0.929721	1.04113	1.03247
-1097.15	1.20342		0.974623	0.985733	0.982653	1.11165	1.09601		0.878102		0.951364		0.925973	1.09419	0.998971		1.00951		1.02893	1.03448	0.962708	1.08756	0.922739		0.89053		1.07297		1.00976	1.08999	0.968166		1.19209		0.947218	0.952876	1.02072	1.02215	1.18778		0.986044		0.886664		0.917024	1.00385	1.03182
-1095.39	1.18412		0.939804	0.967546	0.977235	1.09521	1.10159		0.874467		0.958634		0.938168	1.11812	1.00365		1.08673		1.04474	1.0749	0.95287	1.08015	0.908283		0.869803		1.03526		1.00505	1.10483	0.955568		1.08962		0.899555	0.900124	1.02557	1.01394	1.21283		1.00536		0.925984		0.933453	1.01203	1.05032
-1093.63	1.20204		0.966318	0.997663	0.984795	1.0968	1.04318		0.863742		0.946932		0.930598	1.09435	1.01534		1.05257		1.01166	1.07459	0.936221	1.09275	0.919009		0.858629		1.12097		0.999835	1.0578	0.94745		1.14201		0.955183	0.928414	1.05188	1.00371	1.13511		1.00596		0.844744		0.930752	1.03455	1.07166
-1091.88	1.20604		0.98197	0.994171	0.986055	1.0938	1.03423		0.881374		0.929557		0.944475	1.09564	1.01732		1.08495		1.02095	1.08057	0.932816	1.06947	0.904863		0.871065		1.07248		1.00454	1.06514	0.94815		1.11162		0.961823	0.920047	1.05707	1.02274	1.14297		1.01183		0.866735		0.940205	1.02864	1.07295
-1090.12	1.2168		0.994109	1.04844	0.978495	1.07717	0.963782		0.872831		0.939486		0.954427	1.10324	1.00401		1.13529		1.02926	1.10227	0.934708	1.05376	0.904863		0.868902		1.06073		0.980497	1.04963	0.938212		1.0718		0.96585	0.951164	1.04685	1.02222	1.06511		1.00452		0.8857		0.973412	1.05108	1.07013
-1088.36	1.22038		1.00018	1.03156	0.974841	1.06497	0.918139		0.889008		0.944982		0.969846	1.10373	0.993754		1.11554		1.04099	1.04864	0.932626	1.04857	0.896313		0.854844		1.06513		1.03775	1.07064	0.927434		1.09399		0.960792	0.983719	1.04526	1.01564	1.02435		1.03996		0.887194		0.934569	1.0309	1.07151
-1086.6	1.2241		0.997464	0.998391	0.977487	1.07187	0.944116		0.890462		0.936295		0.979658	1.05085	0.975225		1.12578		1.06544	1.04518	0.954194	1.03182	0.896779		0.886926		1.06122		1.03647	1.06547	0.90392		1.08733		0.936197	0.955237	1.02441	1.03882	1.05279		1.00399		0.882284		0.945184	0.986278	1.07888
-1084.84	1.21555		1.03021	0.967982	0.976479	1.05879	0.947051		0.889553		0.940549		0.954427	1.05102	0.962452		1.18771		1.06006	1.06625	0.961762	1.05154	0.899422		0.878094		1.04591		1.04563	1.06114	0.890483		1.02345		0.971835	0.907835	1.0153	1.00689	1.05296		1.01305		0.899263		0.912774	0.990461	1.08082
-1083.09	1.18647		0.990596	0.976566	0.975471	1.07045	0.986824		0.891371		0.927961		0.954848	1.06864	0.959933		1.14152		1.05566	1.06657	0.981438	1.06814	0.897246		0.872507		1.0655		0.976935	1.05764	0.893702		1.03937		0.938363	0.915617	0.99392	1.00217	1.09984		1.02162		0.870915		0.977392	1.0104	1.07411
-1081.33	1.19625		0.964721	1.01585	1.01226	1.06939	0.88864		0.892643		0.928493		0.929477	1.07333	0.96551		1.11776		1.07881	1.07475	0.975573	1.0585	0.872063		0.884583		1.03183		0.959633	1.05363	0.894402		1.07022		0.894248	0.9452	1.03761	1.01029	1.01901		1.00911		0.899851		0.968576	1.01869	1.0795
-1079.57	1.23293		0.965519	1.0272	0.970809	1.07169	0.868828	0.937177	0.89337		0.91892		0.943074	1.09952	0.974145		1.12697		1.04703	1.09535	0.961478	1.07051	0.861182	1.00224	0.879536		1.03612		0.995255	1.06264	0.891882		1.09402		0.922155	0.937781	1.0097	1.0011	1.00888	0.935078	1.01573		0.886889		0.94757	1.03471	1.09224
-1077.81	1.21859		0.970151	1.04684	0.977991	1.08159	0.881009	0.956682	0.892643		0.910409		0.962838	1.08788	0.981521		1.15519		1.06968	1.08953	0.967722	1.08682	0.852166	1.00266	0.884763		1.04285		1.0067	1.07865	0.892162		1.05488		0.906955	0.960818	1.01061	0.995193	1.03385	0.954142	1.00891		0.873001		0.956425	1.00856	1.10016
-1076.06	1.22452		0.977179	1.09122	0.973581	1.08142	0.927679	0.949526	0.887553		0.91821		0.94812	1.09499	0.98242		1.17627		1.07245	1.07522	0.983236	1.09897	0.831802	0.996916	0.87449		1.05767		1.01205	1.07048	0.90098		1.04101		0.911164	1.01488	0.990181	0.984025	1.11526	0.952464	1.01494		0.868148		0.936833	1.0229	1.09039
-1074.3	1.21914		0.990116	1.05761	0.981267	1.10776	1.01192	0.949411	0.890462		0.929557		0.951344	1.07915	0.96551		1.14687		1.02437	1.04565	0.986546	1.10579	0.820299	1.0198	0.876652		1.07493		0.99869	1.08549	0.90238		1.06301		0.966561	1.01144	0.994648	1.00178	1.2336	0.930981	1.01575		0.864761		0.952592	0.994163	1.06996
-1072.54	1.22245		0.956894	1.01818	0.986306	1.11678	0.999592	0.967877	0.883373		0.908814		0.943915	1.06638	0.940864		1.1534		1.01541	1.06531	0.975573	1.09645	0.842373	1.03871	0.879176		1.01101		1.02184	1.06831	0.906579		1.05986		0.942376	0.955758	1.011	1.01854	1.18664	0.93181	1.00477		0.898912		0.923736	0.998192	1.03782
-1070.78	1.19818		0.961366	1.02604	0.981393	1.07134	0.948666	0.95899	0.880101		0.932571		0.963398	1.08206	0.928811		1.12831		1.00774	1.05163	1.00187	1.08445	0.842528	1.03568	0.878274		1.0355		1.03597	1.07815	0.907279		1.06193		0.953978	0.975666	0.97956	0.987914	1.12598	0.925955	1.00208		0.900597		0.929952	1.00363	1.02373
-1069.02	1.20563		1.02302	1.05019	0.989834	1.06798	0.957178	0.974687	0.888644		0.950478		0.972089	1.11165	0.934928		1.1436		0.974496	1.10526	1.00953	1.07407	0.814237	1.04654	0.894856		1.02571		1.01841	1.07448	0.917637		1.05424		1.04979	0.950172	0.980487	0.99433	1.17555	0.931341	0.993058		0.926656		0.954517	1.0346	1.01884
-1067.27	1.18178		1.03835	1.02531	0.997268	1.05383	0.968185	0.999155	0.897369		0.966789		0.989751	1.0937	0.93025		1.07203		0.971399	1.12036	1.03176	1.08682	0.799624	1.05051	0.887827		1.06379		1.02057	1.09466	0.939332		1.10238		1.06893	0.915159	0.966566	0.969651	1.2108	0.951113	1.01075		0.908817		0.9698	0.999128	0.990332
-1065.51	1.16716		1.00769	1.02851	0.988448	1.07788	0.884238	1.0107	0.891916		0.972817		0.989751	1.10615	0.918197		1.04619		0.971562	1.09566	1.02968	1.05969	0.812837	1.02868	0.85953		1.08215		1.02604	1.08165	0.942971		1.11564		1.03718	0.938707	0.959955	1.01717	1.08784	0.982521	1.03768		0.898963		0.96463	1.02265	0.973728
-1063.75	1.21335		1.00944	1.06692	0.996386	1.08389	0.901555	0.976418	0.904094		0.974058		1.0105	1.07608	0.916038		1.06772		0.94744	1.08764	1.04472	1.07644	0.826672	0.998901	0.880437		1.06722		1.06879	1.06898	0.937652		1.13639		1.06544	0.980945	0.953733	1.00692	1.09058	0.977493	1.02687		0.912709		0.945459	1.00664	0.976949
-1061.99	1.21404		1.00928	1.05179	1.01541	1.08637	0.961874	0.956105	0.899914		0.957393		1.02704	1.05732	0.93097		1.04812		0.905227	1.05807	1.02571	1.08963	0.807086	0.991588	0.87467		1.03134		1.05772	1.07548	0.924075		1.1583		1.11495	0.994059	0.989961	0.997002	1.19179	0.964216	1.02886		0.928299		0.97099	0.983116	1.00746
-1060.23	1.1906		0.967436	1.04742	0.982527	1.09203	0.984622	0.947795	0.903731		0.93523		0.993676	1.05958	0.976664		1.09311		0.909627	1.04581	0.987682	1.06488	0.807708	0.98302	0.879356		1.03612		1.02897	1.05814	0.927295		1.08918		1.06355	1.00155	0.994781	1.0255	1.21903	0.964166	1.02772		0.902631		0.965701	1.00137	1.05324
-1058.48	1.18481		0.974464	1.06692	0.972195	1.06922	0.957031	0.943179	0.897551		0.931862		1.02493	1.09225	1.02721		1.08643		0.915984	1.0046	0.981817	1.05302	0.799935	0.979886	0.882059		1.06134		1.04233	1.07531	0.936392		1.09055		1.06384	1.06204	0.9902	1.01538	1.19639	0.962539	1.01756		0.878006		0.983313	1.01575	1.09699
-1056.72	1.19226		1.05656	1.08147	0.985803	1.08036	0.922249	0.936946	0.892279		0.9425		0.999563	1.08546	1.05528		1.06341		0.88469	1.01781	0.982763	1.0502	0.797759	0.988558	0.881158		1.04983		1.07235	1.05713	0.960607		1.12116		1.19427	1.06255	1.00309	1.02872	1.15605	0.947791	1.01262		0.897764		0.932123	1.02679	1.09855
-1054.96	1.20453		1.03244	1.04277	0.999914	1.06285	0.92401	0.944794	0.893915		0.937358		1.00559	1.06832	1.07651		1.05821		0.844759	1.02363	1.00149	1.0413	0.791852	0.988558	0.877553		1.05485		1.05912	1.06197	0.99434		1.13826		1.22218	1.0187	0.998424	1.02069	1.1669	0.95573	1.01864		0.888618		0.949458	1.00597	1.08264
-1053.2	1.16854		0.996026	0.997081	0.991472	1.06144	0.866333	0.970186	0.897914		0.9425		0.983443	1.06379	1.08892		1.1592		0.884038	1.03196	1.00178	1.06888	0.797604	0.992946	0.863135		1.04958		1.05454	1.07131	1.00484		1.00806		1.12668	0.966198	0.989715	0.993037	1.08617	0.977078	1.04029		0.897974		0.93258	0.992981	1.08368
-1051.44	1.19157		0.974144	0.994171	0.99752	1.06851	0.864865	0.990961	0.899186		0.969271		0.954988	1.08837	1.09108		1.16023		0.890395	1.02158	0.984654	1.04916	0.787344	1.01395	0.875931		1.01016		1.06205	1.07014	1.02555		1.027		1.09406	0.973167	1.01307	1.01844	1.09846	0.977331	1.02655		0.959524		0.899197	1.01703	1.06389
-1049.69	1.18564		0.926068	1.01978	0.979755	1.09839	0.832431	0.988537	0.915909		0.975654		0.963398	1.09499	1.08586		1.17954		0.898544	1.04014	0.983425	1.0333	0.772887	1.00998	0.923333		1.01689		1.04411	1.08532	1.02583		1.00517		1.03063	0.980422	0.996268	1.06299	1.07704	0.978774	0.99196		0.959447		0.9227	1.00892	1.05852
-1047.93	1.15269		0.960408	1.0563	0.984291	1.06197	0.848721	0.988191	0.905003		0.959875		0.966622	1.11052	1.081		1.14227		0.899848	1.04643	0.993925	1.04694	0.76356	0.993886	0.902245		1.04542		1.01904	1.10583	1.02821		1.00912		1.0673	1.00943	0.990307	1.01436	1.11153	0.994269	1.00306		0.91817		0.948557	1.00424	1.05134
-1046.17	1.15986		0.935491	1.09922	0.99185	1.04658	0.824652	0.998116	0.899186		0.981327		0.961857	1.08303	1.07849		1.02258		0.891373	1.03055	0.978884	1.03686	0.758431	1.00632	0.900984		1.06207		1.04513	1.12251	1.02471		1.13425		1.0495	1.06664	1.01325	1.00938	1.08731	0.991849	0.998005		0.923973		0.920327	0.964831	1.05248
-1044.41	1.17102		0.927825	1.13981	0.987693	1.05896	0.84652	0.993962	0.897732		0.976363		0.941532	1.05425	1.06248		1.04975		0.894959	1.03652	0.977465	1.03804	0.77553	1.02011	0.876652		1.09415		1.02032	1.08148	1.03843		1.11553		1.03672	1.09965	1.01046	1.02015	1.09154	0.974367	1.02405		0.892345		0.922783	0.974818	1.02316
-1042.66	1.19598		0.937089	1.14403	0.977613	1.05083	0.903757	0.99627	0.914273		0.983632		0.970127	1.04972	1.04485		0.994954		0.943203	1.02205	0.979357	1.05776	0.77553	1.0596	0.884402		1.08803		1.0221	1.09549	1.05313		1.20204		0.993518	1.11934	0.998219	0.993446	1.16534	0.94023	1.03377		0.904047		0.949152	0.95822	0.992136
-1040.9	1.10981		0.939804	1.12352	0.986685	1.0625	0.904637	0.990268	0.904458		0.972817		0.965501	1.04924	1.0211		1.10247		0.952004	0.996574	0.980398	1.03701	0.785634	1.04936	0.878815		1.01444		1.03622	1.08965	1.04725		1.00666		0.987185	1.12738	1.00641	1.02458	1.15147	0.943685	1.02918		0.958967		0.931753	0.962907	0.97503
-1039.14	1.12691		0.985644	1.13879	0.992858	1.04888	0.964222	1.01566	0.909729		0.983987		0.967043	1.07705	1.00581		1.10069		0.933586	1.01797	0.961195	1.06058	0.82232	1.04247	0.881699		1.0704		0.997672	1.08832	1.04179		1.02382		1.05576	1.1187	1.03294	0.988973	1.17256	0.974284	1.03179		0.91927		0.9693	0.989642	0.965461
-1037.38	1.1287		0.97654	1.18201	0.984417	1.05702	0.987411	1.01704	0.909547		0.988065		0.94798	1.05716	0.995733		1.094		0.951841	1.01262	0.97633	1.04887	0.809418	1.03035	0.9136		1.11558		1.01319	1.09266	1.04095		1.03171		1.02595	1.16728	1.00828	1.00777	1.2199	0.987089	0.995564		0.885694		0.935636	0.967513	0.956563
-1035.62	1.15793		0.980214	1.16251	0.978999	1.04605	0.953069	1.0137	0.920816		0.997638		0.966342	1.06088	1.00617		1.06148		0.966835	0.997361	0.98579	1.05583	0.849834	1.02868	0.919368		1.15464		1.01625	1.102	1.05005		1.09086		1.01384	1.16559	0.993111	0.990737	1.12148	0.985439	1.00158		0.864025		0.950894	0.962689	0.958211
-1033.87	1.20563		0.947311	1.13908	1.0047	1.0579	0.959526	0.990961	0.930813		1.03647		0.961716	1.08513	1.03189		1.05673		0.999596	1.00004	0.97529	1.02796	0.829004	1.03275	0.907292		1.06611		1.02859	1.08949	1.05537		1.1409		0.947694	1.13905	1.03016	1.02912	1.15744	0.959535	1.02592		0.97219		0.934988	0.996003	0.977757
-1032.11	1.22686		0.970471	1.18943	0.998024	1.05649	0.930027	1.00112	0.95317		1.02317		0.950923	1.06039	1.04431		1.13974		0.977593	0.990597	0.991182	1.04842	0.838642	1.02586	0.92117		1.09513		1.05289	1.08682	1.06418		1.07644		0.992715	1.20072	1.0069	1.00769	1.10897	0.975885	1.03474		0.934287		0.903159	0.975685	0.98132
-1030.35	1.2452		0.936929	1.20368	0.997772	1.06374	0.906252	1.00873	0.937175		1.01803	0.982364	0.947839	1.06654	1.03351		1.1139		0.990143	0.993743	1.00707	1.04753	0.805221	1.03933	0.92135		1.07346	1.04818	1.002	1.08348	1.06544		1.11787		0.946257	1.21126	0.990764	1.01547	1.12547	0.97056	1.01718		0.94836	0.937213	0.94595	0.98436	0.970028
-1028.59	1.22327		0.925269	1.13632	1.00344	1.07717	0.907866	1.04024	0.935357		1.0143	1.00367	0.962978	1.03096	1.0238		1.21073		0.992913	1.00806	0.973965	1.05954	0.838331	1.07381	0.933065		1.09011	1.00392	1.04144	1.09299	1.05635		1.01037		0.931873	1.12724	1.03026	1.01664	1.08294	0.968739	1.00246		0.930457	0.99975	0.924664	0.943252	0.969187
-1026.84	1.15903		1.00257	1.11741	0.985173	1.06285	0.885265	1.0721	0.937357		1.01785	1.005	0.950643	1.05748	1.02865		1.14449		0.965532	1.01136	0.970938	1.05717	0.82916	1.07391	0.949106		1.0693	1.01378	1.0796	1.07865	1.04389		1.0127		1.03837	1.10486	1.01466	1.00538	1.06767	0.998308	0.987621		0.951886	0.991331	0.880548	0.980378	0.985406
-1025.08	1.16634		1.04602	1.10533	0.99374	1.07788	0.894804	1.06944	0.936812		1.00367	0.996887	0.955549	1.0701	1.03711		1.08495		0.945647	1.02772	0.974816	1.0754	0.845015	1.06702	0.963705		1.05669	1.03587	1.02821	1.09532	1.05201		1.07502		1.10614	1.07552	1.01941	1.0023	1.05892	1.00227	0.972094		0.949824	0.962372	0.929337	0.976967	0.985838
-1023.32	1.18054		1.06279	1.10446	1.0008	1.09592	0.922836	1.04751	0.976073		1.00526	0.993983	0.954708	1.0654	1.04107		1.03163		0.93049	0.995631	0.954573	1.09705	0.829937	1.03933	0.968931		1.10187	1.02737	1.04589	1.06514	1.059		1.14434		1.14218	1.1093	1.04842	0.99897	1.11194	1.00787	1.00737		0.912325	0.967507	0.912819	1.00025	0.983061
-1021.56	1.18881		1.00912	1.14185	0.99815	1.08142	0.93942	1.06229	0.96553		1.01413	1.00209	0.954988	1.05894	1.04898		1.06193		0.91908	0.98116	0.981627	1.11083	0.810506	1.04299	0.986414		1.06085	1.08296	1.05098	1.08782	1.07118		1.11948		1.09797	1.16377	1.01683	0.973519	1.15905	1.0185	0.978829		0.955958	0.925327	0.908666	0.973451	0.979275
-1019.8	1.17378		0.962964	1.18099	1.02259	1.08955	0.961728	1.05779	0.967166		1.01679	1.01916	0.978397	1.07592	1.06967		1.03757		0.895936	0.977071	0.961762	1.10891	0.810506	1.03589	0.968931		1.05522	1.04564	1.02846	1.07081	1.08392		1.13128		1.07481	1.2087	1.06325	0.982545	1.18658	1.02114	0.998178		0.96358	0.974676	0.951323	1.00477	0.986854
-1018.05	1.13725		0.942839	1.18884	1.00571	1.09114	1.02058	1.02005	0.992795		1.01501	1.02618	0.942092	1.02417	1.07651		1.05554		0.897566	0.984148	0.97879	1.10238	0.826051	1.02889	0.984612		1.06587	1.04915	1.02134	1.09933	1.10016		1.07741		1.05044	1.20799	1.0275	0.989803	1.23549	0.991407	1.00831		0.952286	0.978099	0.922413	0.931637	0.978504
-1016.29	1.15103		0.927346	1.10955	1.00861	1.0777	0.964809	1.02605	0.986251		1.00509	1.00294	0.942373	1.05004	1.06787		1.01842		0.905716	0.985092	0.975857	1.08889	0.83289	1.03484	0.987135		1.09575	1.0811	1.02668	1.05814	1.09778		1.13022		1.02388	1.12634	1.03356	0.989724	1.15839	0.991502	0.999105		0.917261	0.9277	0.917885	0.992354	0.972759
-1014.53	1.21555		0.871603	1.12788	1.00445	1.09981	0.935311	1.0272	0.993885		1.02973	1.00536	0.938588	1.06153	1.0551		1.04441		0.921199	1.01089	0.969425	1.08815	0.823563	1.03745	0.994705		1.10836	1.03147	1.02706	1.08315	1.08014		1.16387		0.946161	1.11573	1.03613	1.01071	1.13569	0.990118	0.999176		0.929058	0.974687	0.913859	0.980035	0.976816
-1012.77	1.26064		0.908499	1.1305	0.988953	1.10564	0.917112	1.02131	0.997339		1.04923	1.00947	0.935644	1.08384	1.03909		1.18399		0.882734	1.023	0.96933	1.08548	0.812527	1.01917	0.973798		1.09599	1.05804	1.02744	1.06664	1.06516		1.06473		1.02919	1.10509	1.02024	1.01857	1.12872	1.00211	1.02417		0.957335	0.954095	0.910654	1.01612	0.975519
-1011.02	1.25071		0.971269	1.09573	0.996008	1.077	0.958059	1.01324	0.978254		1.00455	1.00124	0.94013	1.07834	1.02686		1.203		0.917451	1.02756	0.962614	1.05242	0.790919	1.02868	0.965507		1.09354	1.04427	1.03507	1.08165	1.05257		1.03966		1.05866	1.06634	1.03469	1.02335	1.21132	0.984989	1.0132		0.918623	0.9588	0.908272	0.996942	0.975572
-1009.26	1.21142		1.03372	1.11566	1.02108	1.06497	0.956738	1.01047	0.979526		0.979909	1.00379	0.934523	1.03856	1.03441		1.11271		0.9507	1.04077	0.984087	1.04412	0.805842	1.01154	0.96803		1.04885	1.05013	1.03851	1.08732	1.02093		1.08871		1.08733	1.07195	1.03759	1.01997	1.18725	0.998935	1.01188		0.93427	0.955868	0.899869	0.95516	1.0132
-1007.5	1.22148		0.989478	1.16251	1.01818	1.06568	0.987117	1.02536	0.988069		0.979022	0.987205	0.954007	1.04018	1.05114		1.15816		0.906205	1.02174	1.01417	1.06695	0.852166	1.02063	0.98299		1.05865	1.04446	1.01917	1.07431	1.01673		1.05468		1.09189	1.13777	1.00396	0.998808	1.15836	1.00463	1.00517		0.924788	0.94518	0.936061	0.968231	1.03384
-1005.74	1.20921		0.94188	1.17488	0.998654	1.05224	1.03188	1.03263	0.975891		0.960761	0.99011	0.926253	1.0633	1.05618		1.1883		0.892025	0.992642	1.01398	1.03893	0.842217	1.03035	0.968751		1.05669	1.06723	1.03393	1.08782	1.03703		1.0176		1.05589	1.18359	0.984887	1.01281	1.22519	1.00221	1.00737		0.909221	0.927739	0.895857	0.977463	1.01846
-1003.98	1.19667		0.979734	1.1919	1.00823	1.05242	0.968625	1.06506	0.972801		0.979554	0.961306	0.944896	1.05102	1.06391		1.1436		0.87377	1.0145	0.983803	1.05998	0.820921	1.05302	0.965147		1.06709	1.06742	1.07031	1.08632	1.06222		1.0464		1.12127	1.17486	1.02483	0.992862	1.17993	1.01143	1.00793		0.917964	0.900585	0.88282	0.967502	1.00159
-1002.23	1.20563		1.01615	1.16979	1.00357	1.07488	0.942061	1.05975	0.969711		0.975477	0.99253	0.957932	1.03517	1.06014		1.15845		0.863828	1.02064	0.968384	1.07837	0.819677	1.02889	0.969652		1.0622	1.06264	1.05568	1.107	1.04963		1.04072		1.17633	1.14613	1.03633	0.996761	1.14931	1.03	1.00006		0.918358	0.934026	0.907403	0.935115	1.01001
-1000.47	1.20094		0.970471	1.09602	1.00508	1.06798	0.884678	0.995116	0.947354		0.955087	1.02	0.973771	1.03824	1.04539		1.16454		0.892351	1.04911	0.951167	1.07066	0.808796	1.02189	0.96785		1.0715	1.02961	1.0609	1.0618	1.05551		1.03126		1.08754	1.04471	1.05668	0.997497	1.09382	0.973803	0.978823		0.891354	0.990667	0.917872	0.977809	0.990411
-998.711	1.20921		0.954498	1.08365	1.0013	1.08124	0.911829	0.998694	0.970074		0.962534	1.01879	0.96494	1.03452	1.03027		1.10276		0.92071	1.02787	0.971979	1.0545	0.805065	1.02889	0.966949		1.08215	1.07104	1.09131	1.07081	1.05425		1.09653		1.0367	1.05426	1.03017	1.02536	1.13261	0.970655	1.00323		0.88946	0.951219	0.884206	0.966113	0.977261
-996.953	1.19239		0.962165	1.10315	1.00395	1.06285	0.92445	0.99627	0.942083		0.989306	0.997613	0.969286	1.03323	1.0202		1.01277		0.903923	1.01781	0.985884	1.05954	0.814392	1.01405	0.973257		1.09134	1.06498	1.07413	1.07781	1.05915		1.17735		1.06443	1.08385	1.01832	1.00313	1.13514	0.982466	0.967969		0.906507	0.936743	0.90239	0.958634	0.963229
-995.195	1.21487		0.934533	1.13865	1.01781	1.06197	0.929293	0.995	0.952989		0.989837	1.00596	0.979098	1.02159	1.01372		1.12356		0.855679	1.03165	0.973681	1.08519	0.828382	0.995871	0.951449		1.07383	1.07622	1.05925	1.08932	1.05383		1.08127		1.09215	1.10372	1.04532	0.978604	1.12182	0.999125	1.00162		0.921783	0.934721	0.924334	0.93782	0.961945
-993.438	1.2361		0.954498	1.16833	0.990213	1.08442	0.877046	1.02905	0.963894		0.983455	1.01673	0.963679	1.03096	1.01516		1.10885		0.868392	1.01529	0.962992	1.07481	0.820765	1.02053	0.953431		1.09281	1.08306	1.09449	1.07398	1.05621		1.11475		1.09916	1.15073	1.02827	1.00894	1.06857	1.00835	1.01097		0.899935	0.938764	0.880484	0.959949	0.96114
-991.68	1.18288		0.972707	1.09602	0.980007	1.09132	0.8678	1.02928	0.962986		0.988596	1.01843	0.961997	1.0688	1.01282		1.13484		0.830416	1.00664	0.92714	1.08637	0.801334	1.03703	0.984071		1.11436	1.06899	1.06065	1.08515	1.05117		1.04233		1.17135	1.08879	1.05702	1.00455	1.08294	0.992521	0.978573		0.887145	0.952706	0.90699	0.984933	0.963522
-989.922	1.20673		0.929422	1.08918	0.978117	1.1037	0.891282	1.04117	0.960441		1.01572	1.02375	0.944195	1.05085	1.01336		1.06326		0.839706	1.00082	0.971033	1.08104	0.776774	1.04571	0.959559		1.11326	1.08755	1.05047	1.05146	1.04431		1.13493		1.10684	1.08829	1.0073	1.02096	1.14742	0.995657	1.00092		0.91239	0.94134	0.898832	0.999419	0.970367
-988.164	1.19019		0.899873	1.10344	0.987189	1.09821	0.916672	1.04867	0.948445		1.04959	1.02158	0.948961	1.0667	1.01012		1.10054		0.84427	1.01734	0.981249	1.05524	0.800246	1.04038	0.970013		1.11717	1.07407	1.06904	1.0613	1.03661		1.08146		1.06586	1.08464	1.00605	1.04072	1.14549	1.00797	0.977765		0.939502	0.951128	0.887673	1.00508	0.97445
-986.406	1.17364		0.91888	1.13239	1.00155	1.077	0.885705	1.0369	0.972619		1.00703	1.02811	0.977836	1.02514	0.99987		1.08717		0.837587	1.02032	0.9856	1.07629	0.804443	1.03798	0.931804		1.11693	1.06264	1.03876	1.09132	1.04753		1.07954		1.09706	1.10983	1.01618	1.00066	1.10102	0.99896	1.0438		0.901611	0.96751	0.941346	0.939361	0.954505
-984.648	1.18288		0.967117	1.1452	0.992606	1.07541	0.922983	1.01485	0.95626		1.01891	0.996766	0.981761	1.01528	0.980622		1.12029		0.828134	1.04439	0.985411	1.07852	0.808174	1.01645	0.927118		1.11289	1.06459	1.09576	1.04763	1.05047		1.05587		1.16783	1.09652	1.0073	0.997116	1.14206	0.998425	1.03143		0.915558	0.93629	0.895963	0.969122	0.93351
-982.891	1.17778		0.988519	1.09384	1.00243	1.08301	0.949987	1.02166	0.948808		1.01572	1.00088	0.967043	1.01075	0.989257		1.13974		0.854212	1.02268	1.00565	1.07763	0.821076	1.02283	0.911617		1.10848	1.08472	1.11153	1.04463	1.05998		1.03337		1.15723	1.06957	0.996797	1.005	1.157	0.998861	1.0408		0.916321	0.922711	0.870007	0.967573	0.933274
-981.133	1.17061		0.986762	1.06503	1.00243	1.11554	0.938099	1.02224	0.9459		1.0065	1.00112	0.969145	1.04859	1.00419		1.15132		0.8503	1.02158	1.0102	1.08252	0.812682	1.04717	0.914321		1.1746	1.05883	1.10886	1.05797	1.06041		1.01675		1.16049	1.04253	0.992316	1.03051	1.15432	0.976192	1.03454		0.856891	0.945503	0.873999	0.991135	0.946985
-979.375	1.18495		0.900832	1.06532	1.00495	1.09432	0.957912	1.02489	0.946263		1.04852	1.02097	0.984144	1.03889	1.01246		1.14093		0.846388	0.99972	0.98333	1.08667	0.805065	1.02972	0.910896		1.14962	1.12351	1.13685	1.05713	1.05145		1.03858		1.06432	1.06562	1.02199	1.00704	1.18986	0.995311	1.03883		0.912059	0.908736	0.865675	0.98274	0.962923
-977.617	1.21307		0.939964	1.08976	1.00092	1.08177	0.90816	1.02778	0.944082		1.05951	1.01528	0.990452	1.00671	1.02434		1.06222		0.85193	1.01592	0.979546	1.0843	0.803355	1.02502	0.936309		1.13407	1.07661	1.13164	1.03462	1.04991		1.14201		1.10333	1.07268	1.02182	0.997669	1.13046	1.00269	1.0083		0.934257	0.943039	0.875239	0.973023	0.975645
-975.859	1.19763		1.00593	1.08234	0.982527	1.08655	0.932962	1.00816	0.932995		1.08983	0.983332	0.99704	1.03565	1.02901		1.17761		0.857961	1.0241	1.0031	1.09304	0.832113	1.0106	0.926757		1.11705	1.05853	1.13583	1.03829	1.05005		1.017		1.17247	1.05687	0.979489	0.994054	1.1212	0.997582	1.00673		0.975633	0.928958	0.877803	0.997461	0.979969
-974.102	1.14359		0.971429	1.0707	0.99752	1.08018	0.99108	1.00469	0.951716		1.06926	0.98781	0.994376	1.02563	1.03747		1.1139		0.86611	1.02441	1.0223	1.07096	0.845792	1.01865	0.914141		1.10885	1.081	1.13456	1.04446	1.03619		1.02665		1.1216	1.04518	0.975757	1.00861	1.17178	0.986303	1.0411		0.964303	0.913789	0.876441	0.981971	1.00123
-972.344	1.23775		0.928144	1.04378	1.01692	1.09574	1.02997	1.01324	0.944627		1.05615	0.994346	0.991433	1.04503	1.05384		1.09178		0.873607	1.03275	1.0207	1.06354	0.830558	1.05804	0.934867		1.10395	1.10651	1.11993	1.05046	1.03941		1.1337		1.06243	1.01069	0.996304	1.03027	1.2401	0.957658	1.01044		0.956697	0.898636	0.885262	0.994829	1.01388
-970.586	1.27925		0.903547	1.04626	1.01138	1.08584	0.969066	1.0302	0.949353		1.05668	1.01419	0.97251	1.04422	1.02973		1.1393		0.833187	1.04628	1.04605	1.05554	0.857451	1.05709	0.934687		1.09134	1.07817	1.10848	1.0473	1.05327		1.12284		1.08445	0.999983	0.966858	1.02871	1.13017	0.97456	1.01569		0.968241	0.940661	0.877335	0.997067	0.977656
-968.828	1.2474		0.900353	1.0755	1.02146	1.07824	0.962315	1.02305	0.963894		1.03256	1.00294	0.984284	1.05393	1.00671		1.18206		0.818029	1.03747	1.03668	1.06147	0.824341	1.04706	0.926036		1.08044	1.07622	1.12858	1.04029	1.05635		1.05527		1.10064	1.03666	0.985316	1.0158	1.16737	0.977061	1.04088		0.955689	0.931911	0.872141	1.01311	0.953009
-967.07	1.25691		0.927026	1.05237	1.02436	1.08955	1.00018	1.02143	0.956442		1.01058	1.005	0.988209	1.05312	1.00977		1.13945		0.83009	1.00821	1.00111	1.08845	0.836155	1.03139	0.922972		1.07113	1.09351	1.08278	1.03946	1.04011		1.10309		1.11678	1.0438	1.02322	1.00101	1.19616	0.99034	1.03626		0.943467	0.919054	0.912656	1.01314	0.970825
-965.312	1.2849		0.88454	1.06605	1.00243	1.07947	1.00033	0.998347	0.975346		1.01484	1.00209	0.998301	1.00817	1.00131		1.09816		0.856494	1.01608	0.961951	1.08148	0.842217	1.00903	0.919908		1.07995	1.10768	1.07375	1.06431	1.03451		1.17005		1.03275	1.04918	1.04208	0.998143	1.18773	0.989408	1.06026		0.939706	0.904677	0.929733	0.947253	0.967907
-963.555	1.2332		0.894283	1.05848	0.998654	1.07488	1.04259	0.99904	0.956442		1.05969	1.00451	0.98106	1.06896	1.01462		1.06222		0.866436	1.04628	0.978411	1.06399	0.832579	1.02669	0.920809		1.0955	1.08237	1.09131	1.04212	1.03871		1.16096		1.03214	1.01166	1.02069	1.01023	1.25224	0.973067	1.0387		0.967313	0.928065	0.898977	1.02575	0.97681
-961.797	1.18881		0.902908	1.06386	1.0047	1.07717	1.07429	1.02259	0.950989		1.09604	1.00064	0.983163	1.057	1.00995		1.17657		0.844922	1.0727	0.982195	1.05732	0.845482	1.02951	0.919728		1.1053	1.11374	1.09843	1.04896	1.03003		1.0104		1.06863	0.991762	1.02292	1.01878	1.27063	0.993271	1.03399		0.991623	0.898453	0.895061	1.00766	0.980499
-960.039	1.1855		0.937408	1.05295	1.00596	1.07558	1.02117	1.02616	0.947899		1.09887	1.02012	0.990732	1.03468	0.992135		1.11658		0.840521	1.01435	0.989763	1.06562	0.830869	1.01656	0.934867		1.15929	1.07456	1.10072	1.0508	1.01184		1.06173		1.11527	1.03806	1.01637	1.00935	1.22903	1.00945	1.01394		0.947882	0.949344	0.900075	0.984665	0.980529
-958.281	1.18192		0.918561	1.03695	0.994496	1.08248	0.978899	1.01012	0.946627		1.11713	1.01976	0.98919	1.04034	1.00599		1.07737		0.864969	1.03794	1.00461	1.06814	0.854187	1.02471	0.909635		1.16174	1.07583	1.10047	1.03929	1.01296		1.09704		1.06196	0.999042	0.989929	1.01342	1.146	0.985765	1.04067		0.961603	0.947886	0.898882	1.00101	0.99312
-956.523	1.20949		0.942519	1.05193	1.02852	1.08018	0.972735	1.01693	0.971529		1.05366	1.01419	1.00223	1.06492	1.02128		1.07039		0.890069	1.04549	1.01228	1.04872	0.852632	1.02899	0.93667		1.1544	1.0896	1.05772	1.05513	1.03507		1.12995		1.05893	1.00616	1.01604	1.03	1.14086	0.988279	1.03722		0.912741	0.930792	0.947533	1.00928	0.986674
-954.766	1.20604		0.948429	1.02996	1.02877	1.08018	0.954977	1.03032	0.957351		1.03629	0.998097	0.975313	1.05198	1.01462		1.10113		0.873281	1.05792	1.00792	1.07021	0.841906	1.02815	0.922612		1.13958	1.10318	1.11713	1.06797	1.04025		1.09527		1.08605	0.973577	1.02068	1.00931	1.1343	1.0021	1.03765		0.90936	0.904742	0.87305	0.985029	0.975365
-953.008	1.23182		1.01375	1.0013	1.01743	1.06939	0.998271	1.02651	0.961531		1.03008	1.05074	1.01246	1.07737	1.02236		1.13143		0.868066	1.05336	0.962803	1.06517	0.844549	1.03557	0.925676		1.13321	1.10768	1.13113	1.0533	1.05719		1.08873		1.16783	0.950583	1.05674	1.00396	1.18202	0.991248	1.03873		0.908992	0.948601	0.895088	1.02285	0.967056
-951.25	1.21294		1.03324	1.01061	0.994874	1.09839	0.951014	1.02801	0.946809		1.04728	1.02642	0.994937	1.0481	1.04179		1.13425		0.861546	1.0263	0.960059	1.06873	0.858539	1.01854	0.932164		1.10566	1.10357	1.10581	1.06697	1.0702		1.06937		1.19929	0.984712	1.03626	1.02775	1.10771	1.00929	1.01571		0.947196	0.930084	0.899736	0.982314	0.973448
-949.492	1.23775		1.01408	1.00217	0.992984	1.09556	0.955564	1.00504	0.971892		1.0175	1.00282	1.01722	1.01722	1.05672		1.1589		0.875726	1.03369	0.976803	1.10001	0.846725	1.00893	0.91342		1.10432	1.12146	1.07986	1.02445	1.06139		1.06804		1.15798	0.969507	1.01657	0.995955	1.12854	0.996144	1.06401		0.921379	0.894211	0.941999	0.992944	0.995603
-947.734	1.26188		0.989478	1.03811	0.987189	1.12368	0.928706	0.999155	0.965712		1.01767	1.00863	0.976575	1.02353	1.04574		1.1041		0.869044	1.0576	0.991749	1.13055	0.835377	1.02502	0.925135		1.13811	1.09713	1.04233	1.04279	1.05355		1.1429		1.13858	0.981571	0.995401	0.993919	1.11172	0.974766	1.04386		0.894177	0.919336	0.936918	0.981526	0.992594
-945.977	1.23734		0.962005	1.05644	1.01025	1.11996	0.885118	0.998694	0.958078		1.03168	1.02182	0.962557	1.02013	1.03819		1.16484		0.885016	1.06028	1.00584	1.12492	0.843772	1.03484	0.914862		1.0857	1.10485	1.07146	1.04179	1.05355		1.06224		1.08699	0.996386	1.00438	0.995596	1.049	0.96507	1.04724		0.950239	0.924852	0.898361	0.979208	0.985423
-944.219	1.22962		0.978297	1.05092	1.02524	1.11413	0.919167	0.99627	0.95935		1.04781	1.00379	0.97265	1.01091	1.02074		1.19929		0.862035	1.04754	1.01332	1.12462	0.835688	1.03986	0.900623		1.11399	1.06439	1.0464	1.0573	1.03563		1.02529		1.13487	1.00323	1.01177	0.99067	1.09989	0.958084	1.06521		0.940595	0.943058	0.929522	0.956127	0.985621
-942.461	1.25416		0.997144	1.02938	1.0018	1.13977	0.968919	1.02166	0.950262		1.05969	0.992409	0.987928	1.02369	1.01516		1.25364		0.861872	1.05933	1.00405	1.1476	0.861804	1.02847	0.911077		1.07934	1.08345	1.06408	1.07098	1.02597		1.00041		1.15695	0.971727	0.997766	0.993174	1.12429	0.993381	1.04301		0.981798	0.915973	0.928433	0.955846	0.989463
-940.703	1.26353		0.971589	1.04393	0.994748	1.12492	0.954243	1.01543	0.941174		1.05686	0.977281	0.999703	1.04503	1.02542		1.21874		0.850789	1.03826	1.02287	1.13411	0.830403	1.02868	0.912338		1.13003	1.06479	1.03622	1.05547	1.00148		1.03675		1.14199	1.00547	0.972506	0.991892	1.14913	0.987121	1.03161		0.935245	0.917819	0.964759	0.990113	1.0239
-938.945	1.286		0.989797	1.05673	0.991094	1.10847	0.95571	1.0092	0.941356		1.0588	0.97244	0.980219	1.03581	1.05258		1.11999		0.876867	0.997675	1.01738	1.10224	0.842217	1.02721	0.929641		1.05705	1.07475	1.03062	1.03662	0.9949		1.14823		1.12879	1.0592	0.974159	1.00566	1.13476	0.982459	1.0126		1.00166	0.904804	0.951095	0.999222	1.05798
-937.188	1.27194		0.984526	1.08234	1.00508	1.10423	0.946611	1.01739	0.966257		1.03452	0.991441	0.971669	1.01916	1.05042		1.18741		0.897403	1.00617	1.04624	1.10416	0.869265	1.04153	0.932344		1.08742	1.0898	1.06255	1.05647	1.01855		1.07119		1.09708	1.07571	0.960662	1.00006	1.08898	0.976826	1.03637		0.951349	0.909747	0.914464	0.964688	1.03129
-935.43	1.24451		0.987241	1.08525	1.01113	1.11165	1.03716	1.04324	0.967893		1.03221	0.999913	0.983303	1.01722	1.01624		1.10945		0.946951	1.01734	1.09571	1.08771	0.866156	1.05845	0.911798		1.11827	1.07583	1.0637	1.07331	1.02639		1.12173		1.04255	1.06676	0.922805	1.02201	1.19743	0.985631	1.06152		0.923039	0.929437	0.924417	0.94774	0.990109
-933.672	1.25526		0.968235	1.0547	1.02839	1.10564	1.00091	1.04047	0.958078		1.0354	1.01214	0.992834	1.00429	0.999511		1.13291		0.957545	1.0241	1.13819	1.0671	0.874706	1.05354	0.920629		1.1326	1.13562	1.045	1.04079	1.01785		1.108		1.01116	1.02988	0.903535	1.03612	1.14429	0.987596	1.04068		0.914181	0.891261	0.950083	0.964925	0.981979
-931.914	1.24106		0.965359	1.07216	1.04716	1.11431	0.987558	1.04255	0.955352		1.0136	1.00439	1.01022	1.00283	1.00329		1.10173		0.959175	0.994529	1.13629	1.088	0.856829	1.04968	0.912879		1.07517	1.14412	1.06446	1.05797	1.01282		1.12647		1.00645	1.07805	0.921561	1.02417	1.15257	0.993212	1.04653		0.942726	0.877871	0.949038	0.947883	0.990594
-930.156	1.23623		0.931339	1.08496	1.03204	1.1113	0.961287	1.05813	0.952807		1.03611	1.0217	1.01666	1.03129	0.998072		1.09148		0.922992	1.02017	1.08777	1.0757	0.870042	1.041	0.925495		1.0993	1.08384	1.07439	1.04296	1.0089		1.13262		1.00904	1.06351	0.948775	1.0331	1.10487	1.01645	1.02951		0.942521	0.942666	0.946274	0.98881	0.989271
-928.398	1.23017		0.965839	1.09427	1.01755	1.10582	0.97068	1.04844	0.94699		1.05242	1.0194	1.01526	1.00526	0.979542		1.06891		0.93489	1.03102	1.04614	1.08044	0.873618	1.04351	0.907833		1.10077	1.12986	1.0894	1.0538	0.999659		1.15087		1.0331	1.06135	0.972673	1.02349	1.1111	1.00472	1.04313		0.956082	0.902236	0.931947	0.953934	0.979877
-926.641	1.24878		1.04362	1.08671	1.00445	1.09415	1.00576	1.04982	0.940265		1.03133	1.03477	1.00755	1.02789	0.975404		1.08628		0.884364	1.04581	1.03507	1.10935	0.887919	1.05156	0.92135		1.03636	1.15761	1.08546	1.07198	0.99364		1.14959		1.18008	1.03911	0.970414	0.986295	1.13271	0.998351	1.02053		0.995141	0.893886	0.92823	0.958875	0.981648
-924.883	1.21955		1.01919	1.11537	1.0231	1.10157	1.04597	1.04359	0.94899		0.982214	1.03102	0.990872	1.04956	0.989976		1.0643		0.91794	1.0359	1.05986	1.10046	0.867711	1.04048	0.928379		1.08815	1.1151	1.05619	1.07731	1.004		1.14587		1.1103	1.07672	0.965315	1.00102	1.20544	1.00299	1.0222		0.902642	0.924592	0.938153	0.974238	0.986034
-923.125	1.26822		1.02286	1.09122	1.04792	1.1044	1.09733	1.05305	0.949171		0.995866	1.02763	1.00713	1.06104	0.995373		1.11494		0.925926	1.01639	1.04368	1.0966	0.89165	1.05469	0.930542		1.1206	1.13083	1.04449	1.06731	1.00722		1.13748		1.10469	1.07362	1.00406	1.00711	1.23068	0.998448	1.02002		0.888688	0.908735	0.964233	0.994128	0.988241
-921.367	1.29428		1.04011	1.0611	1.03746	1.10493	1.15516	1.10245	0.96244		0.995866	1.02097	1.02031	1.03404	0.991955		1.03148		0.946299	1.0134	1.04198	1.10787	0.916521	1.05365	0.922612		1.08644	1.11071	1.04513	1.06164	1.00064		1.25477		1.09913	1.04706	0.995664	0.99735	1.26037	1.04632	1.04317		0.916632	0.919208	0.976255	0.974002	0.991323
-919.609	1.27415		1.03612	1.07972	1.03217	1.0899	1.11817	1.06217	0.966985		0.999943	1.01153	1.0011	1.00849	0.992854		1.05079		0.94581	1.00334	1.01502	1.08474	0.921185	1.04153	0.931083		1.11044	1.11764	1.05759	1.05764	1.01673		1.21256		1.09548	1.07613	1.0169	1.00476	1.21384	1.01982	1.03856		0.900494	0.905057	0.946588	0.953532	0.976513
-917.852	1.2452		1.04762	1.09122	1.03015	1.07576	1.06461	1.02155	0.957896		0.995334	1.00802	1.01933	1.03307	1.00904		1.03134		0.91468	1.00994	1.04425	1.11113	0.898956	1.01875	0.930001		1.1037	1.13396	1.08914	1.03295	1.01939		1.20736		1.14534	1.08047	0.986501	0.968166	1.18427	1.00274	1.02999		0.901811	0.888938	0.935897	1.00011	0.989848
-916.094	1.22521		1.02446	1.07667	1.03948	1.12191	1.07914	1.01485	0.968439		0.980795	1.01056	1.02788	1.0245	1.0166		1.01218		0.915332	0.991541	1.06733	1.12314	0.918231	1.01415	0.927838		1.11962	1.15321	1.07935	1.05613	1.02177		1.21046		1.11922	1.08585	0.973902	0.998905	1.17523	1.00069	1.04376		0.876006	0.876305	0.952313	0.970045	0.994937
-914.336	1.24795		0.973505	1.08307	1.03973	1.12332	1.04157	1.02558	0.963713		0.996752	1.03876	0.99718	0.999434	1.00707		1.08658		0.958197	1.00664	1.07868	1.1393	0.93704	1.02439	0.925495		1.08668	1.13875	1.03978	1.04529	1.01911		1.14852		1.01598	1.07592	0.963887	0.985978	1.11155	1.00116	1.04129		0.917241	0.912196	0.959028	0.956127	0.988178
-912.578	1.22245		0.966158	1.0627	1.04414	1.13411	1.02572	1.00112	0.957896		1.00686	1.01879	0.988069	1.02628	1.00257		1.07024		0.931141	1.04062	1.07462	1.13129	0.946523	1.01384	0.914862		1.14411	1.128	1.0679	1.03579	1.00162		1.14221		1.03761	1.02122	0.971639	1.00249	1.08367	0.98745	1.04704		0.880035	0.903184	0.925246	0.990816	1.00095
-910.82	1.24575		0.993471	1.07347	1.02348	1.11678	1.03012	1.01081	0.979526		1.0198	1.04239	1.00811	1.02919	1.00041		1.1393		0.929512	1.01545	1.07424	1.0794	0.926004	1.00893	0.980466		1.15599	1.11882	1.05149	1.03946	0.987901		1.09343		1.06881	1.05714	0.952747	1.03463	1.11243	1.00186	0.999041		0.882189	0.931692	0.95875	0.990119	1.01266
-909.062	1.22245		1.01248	1.09151	1.04023	1.09238	1.00899	1.00446	0.978436		1.03079	1.05147	1.00741	1.02385	0.990156		1.03312		0.936194	1.03244	1.07604	1.05302	0.936108	1.01489	0.969292		1.09526	1.12478	1.03228	1.05647	0.995319		1.18326		1.08148	1.05722	0.966728	1.03738	1.07785	0.989731	1.00943		0.941143	0.934825	0.975913	0.969126	0.994812
-907.305	1.20646		1.0243	1.1193	1.03179	1.09857	1.04582	1.01912	0.974255		1.01253	1.01492	1.00615	0.99329	0.996093		1.08064		0.955752	1.04518	1.07982	1.06621	0.950409	1.02951	0.966408		1.08142	1.14657	1.01307	1.02111	1.01198		1.11643		1.07172	1.07092	0.955524	1.03035	1.10039	0.989907	1.00812		0.936298	0.885183	0.993174	0.972752	0.984305
-905.547	1.17461		0.987401	1.09704	1.05346	1.0915	1.07106	1.03413	0.981889		1.0136	1.01335	0.978257	1.01108	0.991775		1.11331		0.97743	1.01356	1.04671	1.06458	0.953363	1.03432	0.966228		1.0906	1.16278	1.02299	1.0001	1.00974		1.05506		1.0102	1.08236	1.00645	1.02528	1.12346	0.999813	1.01621		0.92939	0.871483	0.956273	1.01097	0.982212
-903.789	1.27346		0.954019	1.11086	1.02385	1.09256	1.07723	1.03459	0.985706		1.01235	1.05522	0.963679	1.04487	0.993574		1.15741		0.982808	0.998305	1.04349	1.05228	0.941082	1.02983	0.95217		1.12929	1.13181	1.03775	1.04746	1.01659		1.10026		0.970708	1.11275	0.981179	1.03828	1.14467	1.00462	1.03522		0.896448	0.93233	0.928626	0.997525	0.977355
-902.031	1.26629		0.935811	1.10853	1.01869	1.09981	1.0153	1.01889	0.995521		1.01058	1.02327	0.978677	1.02692	1.01048		1.17182		0.99601	0.998619	0.995249	1.05539	0.899111	1.02283	0.95992		1.15525	1.08765	1.03444	1.04613	1.02149		1.08062		0.93956	1.11006	1.02355	1.04209	1.12922	0.996153	1.03709		0.87477	0.94081	0.946095	0.981641	0.989222
-900.273	1.28421		0.960089	1.07958	1.02033	1.12014	1.07914	1.01843	1.01842		0.987001	1.00669	0.98919	1.04536	1.01462		1.16231		1.02877	1.00947	0.998466	1.09512	0.910459	1.03118	0.938652		1.11289	1.08589	0.99411	1.07498	1.02037		1.10487		0.933239	1.06945	1.02189	1.02285	1.18527	0.987632	1.08499		0.886882	0.927064	0.995051	0.972443	0.994363
-898.516	1.28476		1.00114	1.07594	1.0071	1.11254	1.04729	1.02593	0.999884		0.988774	1.00875	0.998581	1.04147	1.00347		1.13143		1.01769	0.996731	1.00698	1.10001	0.932066	1.0525	0.968751		1.09318	1.13005	1.01879	1.07531	1.00414		1.13553		0.983738	1.07947	1.00012	1.01139	1.12362	0.97476	1.03214		0.904497	0.892655	0.980163	0.968533	0.999335
-896.758	1.2696		0.995068	1.07521	1.00949	1.11802	1.03012	1.04451	0.991704		0.998879	1.01286	1.01891	1.05797	1.00203		1.1335		1.03138	0.951905	1.00291	1.08533	0.948699	1.07329	0.952711		1.11607	1.10953	0.996908	1.09099	1.00904		1.12006		0.964794	1.12954	1.00656	1.03011	1.08582	0.973191	1.04093		0.894996	0.912871	1.02207	0.969734	0.993056
-895	1.26064		0.957852	1.07972	1.01352	1.12368	0.973909	1.05178	1.00843		0.981682	1.01782	1.00755	1.03856	1.0247		1.12667		1.02812	1.05398	1.00925	1.0843	0.942326	1.08457	0.940995		1.11326	1.08472	0.978461	1.08165	1.01687		1.1189		0.931656	1.02442	1.00423	1.03632	1.03352	0.96977	1.07166		0.881812	0.938331	1.02973	0.960167	1.00769
-893.242	1.23706		0.910895	1.0531	1.01012	1.10635	1.00576	1.07175	0.988796		0.989128	1.03925	1.00811	1.07818	1.02254		1.12163		1.0216	1.04942	0.999979	1.09052	0.946056	1.07601	0.965868		1.13138	1.13914	1.00658	1.08965	1.02681		1.10292		0.891636	1.0035	1.01014	1.01451	1.0631	0.996047	1.02374		0.874269	0.912308	1.00153	0.989469	0.995838
-891.484	1.25057		0.952741	1.05557	1.00999	1.11236	1.01647	1.07348	0.989887		1.04338	1.00161	1.00054	1.07381	1.01282		1.10767		1.02942	1.02866	0.991276	1.06755	0.965332	1.05312	0.957937		1.1795	1.13455	0.988766	1.09149	1.01058		1.12902		0.925511	1.02616	1.01888	1.04198	1.05297	1.01933	1.03335		0.884597	0.882825	1.01191	0.983807	1.00222
-889.727	1.22838		0.984047	1.02851	1.01264	1.0991	1.07738	1.05756	0.979708	0.788819	1.04232	1.02642	1.0332	1.0633	1.00635		1.07143		1.01899	1.04282	1.00197	1.08533	0.987095	1.03202	0.94442	0.659534	1.15623	1.14275	0.980497	1.10566	1.01365		1.14648		0.965707	0.986279	1.01065	1.01268	1.09146	1.02474	1.03736	1.19603	0.901477	0.898196	1.05376	0.961688	0.99279
-887.969	1.25664		1.01615	1.00465	0.999914	1.10264	1.07312	1.0459	0.996067	0.797766	1.05934	1.01129	1.02031	1.03679	0.990876		1.0946		1.03154	1.06106	1.01474	1.07066	0.959114	1.01144	0.950007	0.667756	1.17827	1.08286	1.0123	1.09116	1.04935		1.14804		0.985081	0.946832	0.985394	1.02987	1.11886	1.03407	1.04848	1.1947	0.899059	0.933905	1.00791	0.950172	0.944277
-886.211	1.2485		0.965839	0.997372	1.01251	1.09114	1.09469	1.0182	0.990614	0.803384	1.05756	0.999066	1.02353	1.03274	0.992135		1.15563		1.06821	1.07758	1.00272	1.06695	0.991447	0.987617	0.947484	0.674361	1.21231	1.12214	0.983169	1.06114	1.04935		1.08036		0.904163	0.925569	1.00977	1.02267	1.10414	1.03097	1.04552	1.19133	0.872353	0.890323	1.04105	0.973242	0.945477
-884.453	1.21542		0.952422	1.05935	1.0231	1.12474	1.04039	1.02951	0.985343	0.804008	1.06785	0.993862	1.00685	1.04422	1.00725		1.11405		1.07555	1.05713	1.00537	1.08089	0.993468	1.00778	0.958839	0.673147	1.22394	1.10729	1.0165	1.06964	1.06516		1.09099		0.885523	1.0021	1.01763	1.04057	1.04723	1.02156	1.02764	1.1944	0.872464	0.897564	0.990508	0.976236	0.945625
-882.695	1.22231		0.933894	1.09936	1.01692	1.09821	1.08912	1.06875	0.996248	0.802968	1.07139	0.977765	0.996479	1.05813	1.01696		1.15029		1.12021	1.05776	1.01275	1.09112	1.00031	1.03714	0.968931	0.677865	1.19125	1.1324	0.991183	1.04663	1.0793		1.06261		0.833681	1.03933	1.00412	1.00651	1.08878	1.03048	1.02819	1.18455	0.899384	0.863447	1.00534	1.01099	0.94224
-880.938	1.24451	0.920911	0.940443	1.1257	1.01894	1.0991	1.12184	1.07071	1.00261	0.811291	1.05207	1.01419	1.02774	1.02062	1.00437		1.08257	1.08668	1.12249	1.03716	0.995533	1.07466	1.00419	1.00371	0.962623	0.69404	1.15452	1.09664	1.00327	1.06431	1.09134		1.14959	0.847452	0.83782	1.08537	1.02351	1.02274	1.11716	1.06676	1.04154	1.16894	0.911261	0.924821	1.02439	0.958951	0.920309
-879.18	1.23361	0.91724	0.962484	1.06808	1.011	1.07045	1.11186	1.02997	0.990432	0.81899	1.04693	0.982606	1.01764	1.04358	1.01012		1.1246	0.983985	1.10407	1.05855	0.974533	1.05361	1.01756	0.979782	0.948025	0.705093	1.14117	1.12038	1.0081	1.06347	1.09946		1.09694	0.932169	0.87176	1.00901	1.03742	1.01599	1.09267	1.05122	1.04473	1.16153	0.917413	0.877029	1.00946	0.981293	0.91875
-877.422	1.20135	0.919075	1.01264	1.04495	0.996134	1.09362	1.04582	1.01185	0.985161	0.819614	1.0409	0.989142	0.996479	1.01722	0.984939		1.10752	0.965561	1.05631	1.06845	0.967911	1.05954	1.00917	1.01436	0.951449	0.70698	1.15611	1.16327	0.99869	1.04413	1.09428		1.08473	0.951857	0.958651	0.978	1.02916	1.03216	1.03632	0.997524	1.03543	1.15932	0.900344	0.850309	0.997786	0.97423	0.900081
-875.664	1.22369	0.923414	1.05113	1.06226	1.00092	1.0991	1.0175	1.02397	0.992977	0.823568	1.01058	1.01032	1.03545	1.02708	0.972166		1.07722	0.967608	1.07881	1.08355	0.978979	1.0628	1.023	1.03087	0.954333	0.718977	1.07652	1.12624	1.00352	1.04813	1.07328		1.13597	0.954327	0.974345	0.980351	1.02241	1.03415	0.994618	0.993306	1.04049	1.14547	0.938746	0.897073	1.03181	0.979921	0.905788
-873.906	1.19901	0.931924	1.02829	1.12992	1.00911	1.09468	1.05786	1.03297	0.983343	0.838341	1.00136	1.01298	1.04568	1.05182	0.980981		1.13662	0.934171	1.09511	1.09582	0.982573	1.0929	1.04461	1.02565	0.949466	0.740947	1.09685	1.12126	1.01548	1.06064	1.06908		1.05489	0.997594	0.938987	1.03111	1.02701	1.00163	1.01268	1.00714	1.03568	1.13144	0.912945	0.903434	1.02974	0.991691	0.917591
-872.148	1.17461	0.908229	1.02589	1.14112	1.01289	1.13181	1.09484	1.04948	1.00825	0.85145	1.00172	1.01952	1.02017	1.04503	0.982241		1.07514	0.922912	1.08582	1.09	0.998276	1.09482	1.0244	1.01812	0.942978	0.756044	1.0584	1.10377	1.00276	1.04996	1.06824		1.09251	0.984091	0.944814	1.0469	1.01464	1.03378	1.06876	1.03079	1.06921	1.12619	0.946443	0.92367	1.01736	0.995304	0.919492
-870.391	1.19322	0.920744	1.03356	1.1532	1.02385	1.12279	1.11084	1.03759	0.988796	0.863102	0.998348	1.00161	1.00377	1.02725	0.981341		1.12474	0.924277	1.07978	1.07129	1.01937	1.09393	1.03249	1.02262	0.952711	0.772489	1.14607	1.14744	0.984059	1.06564	1.03997		1.06088	0.996178	0.957191	1.07646	1.0044	1.02638	1.07589	1.01464	1.03788	1.1173	0.871105	0.872903	1.02003	0.963972	0.943624
-868.633	1.22617	0.968467	1.01056	1.09413	1.04956	1.13729	1.02968	1.02893	0.991523	0.869761	1.00845	0.991562	1.03951	1.02272	0.995913		1.16751	0.962831	1.1057	1.06452	1.03299	1.08667	1.00653	1.00862	0.968931	0.786642	1.08497	1.16493	1.04474	1.08465	0.997279		1.05024	1.00585	0.913956	1.02781	1.01603	1.04658	1.023	1.02014	1.02332	1.10566	0.929475	0.851175	0.994992	0.942901	0.99863
-866.875	1.19998	0.924081	1.00225	1.08816	1.06228	1.12969	1.06622	1.03182	0.998611	0.868928	1.00739	1.01444	1.05507	1.0405	1.00149		1.13945	0.948842	1.06397	1.09252	1.05806	1.0886	0.999064	1.01844	0.96731	0.791494	1.10309	1.15829	1.01434	1.06314	0.983142		1.05312	0.973904	0.941991	0.996011	1.00399	1.03775	1.06722	1.01314	1.03236	1.09783	0.913242	0.875806	1.04016	0.97871	1.01866
-865.117	1.21266	0.912234	0.986762	1.12628	1.04275	1.09698	1.0605	1.05998	0.985343	0.869344	1.03842	1.01383	1.01905	1.05845	0.979002		1.03045	0.95089	1.04099	1.08843	1.04255	1.08326	0.960358	1.03756	0.944059	0.790551	1.17668	1.16894	0.980751	1.05397	0.986501		1.17683	0.959348	0.947904	1.03478	1.0002	1.01266	1.10427	1.02161	1.04373	1.09967	0.882496	0.867309	1.03905	1.00426	0.992398
-863.359	1.22327	0.930422	0.952262	1.12614	1.03683	1.12474	1.0445	1.08295	1.01134	0.86872	1.04249	1.00367	1.03475	1.10227	0.979542		1.03832	0.9079	1.01883	1.03999	1.02353	1.10135	0.991758	1.06086	0.962443	0.777745	1.16089	1.15927	1.01828	1.06547	0.978383		1.17813	1.02481	0.934664	1.08284	1.01299	1.02124	1.05318	1.02082	1.0508	1.11697	0.898016	0.865776	1.01617	1.03454	1.00118
-861.602	1.23251	0.92308	0.93645	1.18302	1.02234	1.13782	1.10834	1.05744	0.98916	0.873298	1.01377	1.02896	1.01975	1.08222	0.982061		1.11227	0.943383	1.02926	1.04549	1.02372	1.08652	0.973882	1.04518	0.968571	0.790281	1.11558	1.20001	0.971973	1.07731	0.980623		1.10811	0.978478	0.909829	1.13155	0.998651	1.04721	1.13807	1.01173	1.02126	1.10505	0.908738	0.857459	1.04915	1.00456	1.00147
-859.844	1.25209	0.937931	0.919519	1.18026	1.02373	1.12509	1.09176	1.05317	0.990796	0.872882	0.995156	1.06067	1.0112	1.05764	0.995013		1.04158	0.936901	1.0731	1.01513	1.03857	1.09883	0.974659	1.02303	0.973798	0.8074	1.11497	1.16689	1.01548	1.08398	0.983842		1.2021	1.0011	0.856879	1.16266	0.985705	1.0239	1.12014	1.02946	1.01746	1.0811	0.892542	0.908972	0.995779	0.975701	1.01135
-858.086	1.25774	0.93426	0.967117	1.12788	1.05019	1.1212	1.07415	1.04347	0.997339	0.871633	0.978313	1.03211	1.01498	1.04325	0.995733		1.12252	0.935195	1.08973	1.02064	1.05295	1.10772	0.984297	1.01771	0.980827	0.809152	1.09268	1.18877	0.985586	1.07865	0.99322		1.12047	0.999	0.887485	1.10507	0.997373	1.01217	1.09128	1.02532	1.01683	1.07722	0.89533	0.868211	1.02983	0.967187	1.00253
-856.328	1.24547	0.951446	1.03212	1.09224	1.05157	1.15409	1.02689	1.03955	1.01079	0.879332	0.97654	1.03622	1.01905	1.05102	1.00941		1.06193	0.969314	1.0718	1.05666	1.04728	1.09897	0.988183	1.02596	0.979025	0.803356	1.07836	1.17998	0.993219	1.07848	1.01673		1.17284	0.981567	0.962982	1.03367	1.0041	1.05015	1.03917	1.01325	1.03245	1.09457	0.90558	0.878167	1.026	0.974534	0.992791
-854.57	1.22741	0.95445	0.979575	1.05761	1.04364	1.15126	1.02572	1.04994	1.00661	0.896394	0.956329	1.03428	1.044	1.02385	0.994833		1.14004	0.971702	1.07652	1.06767	1.08597	1.10164	0.974037	1.02721	0.987495	0.809421	1.11019	1.19806	1.00518	1.07298	1.03577		1.07664	0.982246	0.909941	0.990578	0.961019	1.04504	1.05306	1.02212	1.01936	1.10745	0.861407	0.863303	1.03862	0.954214	0.960477
-852.812	1.27484	0.942436	0.952582	1.08394	1.06682	1.13871	1.04465	1.05121	0.99534	0.892649	0.940727	1.04663	1.0297	1.06783	1.00275		1.05896	0.963855	1.07897	1.07066	1.10782	1.10994	0.96471	1.02481	0.96767	0.81643	1.15097	1.18359	1.02973	1.08799	1.03241		1.20386	0.977778	0.882862	1.01241	0.96299	1.02591	1.08286	1.02576	1.02859	1.09336	0.817335	0.88428	0.999969	0.981475	0.971269
-851.055	1.29786	0.959956	0.902908	1.06925	1.05712	1.15427	1.02527	1.02201	0.994976	0.895978	0.956329	1.06551	1.05633	1.04616	1.00977		1.08153	0.973408	1.07767	1.04643	1.02268	1.09601	0.967508	1.01092	0.965687	0.819396	1.11289	1.14852	0.982787	1.08982	1.03171		1.20002	0.986181	0.837837	1.0218	1.03367	1.05315	1.05971	1.01097	1.03033	1.09346	0.859322	0.927724	1.07483	0.959941	0.978729
-849.297	1.25085	0.946441	0.900033	1.01265	1.02285	1.16947	1.02572	1.03378	1.01842	0.899932	0.993561	1.06539	1.04834	1.04681	0.987637		1.16142	0.945089	1.05208	1.04848	1.01805	1.09364	0.987872	1.01018	0.989118	0.830449	1.17142	1.16953	1.02681	1.08182	1.03913		1.077	1.00143	0.855482	0.965827	1.00471	1.06934	1.03831	1.02336	1.02963	1.08367	0.848171	0.910957	1.02097	0.967642	0.950447
-847.539	1.22714	0.971303	0.908179	1.02793	1.03129	1.14772	1.03804	1.01231	1.0077	0.90555	1.00757	1.03852	1.03446	1.06832	0.980082		1.13796	0.921547	1.0643	1.02835	1.00329	1.10283	0.983519	0.996707	0.986234	0.828292	1.12574	1.16826	1.04907	1.05113	1.01337		1.07836	1.05399	0.85331	0.999592	1.02791	1.04071	1.05544	1.01566	1.02177	1.09327	0.895023	0.88895	0.986079	1.01635	0.967146
-845.781	1.23789	0.960624	0.978616	1.04626	1.01881	1.1426	1.08016	1.02512	1.01297	0.898683	0.982391	1.05208	1.04918	1.03355	0.980981		1.17301	0.927006	1.0793	1.03574	0.991749	1.11691	0.983053	1.01624	0.977763	0.824248	1.06746	1.13933	1.05874	1.06814	1.00176		1.05531	1.03626	0.906717	1.01016	1.02729	1.02299	1.09879	1.00874	1.03601	1.09031	0.920306	0.923411	0.990975	0.967618	0.97926
-844.023	1.25071	0.953783	1.01423	1.04553	1.02448	1.12757	1.04685	1.05802	1.01242	0.895146	0.976186	1.02835	1.05227	1.00978	0.984939		1.12118	0.946113	1.08076	1.03008	1.0206	1.11795	0.972949	1.03077	0.988577	0.840019	1.1015	1.10289	1.05963	1.04546	1.00876		1.11553	1.00811	0.938443	1.015	1.0038	1.0086	1.07595	1.02644	1.02412	1.06563	0.886232	0.932417	0.993052	0.965873	0.976389
-842.266	1.23761	0.951446	1.01328	1.04902	1.02952	1.13765	1.07283	1.06471	1.00752	0.89473	0.970335	1.01976	1.07119	1.00687	0.993214		1.13796	1.01708	1.11955	1.04691	1.00206	1.15679	0.96813	1.02418	0.999391	0.829371	1.15244	1.14178	1.05734	1.04679	1.0012		1.08757	0.935469	0.905071	1.00202	1.02741	0.983448	1.10814	1.03957	1.00813	1.07881	0.841985	0.893135	1.0131	0.961862	0.992026
-840.508	1.24147	0.936763	1.058	1.07914	1.04452	1.1548	1.05727	1.05028	1.00297	0.887863	0.96608	1.03441	1.07904	1.0245	0.985119		1.06297	0.970337	1.06512	1.05571	0.97983	1.16554	0.957715	1.05971	1.00462	0.833819	1.11558	1.13279	1.0707	1.02361	0.99126		1.16793	0.965399	0.993317	1.02219	1.06602	0.990784	1.10395	0.991109	0.998364	1.06482	0.865987	0.913149	1.00779	1.00086	0.993804
-838.75	1.23003	0.937096	1.04107	1.10169	1.02675	1.13959	1.04201	1.06864	0.997157	0.882869	0.972994	1.03561	1.07441	1.03792	0.962092		1.10514	0.95976	1.11499	1.07003	1.02666	1.15516	0.969684	1.08781	1.00173	0.840693	1.11068	1.14139	1.07973	1.05063	0.986221		1.11301	0.976386	0.933702	1.02959	1.00009	0.986521	1.07458	0.982372	0.995431	1.05017	0.876032	0.90733	0.995077	0.9879	0.975533
-836.992	1.2179	0.942436	1.00353	1.06852	1.07299	1.15356	1.01383	1.0901	1.01315	0.887239	0.984341	1.01153	1.09039	1.05635	0.953277		1.04337	0.934171	1.11695	1.07946	1.05825	1.11795	0.981965	1.08823	0.999751	0.844737	1.06269	1.12683	1.11243	1.04046	0.968166		1.16728	1.00885	0.898462	0.989861	1.01393	1.03185	1.03245	1.00172	1.0134	1.05031	0.926277	0.897679	0.980195	1.01528	0.984622
-835.234	1.20618	0.948276	1.03117	1.09151	1.06833	1.14154	1.06593	1.10695	0.996067	0.887031	0.9831	1.00851	1.08633	1.06702	0.968748		1.1289	1.07133	1.09217	1.07821	1.07026	1.11261	0.965643	1.07663	1.00696	0.826001	1.13579	1.13015	1.1282	1.07564	0.958507		1.06846	0.88514	0.944142	1.01234	0.998194	1.026	1.10385	1.02816	0.989181	1.07389	0.865569	0.892364	0.962886	0.991983	1.01068
-833.477	1.2463	0.93693	1.03915	1.12803	1.07577	1.14631	1.0492	1.10661	1.00661	0.888279	0.984873	1.00342	1.08367	1.02692	0.975584		1.16528	0.94816	1.10651	1.09504	1.05248	1.09052	0.986317	1.04811	0.991821	0.808613	1.13664	1.11725	1.09627	1.04546	0.951369		1.06952	0.988155	0.939121	1.03013	1.02212	1.05116	1.06375	1.05581	1.01491	1.09852	0.866476	0.898116	0.988503	0.982267	1.02545
-831.719	1.22162	0.935595	0.996186	1.13836	1.05321	1.12385	0.988732	1.07937	1.02715	0.889528	0.975477	0.987205	1.1096	0.997817	0.971087		1.10366	1.00821	1.0718	1.09016	1.0242	1.07244	0.966886	1.02502	0.989838	0.807265	1.14044	1.11481	1.1338	1.04946	0.960607		1.10689	0.927977	0.929452	1.04421	1.02833	1.04794	1.02259	1.05302	1.03769	1.1019	0.855353	0.885536	0.978654	0.950788	1.01091
-829.961	1.21225	0.953449	1.00481	1.11071	1.04868	1.14313	1.00429	1.05167	1.02024	0.880373	0.986291	0.999066	1.10806	1.0004	0.96641		1.07945	0.95669	1.0568	1.06201	1.02694	1.08652	0.964555	1.03777	0.988397	0.818992	1.12427	1.13738	1.13863	1.03595	0.960887		1.12302	0.996612	0.950802	1.04586	1.02117	1.0521	1.04119	1.0134	1.03222	1.07495	0.877269	0.878391	0.973145	0.965683	1.00575
-828.203	1.24051	0.970302	0.994589	1.1209	1.05258	1.13941	0.984182	1.05779	1.00643	0.878292	0.973704	0.99362	1.12011	1.01577	0.969648		1.16291	0.97989	1.04181	1.0532	1.05825	1.09645	0.963	1.05093	0.989118	0.824518	1.09942	1.15253	1.11166	1.01844	0.958647		1.06673	0.990215	0.954675	1.06428	0.994642	1.03918	1.022	1.00652	1.0175	1.06522	0.885653	0.862124	1.0076	0.99737	1.01147
-826.445	1.25554	0.979146	0.997144	1.11319	1.05737	1.14171	0.973028	1.09068	1.00679	0.877876	0.958988	1.03634	1.10175	1.04196	0.96533		1.20909	1.02356	1.00889	1.0694	1.03876	1.12284	0.95072	1.04424	0.98299	0.833953	1.11007	1.14627	1.13456	1.03062	0.964806		1.03841	0.956606	0.988362	1.04095	1.01791	1.0168	1.02346	1.04447	1.02421	1.05267	0.863897	0.904098	0.971078	1.01101	1.00054
-824.688	1.20825	0.964462	0.991714	1.08001	1.04225	1.12774	0.991227	1.08445	1.00116	0.879332	0.962357	1.02654	1.10749	1.02692	0.971267		1.1736	0.940654	1.00139	1.07695	1.04283	1.12507	0.924138	1.0479	0.997048	0.846624	1.07836	1.13904	1.08266	1.04079	0.974044		1.02952	1.02531	0.990338	1.00285	0.999442	1.00238	1.0726	1.03488	1.00412	1.03863	0.892427	0.901229	1.02294	0.986675	0.997149
-822.93	1.19694	0.963127	0.970151	1.09209	1.0677	1.15374	0.983742	1.0871	1.00243	0.887239	0.978845	1.02557	1.09292	1.01172	0.975584		1.09876	0.918135	0.986068	1.09079	1.04037	1.14686	0.922118	1.05333	0.993083	0.844467	1.09305	1.1408	1.03635	1.04046	0.978943		1.08936	1.049	0.983858	1.00119	1.02627	1.006	1.06683	1.03206	1.00941	1.05065	0.895516	0.898992	1.05459	0.972382	0.996569
-821.172	1.18233	0.958288	0.966318	1.13559	1.05762	1.16682	1.03437	1.05317	1.01988	0.889528	1.00367	0.997008	1.06222	1.04002	0.967489		1.10618	0.980232	0.998618	1.08151	1.0626	1.16183	0.963933	1.03526	1.00876	0.862529	1.12832	1.1662	1.05619	1.03279	0.976144		1.06884	0.977614	0.967655	1.05001	0.995312	1.00429	1.07308	1.0173	1.01102	1.0313	0.889526	0.854918	1.0057	1.007	0.991134
-819.414	1.17985	0.929755	0.963603	1.13385	1.03419	1.1647	1.01104	1.06552	1.00588	0.892857	1.00881	1.01323	1.08913	1.04309	0.972526		1.07158	1.00821	1.02633	1.01765	1.09893	1.09186	0.981343	1.01092	1.01453	0.880861	1.16738	1.1579	1.03406	1.04846	0.970405		1.10103	0.922184	0.938885	1.11418	0.941087	1.06671	1.03026	1.05401	0.991476	1.01362	0.864168	0.875056	1.05326	0.994877	1.00219
-817.656	1.1895	0.955117	0.953061	1.11217	1.05598	1.15038	1.04744	1.06425	0.99534	0.904301	1.04001	1.01008	1.09348	1.04147	0.972886		1.00401	0.937242	1.04002	1.00979	1.04425	1.09082	0.961757	1.00872	0.99128	0.878435	1.1795	1.15458	1.031	1.03379	0.974324		1.18474	1.01907	0.916391	1.10139	1.01124	1.0546	1.08909	1.05505	1.00409	1.02945	0.881742	0.874848	1.06059	1.00744	0.998524
-815.898	1.14979	0.927252	0.938367	1.11872	1.04868	1.14649	1.08648	1.07256	0.999157	0.912208	1.03966	1.0332	1.07554	1.05538	0.976124		1.14286	0.955666	1.0084	1.02787	1.00215	1.10787	0.964866	1.0268	0.987315	0.880322	1.06758	1.19385	1.03202	1.03546	0.985242		1.00607	0.970267	0.930553	1.08838	1.04642	1.03486	1.12604	1.04457	1.01199	1.03622	0.973841	0.865428	1.04216	1.01924	0.990746
-814.141	1.144	0.952948	0.925429	1.12366	1.0396	1.13393	1.04465	1.06725	1.00643	0.926357	1.01448	1.04263	1.08198	1.0722	0.998611		1.18533	0.980573	0.990305	1.01608	1.02391	1.10342	0.979478	1.03421	0.977042	0.893935	1.04003	1.13044	1.06675	1.08148	0.983422		0.965133	0.971828	0.934488	1.10588	1.01532	1.02765	1.06654	1.03194	1.03008	1.03627	0.975432	0.922323	1.01428	0.991415	1.01545
-812.383	1.15214	0.949945	0.931179	1.10169	1.04502	1.13729	1.01676	1.05213	1.00752	0.934889	0.984519	1.02751	1.06012	1.09354	0.997352		1.08628	0.981938	0.990795	1.00255	1.04463	1.13129	0.935175	1.02648	0.997588	0.909571	1.06648	1.14305	1.04067	1.12017	0.971385		1.06062	0.967419	0.939831	1.09889	1.00038	1.0053	1.08724	1.02499	1.00995	1.02783	0.923146	0.898919	1.01868	0.976225	1.02673
-810.625	1.1826	0.941268	0.925908	1.09529	1.05145	1.14437	0.994749	1.04001	1.00134	0.934472	0.979732	1.01504	1.06432	1.08028	0.9835		1.0897	0.983644	0.981993	0.981789	0.998087	1.10624	0.91792	1.00559	1.00336	0.911863	1.06783	1.13083	1.0394	1.08282	0.961307		1.08526	0.95692	0.942887	1.11561	1.05346	1.03446	1.0837	1.03423	0.997989	1.0248	0.917499	0.897604	1.02398	0.997659	1.02309
-808.867	1.22838	0.94861	0.951943	1.12148	1.05321	1.14065	1.00385	1.03597	1.00516	0.933016	0.987178	1.02242	1.06474	1.06266	0.96623		1.12964	1.01845	0.9802	0.992957	0.970843	1.09542	0.926936	1.02283	1.00552	0.920085	1.08913	1.12761	1.06319	1.08115	0.970545		1.0874	0.93143	0.971172	1.12944	1.08484	1.04129	1.08297	1.01285	0.999638	1.01405	0.906388	0.906718	1.00146	0.982896	0.995554
-807.109	1.19915	0.923581	0.961686	1.14607	1.03948	1.12739	0.967598	1.04371	0.996976	0.926982	0.982923	0.990473	1.07526	1.0308	0.943743		1.13885	1.0222	1.01394	1.023	1.01067	1.10609	0.923827	1.04727	1.00408	0.898788	1.09575	1.12292	1.05619	1.08699	0.968025		1.05295	0.903524	0.948465	1.1203	1.0285	1.01926	1.04738	0.996593	0.992927	1.03137	0.897035	0.882051	1.01805	0.948313	0.974915
-805.352	1.1662	0.934093	0.971269	1.13443	1.05346	1.12014	0.935457	1.05444	1.00516	0.927606	0.973704	0.983937	1.07792	1.04277	0.950579		1.10039	0.998315	1.02127	1.00648	1.01984	1.08845	0.948699	1.05292	0.972356	0.900675	1.13431	1.07847	1.07006	1.0558	0.964526		1.05981	0.93567	0.951038	1.12712	1.03296	1.02912	0.986042	1.00145	1.03373	1.0299	0.858407	0.91235	1.00734	0.987657	0.985539
-803.594	1.15365	0.937931	0.981491	1.11712	1.05674	1.13057	0.948666	1.04786	1.00552	0.924901	0.98115	0.975708	1.06839	1.0329	0.963351		1.11212	0.985008	1.01557	1.00004	0.974816	1.09245	0.936885	1.01823	0.987315	0.916311	1.13113	1.09302	1.045	1.06464	0.970265		1.03734	0.952206	0.966446	1.11708	1.08404	1.0349	1.01257	1.0291	1.01844	1.00937	0.867405	0.892669	1.02238	0.970193	0.992874
-801.836	1.19832	0.921745	0.926867	1.07245	1.0396	1.16788	0.97611	1.0369	1.00334	0.926566	0.999057	0.966994	1.06446	1.05231	0.98314		1.08405	0.978185	1.03317	1.02724	1.00253	1.13426	0.961135	1.00371	0.981007	0.91011	1.07383	1.09791	1.03838	1.04746	1.00148		1.10541	0.942302	0.897109	1.044	1.03698	1.02964	1.01558	1.03307	1.02276	1.01808	0.930369	0.88076	1.02512	1.00463	0.981689
-800.078	1.20411	0.922746	0.914887	1.03564	1.04275	1.14826	0.99607	1.0444	1.01915	0.917618	1.00615	0.976797	1.04077	1.04487	0.987458		1.08702	0.944407	1.02176	1.01104	1.01559	1.11261	0.952274	1.02335	0.978664	0.903101	1.12929	1.10778	1.05759	1.04096	1.01463		1.10771	0.977064	0.895402	1.02432	1.02675	1.03203	1.04599	1.02057	1.04137	1.01607	0.890952	0.881764	0.984096	1.00376	0.973215
-798.32	1.19901	0.925917	0.938846	1.07361	1.04464	1.1555	0.926945	1.04417	1.01061	0.916578	1.01023	0.961185	1.04624	1.03307	0.989616		1.02955	0.947819	1.0066	1.0068	1.03129	1.1135	0.945746	1.00987	0.988036	0.909167	1.11105	1.12996	1.02019	1.03779	1.00358		1.16459	0.976892	0.932686	1.06636	1.01295	1.03772	0.980121	1.03396	1.02285	1.00815	0.909253	0.85064	1.02553	0.99545	0.986088
-796.562	1.20811	0.899886	0.979894	1.07725	1.05019	1.16293	0.970093	1.02743	1.02206	0.91637	1.00048	0.956586	1.0297	1.04325	1.00401		1.11776	0.873099	1.00416	1.03826	1.04198	1.1092	0.953829	0.997543	1.01994	0.911728	1.09183	1.14266	0.975281	1.04563	0.984402		1.08083	1.03068	0.975836	1.03756	1.00788	1.04844	1.01705	1.02996	1.00208	1.00509	0.91633	0.837159	1.0558	0.99773	1.01992
-794.805	1.1957	0.920076	0.950985	1.09456	1.05838	1.15091	0.959086	1.02616	1.03078	0.922612	1.00721	0.98067	1.02311	1.03953	0.990876		1.05183	0.940654	1.01655	1.01844	1.03602	1.10387	0.968752	0.990647	1.02787	0.905932	1.07628	1.08941	0.980624	1.05647	0.984962		1.13678	0.978124	0.935506	1.07475	1.02158	1.04261	0.990022	1.03585	1.00284	1.01841	0.93583	0.900186	1.04333	0.983972	1.006
-793.047	1.17295	0.937931	0.917603	1.09471	1.04691	1.14419	0.959233	1.05444	1.02188	0.91741	1.03842	0.98309	1.03418	1.01641	0.946621		1.12756	0.981596	1.01736	1.02111	1.01928	1.13737	0.938906	1.01708	1.04643	0.898923	1.08252	1.12585	1.00658	1.03896	0.968725		1.04025	0.955516	0.901944	1.07208	1.02711	1.00599	1.02165	1.03673	0.976535	1.02057	0.959256	0.873197	1.02743	0.9783	0.977182
-791.289	1.13477	0.938598	0.885658	1.08031	1.04553	1.1578	1.02014	1.06286	1.02042	0.911792	1.02689	0.971593	1.05689	1.03388	0.921435		1.17523	0.960784	1.03822	1.01372	1.01852	1.13915	0.981965	1.03118	1.08554	0.914019	1.10456	1.09918	1.07591	1.05347	0.958088		0.965566	0.976909	0.853051	1.06568	1.02651	1.01637	1.03888	1.03072	0.940012	0.997563	0.929683	0.883927	0.982322	0.981404	0.961744
-789.531	1.19818	0.922079	0.963922	1.08773	1.0643	1.17637	0.987117	1.04902	1.04714	0.899308	1.02264	0.970504	1.07133	1.04907	0.936367		1.07099	0.968972	1.03301	0.995788	1.03224	1.17236	0.965798	1.02492	1.07058	0.905932	1.09611	1.08902	1.05416	1.00744	0.967885		1.11877	0.951605	0.933122	1.09233	1.03106	1.00342	1.02207	1.02351	0.978104	0.992688	0.932967	0.891174	1.01629	1.04133	0.967435
-787.773	1.22396	0.952615	1.06295	1.08423	1.03431	1.18892	0.93399	1.04832	1.05732	0.900556	1.00207	0.945814	1.07133	1.03468	0.955256		1.2235	0.923936	1.00628	0.986665	1.00726	1.17102	0.958181	1.00329	1.07437	0.893396	1.07579	1.11491	1.04665	1.06797	0.988741		1.00038	1.03104	1.05632	1.09889	1.02685	1.01528	0.974752	1.04489	0.984133	1.00801	0.931476	0.848333	1.02358	0.968828	0.966134
-786.016	1.19749	0.969801	1.04698	1.07841	1.03771	1.1891	0.999298	1.03205	1.07023	0.897227	0.985937	0.977644	1.08437	1.02822	0.969648		1.10737	0.955666	1.00432	0.975498	0.988438	1.2072	0.955072	1.00695	1.07166	0.895553	1.12366	1.08081	1.05187	1.0533	0.99378		1.08139	1.01479	1.04247	1.1055	1.04985	0.985008	1.04631	1.02493	0.998658	1.00187	0.877431	0.904548	1.0309	0.976186	0.975717
-784.258	1.18743	0.981148	0.989318	1.1289	1.03771	1.17796	0.958792	1.01058	1.05805	0.908463	0.997284	0.952229	1.08142	1.06686	0.986918		1.11019	0.994903	1.01198	0.965589	0.993168	1.20764	0.959891	1.00799	1.05995	0.906875	1.1277	1.07153	1.05632	1.04146	1.00134		1.06957	0.986175	0.977603	1.16913	1.04485	0.975422	0.998855	1.00257	0.998207	1.00175	0.884349	0.888664	1.02376	1.02439	0.985599
-782.5	1.18633	0.95979	0.898116	1.11872	1.03582	1.17442	0.970974	1.03805	1.06895	0.914705	1.00278	0.97837	1.08675	1.00542	1.01786		1.07232	1.02697	1.03333	0.971094	0.988344	1.18852	0.978079	1.01562	1.05364	0.919276	1.10909	1.14393	1.06688	1.05597	1.0054		1.10631	0.93458	0.869144	1.15202	1.04804	0.988142	0.992736	1.02209	1.01453	0.995028	0.904145	0.855273	1.01862	0.952129	1.0124
-780.742	1.23127	0.971637	0.862499	1.12177	1.03973	1.16134	1.0354	1.06044	1.06623	0.919075	1.00012	0.97474	1.07273	1.04067	1.02811		1.1289	0.989102	1.06658	0.945928	1.00537	1.22632	0.952896	1.01771	1.02787	0.926555	1.0404	1.12272	1.06332	1.02211	0.998539		1.09068	0.982342	0.808656	1.1859	1.03417	0.947011	1.08658	1.04199	1.03732	0.991927	0.961284	0.868191	1.00885	1.01815	1.02962
-778.984	1.23775	1.00267	0.894762	1.13647	1.03343	1.15993	0.981834	1.06552	1.06259	0.920323	0.997816	0.981517	1.07554	1.02159	0.995733		1.12875	1.03005	1.0586	0.992328	1.00225	1.21832	0.979011	1.01175	1.03652	0.937473	1.0153	1.13025	1.07757	1.02728	1.00358		1.09656	0.973426	0.845234	1.14525	1.03111	0.952073	1.00288	1.05314	1.02515	0.981706	0.982778	0.868409	0.998115	0.994454	0.992183
-777.227	1.18853	0.999169	0.883742	1.1014	1.04704	1.14543	0.927972	1.06148	1.04678	0.924693	1.01005	0.957796	1.08381	1.03404	0.975045		1.09059	0.995244	1.07147	0.996417	1.01568	1.24322	0.957249	1.02094	1.0093	0.948796	1.01518	1.08188	1.06993	1.05263	1.00596		1.08981	1.00394	0.824791	1.10536	1.03087	0.921337	0.969416	1.0397	1.03713	0.974597	0.994948	0.885304	1.01297	0.982335	0.969271
-775.469	1.13835	0.997	0.845728	1.10009	1.05812	1.15161	0.938979	1.0714	1.04696	0.930103	0.999943	0.978249	1.08184	1.02353	0.978283		1.04663	0.954301	1.06267	0.951433	1.0172	1.25375	0.975125	1.02638	1.02318	0.946639	1.04444	1.08804	1.05785	0.997932	1.02023		1.08763	1.04474	0.79585	1.15625	1.04024	0.918538	0.962932	1.04387	1.02324	0.982532	0.957395	0.899093	1.02268	1.02565	0.958881
-773.711	1.14538	0.983317	0.84445	1.09427	1.07249	1.18521	0.97567	1.06136	1.03478	0.93801	1.00633	0.991562	1.05353	1.0245	0.979362		1.09579	0.992173	1.05501	0.962443	1.02495	1.24767	0.97668	1.00015	1.03634	0.935182	1.03428	1.08511	1.03533	1.01594	1.03409		1.04526	0.991074	0.800418	1.13697	1.04638	0.949939	0.998966	1.0612	0.998498	1.00302	0.972973	0.91379	1.01758	1.00842	0.947075
-771.953	1.22534	1.01235	0.902748	1.13967	1.06669	1.19069	0.985503	1.04474	1.03006	0.941547	1.01448	0.954165	1.05563	1.0342	0.987278		1.12935	0.986373	1.04393	0.993114	1.01133	1.18837	0.980255	1.01907	1.05616	0.93936	1.07101	1.07456	1.03851	1.01561	1.02905		1.085	1.02634	0.864761	1.14757	1.05474	1.00195	1.00535	1.0252	0.97528	1.00233	0.947218	0.887961	1.01649	1.0183	0.959405
-770.195	1.22493	1.00851	0.896519	1.13821	1.03746	1.17071	0.996363	1.06183	1.04024	0.940299	0.975831	0.972319	1.05689	1.0633	0.998611		1.12252	0.930077	1.0612	0.989024	0.996195	1.18792	0.983986	1.03108	1.0495	0.93599	1.08913	1.07671	1.03991	1.02628	1.03703		1.09124	1.08433	0.844813	1.15084	1.04142	0.98551	1.01258	1.02982	0.991176	1.0046	0.89597	0.90305	1.01633	1.03607	0.962953
-768.438	1.19033	1.04622	0.875915	1.10417	1.01125	1.16823	1.0172	1.08191	1.03878	0.942796	0.97725	0.955496	1.08016	1.03517	1.00347		1.04619	0.992514	1.06202	0.988081	0.984749	1.18674	0.998753	1.03024	1.00786	0.940304	1.14252	1.0728	1.05021	1.07314	1.04235		1.13777	1.05411	0.824763	1.11749	1.02692	0.984409	1.01847	1.05015	1.03068	1.00265	0.855346	0.890658	1.02852	0.964613	0.9627
-766.68	1.17571	1.00935	0.852117	1.13137	1.04313	1.18291	1.04362	1.08099	1.04114	0.937386	0.986469	0.942547	1.06334	1.02256	0.990696		1.02881	0.938948	1.07408	0.993114	1.01057	1.13752	1.00046	1.02732	1.00516	0.947582	1.09232	1.08696	1.09525	1.06664	1.04907		1.14279	1.07498	0.793345	1.13922	1.03222	1.0399	1.04314	1.05224	1.0358	0.989239	0.903098	0.867136	0.970865	0.95867	0.944359
-764.922	1.16523	1.0277	0.893485	1.13545	1.03431	1.17513	1.0266	1.05779	1.0386	0.935929	0.981682	0.972198	1.06671	1.08643	1.00689		1.04054	0.937242	1.05599	1.02583	0.999222	1.13663	0.976524	1.01154	0.99903	0.953244	1.06513	1.09928	1.06497	1.03479	1.04781		1.11983	1.09652	0.846112	1.10686	1.03512	1.03387	1.05128	1.04572	1.03961	0.981836	0.92165	0.884398	1.00163	1.0499	0.960945
-763.164	1.19942	0.983484	0.927186	1.10446	1.05145	1.15886	1.01089	1.03759	1.04932	0.947165	0.978136	0.941094	1.06278	1.10583	1.00869		1.08242	1.02527	1.0392	1.01639	1.01256	1.12803	0.989582	0.995453	1.01633	0.951357	1.04469	1.11852	1.05874	1.03696	1.03115		1.10809	0.959246	0.89221	1.08664	1.0384	1.02733	1.02154	1.04233	1.03246	0.995594	0.936296	0.841372	1.00382	1.06642	0.978212
-761.406	1.20439	0.967966	0.951144	1.10489	1.04641	1.15904	0.96613	1.06367	1.04187	0.952991	0.982391	0.968688	1.04694	1.08707	0.999331		1.03564	1.03653	1.03708	0.996102	1.03015	1.10387	0.996422	1.02001	1.01002	0.948256	1.00097	1.0811	1.03978	1.07765	1.01337		1.16294	0.933854	0.917134	1.10922	1.01578	1.04998	0.9696	1.04281	1.03153	1.00499	0.981434	0.896018	1.00689	1.00875	0.986141
-759.648	1.16992	1.00284	0.954498	1.0819	1.0551	1.15444	0.946464	1.06621	1.02969	0.962771	0.983278	0.959732	1.04456	1.00267	0.994294		1.1191	0.946795	1.04947	0.992642	1.02722	1.08815	0.989582	1.03296	1.0185	0.955131	0.94563	1.09605	1.06472	1.02612	1.00232		1.04541	1.05919	0.909505	1.08992	1.02714	1.06092	0.956429	1.03219	1.01099	1.008	1.03981	0.875627	0.981065	0.977149	0.991994
-757.891	1.16013	0.969468	1.00114	1.11071	1.05951	1.14489	0.957325	1.0549	1.02006	0.965268	0.979377	0.96179	1.0632	1.01075	0.987637		1.15964	1.0123	1.04197	0.989024	1.0154	1.12655	0.905174	1.03505	1.00155	0.965105	1.00428	1.09488	1.04462	1.03529	1.00036		1.00042	0.957685	0.96081	1.12304	1.04344	1.01629	1.05761	1.01918	1.01848	1.00017	0.975202	0.878444	1.01779	0.976301	0.987284
-756.133	1.1866	1.00484	1.00689	1.10053	1.0614	1.15232	0.984769	1.07983	1.02733	0.962979	0.973526	0.955012	1.06614	1.04988	0.98368		1.11969	0.961808	1.05224	1.0112	0.990047	1.1178	0.95243	1.03192	1.01922	0.972788	1.02804	1.09292	1.0324	1.04096	1.01268		1.05976	1.04474	0.956899	1.08834	1.07207	1.03088	1.03395	1.04643	1.00796	0.989916	0.946978	0.873813	1.03268	1.00857	0.971367
-754.375	1.17378	0.968967	1.02094	1.14767	1.02171	1.13694	1.00179	1.07464	1.0466	0.952575	0.963066	0.951624	1.03489	1.03792	0.987098		1.11197	0.938266	1.03888	1.00633	0.979735	1.09468	0.951186	1.02878	1.02697	0.967127	1.05448	1.11618	1.04614	1.03345	1.04165		1.05559	1.03272	0.982738	1.14045	1.04284	1.03861	1.0532	1.04457	1.01912	0.984953	0.913307	0.852573	0.98924	1.00432	0.94763
-752.617	1.21597	0.964462	0.991873	1.15291	1.01302	1.13658	1.03305	1.05848	1.03714	0.941131	0.969803	0.974013	1.05423	1.03064	0.986558		1.10648	1.00923	1.06821	0.97943	1.00944	1.10728	0.965798	1.01489	1.03418	0.97171	1.05203	1.10592	1.08177	1.02878	1.04991		1.09895	0.955638	0.928535	1.17712	1.00355	1.02647	1.06964	1.04295	1.00287	0.968531	0.921836	0.880727	0.974545	1.00181	0.939662
-750.859	1.22259	0.971303	1.01567	1.14854	1.03923	1.13163	1.06123	1.0579	1.0555	0.941339	0.973172	0.982243	1.06166	1.00994	0.977024		1.1096	0.996609	1.0392	0.996417	0.996195	1.07036	0.985851	1.01426	1.02679	0.974136	1.06832	1.09771	1.05072	1.04413	1.03101		1.10183	0.974608	0.977359	1.15267	1.04319	1.05724	1.07646	1.04303	1.02797	0.966332	0.910937	0.894809	1.01041	0.967262	0.947635
-749.102	1.16041	0.973472	0.988839	1.087	1.03595	1.1281	0.970827	1.04313	1.05605	0.951743	0.990369	0.968204	1.07399	1.00283	0.976484		1.12816	0.994561	1.02665	0.986665	1.02372	1.08089	1.00824	1.00235	1.00209	0.961466	1.09795	1.12028	1.07388	1.04346	1.01953		1.02859	0.978795	0.963168	1.10169	1.01194	1.04368	0.962896	1.04068	1.05384	0.989887	0.902017	0.86425	1.00011	0.961063	0.957775
-747.344	1.14717	0.961291	0.995547	1.07259	1.04288	1.12792	0.932229	1.0392	1.04533	0.946749	0.971044	1.00657	1.06951	1.01108	0.979722		1.20894	0.93963	1.0084	0.992485	1.04983	1.12047	0.977146	1.00768	1.01111	0.947852	1.10224	1.09224	1.07299	1.0478	1.0047		0.948907	1.02305	0.987257	1.08071	0.993377	1.00665	0.954032	1.03129	1.03384	0.998836	0.880978	0.921563	0.996758	0.964956	0.975142
-745.586	1.17364	0.970469	1.01391	1.10344	1.03431	1.14295	0.952041	1.04959	1.02097	0.936969	0.966257	0.980428	1.04512	1.00493	0.975225		1.14672	0.925983	1.01378	0.969521	1.02382	1.10876	0.967042	1.01384	1.0084	0.945965	1.01689	1.09156	1.01472	1.01911	1.00694		1.02348	1.04804	1.00014	1.13813	1.01025	1.03084	0.984488	1.03526	1.01246	0.990491	0.950206	0.898192	1.02996	0.986086	0.968506
-743.828	1.13794	0.970302	1.03931	1.13326	1.02499	1.14596	0.968772	1.04417	1.02279	0.939258	0.950655	0.986479	1.04218	1.01965	0.969828		1.05064	0.933489	0.999433	0.971408	1.0503	1.11187	1.00015	0.994722	1.00336	0.954592	1.07138	1.09029	1.02452	1.02111	1.01324		1.08309	1.03944	1.0399	1.16662	0.975897	1.03065	0.968625	1.04971	1.01937	0.983937	0.887319	0.904788	1.01724	0.998563	0.95716
-742.07	1.2179	0.972972	1.06902	1.11624	1.04527	1.14896	1.06828	1.00712	1.02042	0.944252	0.957924	0.992893	1.03881	1.00429	0.949859		1.06698	0.976137	0.936683	0.967948	1.0486	1.08385	0.980877	0.989289	0.999211	0.971171	1.05497	1.10768	1.0796	1.06147	1.0005		1.14145	0.996757	1.14128	1.1532	0.996825	1.06007	1.0891	1.01802	1.02123	0.972282	0.908009	0.896374	0.962216	0.946127	0.949386
-740.312	1.11974	0.985153	1.1016	1.14709	1.06304	1.15533	1.05551	1.01197	1.02388	0.945084	0.989837	0.964573	1.06096	0.994421	0.941404		1.04678	0.981255	1.07522	0.987137	1.02533	1.08786	1.0328	0.988871	0.994525	0.973597	1.04089	1.05638	1.08011	1.02662	0.973764		1.0697	1.00397	1.02454	1.16203	1.03678	1.06202	1.02199	1.02335	1.02951	0.970714	0.950952	0.913091	0.982267	0.96864	0.966768
-738.555	1.12181	1.00267	1.12061	1.13559	1.05548	1.17389	0.987851	1.0287	1.0306	0.943836	0.98576	0.956222	1.06362	0.995392	0.940145		1.09089	0.987738	1.08744	0.992642	0.99856	1.08978	1.00497	1.00057	1.00966	0.985863	1.03403	1.0727	1.10225	1.00744	0.975724		1.02834	1.01512	1.0305	1.14401	1.057	1.07718	0.982965	1.02811	1.02074	0.95737	0.953315	0.891417	0.964956	0.988043	0.963536
-736.797	1.16055	0.969301	1.03069	1.13588	1.03469	1.15409	0.962608	1.02028	1.0266	0.939674	0.966257	0.976797	1.07175	1.03388	0.9486		1.06802	0.978185	1.0762	0.951118	0.998939	1.10001	0.979633	1.00705	0.992362	0.98128	1.05436	1.07954	1.10008	1.02195	0.981463		1.08664	0.990918	0.957709	1.19426	1.03579	1.04916	0.982621	1.01313	1.0345	0.9576	0.916439	0.904828	0.974244	1.01167	0.966517
-735.039	1.1884	0.989157	0.937887	1.14185	1.03658	1.1601	0.936925	1.02593	1.03296	0.935305	0.954556	0.963726	1.06755	1.0308	0.944822		0.95768	0.989102	1.10391	0.968105	1.01568	1.09482	0.971705	1.02147	1.00588	0.970362	0.9782	1.07915	1.09894	1.04446	1.00708		1.24091	1.00006	0.849607	1.17947	1.02057	1.05962	0.964207	1.00437	1.02693	0.963872	0.975829	0.893043	0.971432	0.986924	0.938182
-733.281	1.19639	0.961291	0.910895	1.12803	1.0546	1.15091	0.940887	1.01601	1.04696	0.935305	0.953492	0.952592	1.08086	1.04552	0.974685		1.04173	0.954984	1.08679	0.976441	1.02637	1.09141	0.95756	1.00611	1.02156	0.976293	0.991914	1.09263	1.09423	1.04062	1.03283		1.14846	1.0066	0.838148	1.15524	1.0275	1.05451	0.982589	1.00984	1.02487	0.958017	0.961265	0.871832	0.98778	1.0047	0.943702
-731.523	1.18798	0.962459	0.905304	1.1385	1.03683	1.15091	0.872056	1.00423	1.0695	0.942171	0.953492	0.967599	1.07946	1.05021	1.00059		1.04262	0.949184	1.06642	0.97361	1.0084	1.11424	0.949476	0.995244	1.03418	0.971306	1.02877	1.07309	1.11281	1.0513	1.03815		1.13942	1.01399	0.848919	1.16936	1.0282	1.0329	0.91846	1.00903	1.03416	0.970005	0.926828	0.901693	0.970033	0.998962	0.96382
-729.766	1.1713	0.999169	0.883262	1.08874	1.027	1.15444	0.920047	1.01474	1.02842	0.942588	0.963243	0.983453	1.09222	1.02207	1.00779		1.02659	0.913018	1.07995	0.966532	1.0417	1.10327	0.893826	0.99305	1.02823	0.968745	1.03171	1.09166	1.1109	1.03962	1.04711		1.14097	1.09436	0.817875	1.12644	0.985896	1.04638	1.02934	1.02184	1.00019	0.972999	0.933639	0.900883	0.983182	0.983116	0.962447
-728.008	1.16165	1.01085	0.881506	1.08642	1.05497	1.17849	0.895832	1.01531	1.02133	0.940923	0.973526	0.972561	1.11885	1.04131	1.00113		1.05658	0.899711	1.04507	0.978329	1.02089	1.10031	0.87968	0.998065	1.04265	0.954187	0.986894	1.0472	1.12973	1.02745	1.04487		1.09944	1.12353	0.84349	1.11048	1.03339	1.07105	1.01836	1.01728	0.979557	0.986099	0.986455	0.928726	0.99037	1.01349	0.95814
-726.25	1.1724	1.01285	0.934373	1.07303	1.06354	1.18804	0.835366	0.980689	1.01879	0.938426	0.971753	0.969414	1.0824	1.06735	0.985659		1.1739	0.940654	1.04849	1.02583	1.02694	1.12433	0.925848	0.976543	1.02769	0.958635	1.06722	1.07475	1.10327	1.04446	1.04865		0.998727	1.07675	0.891159	1.04601	1.03564	1.05667	0.902271	1.00425	0.99134	0.978919	0.910549	0.901989	0.981091	1.02191	0.939933
-724.492	1.21666	0.994831	0.897318	1.04175	1.07047	1.14507	0.842704	0.986806	1.03914	0.934264	0.975831	0.946541	1.07806	1.0308	0.986918		1.14078	0.973749	1.05876	1.03542	1.01445	1.11795	0.911547	0.98302	1.04823	0.964566	1.02167	1.07436	1.12998	1.05096	1.04375		1.06651	1.02165	0.847518	1.00611	1.05522	1.02426	0.924477	1.00385	0.991329	0.968585	0.955135	0.881026	0.95405	0.980817	0.945551
-722.734	1.16689	1.00034	0.835186	0.984569	1.04842	1.15055	0.853711	0.995346	1.04387	0.934681	0.968917	0.969535	1.12291	1.00865	0.988357		1.14865	0.967949	1.07049	1.051	0.996668	1.13796	0.912635	0.998692	1.03147	0.955805	1.07554	1.08316	1.12744	1.03862	1.04865		1.01588	1.03346	0.780187	0.936796	1.05193	1.01106	0.935435	0.99665	1.01202	0.977899	0.900863	0.895103	0.995986	0.971143	0.942506
-720.977	1.17282	1.01402	0.859464	1.09267	1.04741	1.20024	0.84153	0.98796	1.05459	0.928438	0.973172	0.990473	1.12179	1.01641	0.976664		1.11108	0.975114	1.02877	1.08481	1.00187	1.13752	0.941082	0.994408	1.01904	0.940978	1.00563	1.11276	1.18354	1.03028	1.03983		1.05556	1.0399	0.835429	1.00724	1.04546	1.05514	0.894215	0.993515	1.03489	0.986674	0.967725	0.890105	0.947825	0.986535	0.939253
-719.219	1.17351	1.01118	0.825763	1.10358	1.04099	1.2013	0.847254	0.989114	1.03096	0.920115	0.962002	0.991683	1.13244	1.06055	0.970547		1.01114	0.992173	1.03888	1.03873	0.99402	1.13945	0.903619	0.985006	1.00119	0.936125	1.01848	1.0684	1.17222	1.02445	1.03269		1.16058	1.01916	0.794862	1.06244	1.04725	1.05428	0.937623	1.00417	1.02974	0.982898	0.944543	0.928194	0.966069	1.03525	0.939823
-717.461	1.18054	1.02436	0.843971	1.08031	1.05107	1.16806	0.850042	0.989806	1.03496	0.917826	0.970512	0.970262	1.12768	1.03145	0.966769		0.951889	0.981255	1.0454	1.02693	0.999695	1.12996	0.905485	0.98908	0.993083	0.9461	1.02571	1.06889	1.15199	1.00594	1.0152		1.2402	1.04393	0.807322	1.05197	1.05139	1.03372	0.93877	1.00073	1.04217	0.970116	0.946188	0.907728	0.978895	1.02536	0.952299
-715.703	1.17199	0.977811	0.852276	1.08482	1.04061	1.14914	0.839329	0.979188	1.03387	0.91741	0.965371	0.965542	1.11563	1.04843	0.958314		1.01292	1.04745	1.07506	1.00648	1.00783	1.10639	0.922584	0.978215	1.01741	0.941921	0.997301	1.05199	1.11904	1.02345	1.01016		1.15704	0.933519	0.792772	1.07783	1.03253	1.03864	0.909759	1.001	1.01618	0.973978	0.967983	0.917826	0.996947	1.02441	0.948679
-713.945	1.17116	0.979146	0.854672	1.08322	1.043	1.15586	0.842117	0.982881	1.05696	0.915954	0.93984	0.969172	1.11128	1.0245	0.958494		1.06267	0.97409	1.0837	1.01639	1.0382	1.10935	0.929268	0.981767	0.999751	0.940034	0.985424	1.07202	1.11344	1.04212	1.02023		1.10209	1.00519	0.788663	1.06575	1.00463	1.04192	0.906215	1.00114	1.05722	0.974383	0.953742	0.904065	0.998056	0.983085	0.939485
-712.188	1.18908	1.0232	0.831353	1.08845	1.03935	1.15002	0.90361	1.00031	1.05878	0.921572	0.933635	0.947872	1.10161	1.0232	0.956335		1.06505	0.95396	1.06609	0.999405	0.991371	1.10639	0.908283	0.973095	1.01525	0.938417	0.975506	1.06918	1.1165	1.01978	1.02471		1.11646	1.07258	0.779812	1.0891	1.0484	1.03944	0.994856	1.02797	1.04287	0.98205	0.957077	0.886538	0.986664	1.00336	0.933271
-710.43	1.12842	1.01736	0.877033	1.09747	1.01428	1.15833	0.853858	0.992807	1.05278	0.921156	0.940018	0.985027	1.09376	1.03953	0.969828		0.962432	0.966243	1.03154	0.989024	1.01114	1.11306	0.906883	0.951782	1.01363	0.940034	0.975751	1.05091	1.08151	1.00444	1.02457		1.17247	1.0529	0.850217	1.10965	1.0031	1.04068	0.94153	1.0431	1.03862	0.979917	0.963378	0.937307	1.01132	1.03494	0.946568
-708.672	1.12125	1.01569	0.916325	1.10664	1.0483	1.15038	0.823625	0.969147	1.04878	0.92282	0.943918	0.98067	1.06811	1.0612	0.988177		0.972827	0.921206	1.02486	1.00774	1.0102	1.09482	0.87797	0.945722	1.00228	0.932755	1.01983	1.08286	1.12464	1.02462	1.02765		1.15257	1.10256	0.894099	1.09814	1.03772	1.05074	0.938101	1.02477	1.0464	0.989349	0.925563	0.905629	0.949732	1.03571	0.961587
-706.914	1.12015	1.02754	0.958172	1.13879	1.05422	1.1548	0.769764	0.96857	1.04533	0.916162	0.947109	0.975224	1.09614	1.02353	0.993214		1.03876	0.93383	1.03285	1.01026	1.02817	1.12418	0.87797	0.960349	1.00047	0.915772	1.05461	1.11677	1.131	1.01494	1.02569		1.07835	1.10035	0.927702	1.12723	1.02534	1.02724	0.876754	1.00856	1.04483	1.00043	0.89807	0.873258	0.969179	1.00846	0.968335
-705.156	1.15986	1.03037	1.01823	1.13181	1.02625	1.16877	0.766535	0.980342	1.02115	0.903261	0.938422	0.99846	1.09824	1.01981	0.996452		1.06341	0.967949	1.05126	1.00869	1.00452	1.12151	0.833357	0.955961	0.988397	0.921029	1.0202	1.11598	1.0964	1.02795	1.02835		1.09069	1.06449	0.968576	1.12206	1.02163	1.04214	0.919816	1.0255	1.03314	0.980709	0.919843	0.894691	1.00168	0.992079	0.96898
-703.398	1.19901	0.995498	0.998262	1.12366	1.04439	1.16647	0.786494	0.983574	1.03224	0.901805	0.945691	1.01347	1.0775	1.00057	0.995013		0.987529	0.938607	1.05631	1.00758	0.995155	1.14226	0.844083	0.958886	0.995606	0.946369	1.01004	1.09976	1.1441	1.01995	1.02289		1.21415	1.06061	0.945042	1.1152	1.04948	1.02119	0.931774	1.02575	1.03679	0.95291	0.936294	0.921532	0.941783	0.981	0.972744
-701.641	1.17516	1.01052	1.03117	1.11333	1.04036	1.16735	0.813499	0.969378	1.02406	0.905966	0.940372	0.963726	1.06671	1.00526	0.996093		0.950701	0.946113	1.03187	1.00114	0.994871	1.14301	0.882789	0.974767	1.01309	0.951357	0.993016	1.06889	1.12159	1.03812	1.011		1.2361	1.06807	0.99932	1.11207	1.04572	1.0213	0.921509	0.994471	1.01083	0.952289	0.946986	0.901614	0.951068	0.968339	0.985259
-699.883	1.16413	1.02587	1.04538	1.10751	1.03847	1.16505	0.834045	0.957028	1.0237	0.916578	0.92087	0.964936	1.06488	1.00089	0.993574		1.05302	0.960784	1.00889	1.02945	1.00537	1.13871	0.861337	0.985946	1.01381	0.956074	0.967425	1.0939	1.08507	1.02111	1.02037		1.10552	1.06774	1.03617	1.07583	1.03292	1.02314	0.968314	0.97067	1.00975	0.958689	0.951877	0.882105	0.981393	0.980194	0.973735
-698.125	1.17654	1.01669	1.05944	1.1142	1.02285	1.19334	0.882623	0.988768	1.02897	0.917826	0.916792	0.985511	1.05072	1.03339	0.996812		1.10841	0.991832	1.01899	1.02897	1.00518	1.15027	0.897868	0.998065	1.03021	0.953378	0.979302	1.08228	1.12909	1.02678	1.02849		1.06147	1.02506	1.03969	1.08283	1.01757	1.03745	0.983021	0.990685	0.998792	0.962709	0.936169	0.910592	0.930593	1.00643	0.969198
-696.367	1.18274	1.0272	1.03308	1.10475	1.03985	1.18273	0.905665	1.00066	1.0506	0.919283	0.924061	0.96179	1.06923	1.05215	1.00077		1.06594	1.00684	1.02633	1.02693	1.0137	1.1599	0.953984	1.03118	1.02841	0.950413	0.964364	1.0939	1.11866	1.01611	1.05817		1.10958	1.02022	1.00658	1.07578	1.02581	1.01968	0.94935	0.970395	1.02158	0.967246	0.958207	0.879228	0.955811	1.03547	0.945759
-694.609	1.18026	1.02937	0.984846	1.10242	1.05145	1.19122	0.898767	1.01831	1.06023	0.919907	0.932039	0.98188	1.0646	1.05489	0.992675		1.11227	0.944066	1.03725	1.03479	1.01313	1.20764	0.930978	1.03829	1.01417	0.952974	0.966078	1.07788	1.11484	1.04946	1.0716		1.06113	1.09036	0.949481	1.06535	1.03782	0.986403	0.965401	0.980762	1.04542	0.965301	0.964766	0.910938	0.954934	1.00518	0.926345
-692.852	1.12429	1.01369	1.01248	1.08583	1.0614	1.21209	0.943529	1.03113	1.04805	0.925733	0.937004	0.952108	1.06516	1.0494	1.01282		1.15548	1.00343	1.026	1.03244	0.980965	1.18644	0.961135	1.03202	1.01453	0.957018	0.992649	1.03968	1.14996	1.02928	1.07454		0.973003	1.01022	0.98682	1.05172	1.082	1.02161	0.981682	0.999133	1.03304	0.96731	0.943943	0.915774	0.926264	1.01954	0.942563
-691.094	1.10595	1.03504	1.0441	1.08525	1.02574	1.21527	0.918286	1.04151	1.03369	0.923444	0.949059	0.93117	1.05928	1.0405	1.01031		1.11851	1.00582	1.05061	1.07191	0.991844	1.15145	0.933776	1.02523	1.02498	0.97198	1.02142	1.05111	1.15505	1.02612	1.05187		0.988776	1.02905	0.993806	1.01244	1.03418	1.05542	0.983412	1.01588	1.0085	0.950066	0.929154	0.885895	0.917086	1.01402	0.960487
-689.336	1.13587	1.08644	1.09521	1.05804	1.01755	1.20165	0.885705	1.02939	1.05441	0.926774	0.952251	0.937706	1.06909	1.05587	0.995733		1.09029	0.966925	1.05517	1.06421	0.978127	1.11914	0.928957	1.00329	0.986775	0.971306	0.986281	1.04085	1.14156	1.05713	1.02709		1.0418	1.1236	1.03795	0.994208	1.04031	1.07373	0.95344	1.02602	1.06854	0.954152	0.965496	0.900906	0.936516	0.9988	0.969468
-687.578	1.14662	1.09528	1.10703	1.08292	1.01592	1.17973	0.879835	0.997193	1.03751	0.930727	0.971576	0.939037	1.07287	0.979384	0.990696		1.14479	1.02015	1.02323	1.04297	0.984182	1.13278	0.930356	0.979468	0.995606	0.971575	1.01481	1.06811	1.14767	1.03145	1.0061		1.0016	1.07365	1.0819	1.0383	1.03224	1.04145	0.945697	1.0181	1.04209	0.957957	0.957396	0.879159	0.934829	0.94952	0.984692
-685.82	1.18633	1.07059	1.07828	1.06866	1.00256	1.14967	0.913737	0.982651	1.0306	0.931559	0.993206	0.931534	1.09572	0.985043	0.994294		1.08079	1.03721	1.04507	1.03385	0.996195	1.131	0.948699	0.978006	0.993443	0.972788	1.01028	1.07153	1.13418	1.03696	1.00638		1.09765	1.03218	1.03178	1.03367	1.00639	1.01651	0.963147	1.00475	1.0374	0.957618	0.9831	0.869351	0.966089	0.949937	0.987993
-684.062	1.17089	1.06808	1.02398	1.05848	1.00962	1.15621	0.918286	0.956336	1.04005	0.922612	0.992674	0.936011	1.09782	1.00251	0.987278		1.14806	0.973408	1.01785	1.03826	0.985033	1.1095	0.973726	0.953453	1.00984	0.979797	1.00991	1.07993	1.15301	0.999433	1.00246		1.01988	1.09726	1.00602	1.01948	1.02496	1.0421	0.943064	1.00302	1.02991	0.941635	0.98293	0.866733	0.952137	1.00307	0.984857
-682.305	1.14676	1.0826	1.0457	1.06532	1.00823	1.16823	0.866333	0.940408	1.04914	0.916786	0.965725	0.969414	1.08072	0.998464	0.960113		1.10826	1.00377	1.01361	1.04675	0.98333	1.11439	0.942636	0.942484	1.02462	0.990311	0.990934	1.11051	1.16713	0.990761	1.00512		1.03474	1.07853	1.03166	1.01774	1.02532	1.04832	0.919053	0.997798	1.02393	0.925755	0.97456	0.872944	0.925965	1.00777	0.955225
-680.547	1.16854	1.08927	1.05544	1.08976	0.996134	1.1555	0.859141	0.944102	1.04405	0.918242	0.954556	0.969898	1.10525	1.01932	0.96551		1.11821	0.971702	1.03236	1.04423	0.977749	1.11988	0.925382	0.954185	1.01093	0.997725	0.972813	1.09136	1.14932	1.00293	1.01128		1.04501	1.121	1.02236	1.0436	1.0188	1.03181	0.928418	0.989433	1.03277	0.920336	0.981233	0.888705	0.961657	1.01634	0.954744
-678.789	1.18385	1.06491	1.05193	1.06488	1.01151	1.1647	0.840356	0.972379	1.05496	0.920115	0.981327	0.97958	1.12109	0.992643	0.991235		1.12964	1.00002	1.02893	1.02897	0.99733	1.10476	0.890251	0.963379	1.00119	1.00487	0.971833	1.09566	1.13329	1.01378	1.01394		1.04798	1.06489	1.02235	1.0349	1.01421	1.05426	0.943954	1.00934	1.0537	0.915657	1.00977	0.894054	0.989236	0.979155	0.977612
-677.031	1.19474	1.05006	1.03021	1.06561	1.02474	1.17442	0.907279	0.975033	1.04678	0.923444	0.982214	0.97123	1.09432	0.976958	1.00203		1.14524	0.975796	1.04051	1.03133	1.00698	1.11676	0.926781	0.950528	1.02679	1.00002	1.01297	1.14217	1.15403	1.02078	1.03759		1.04322	1.07611	0.990103	1.03323	1.01763	1.05163	0.978957	1.02578	1.01947	0.92343	0.969634	0.850339	0.948261	0.957072	0.965727
-675.273	1.14428	1.06124	1.05305	1.10853	1.00344	1.15444	0.900088	0.947103	1.03151	0.927398	0.983632	0.959006	1.10175	0.973886	1.01282		1.05643	1.00377	1.04393	1.02316	1.00689	1.07437	0.920408	0.918663	1.00173	1.00608	1.0164	1.13767	1.16128	0.980588	1.04361		1.08315	1.05725	1.00874	1.08344	0.996581	1.07454	0.977923	1.03096	1.02973	0.921792	0.967758	0.842953	0.948737	0.993165	0.9705
-673.516	1.12801	1.07526	1.10464	1.11712	1.00218	1.11713	0.885558	0.937292	1.03496	0.941339	0.979554	0.978007	1.10777	1.0072	1.02883		1.01411	1.09521	1.04377	1.02835	1.00121	1.08919	0.891961	0.922528	1.00137	1.0073	1.01322	1.1197	1.14372	0.998599	1.04277		1.11232	0.981781	1.05832	1.08632	1.00097	1.02566	0.992822	1.016	1.03354	0.934522	0.966775	0.873458	0.96857	1.00861	0.986637
-671.758	1.09768	1.10062	1.14313	1.09049	1.01491	1.09291	0.852684	0.940408	1.04496	0.953615	0.952251	0.99253	1.11576	0.99814	1.02794		1.00862	1.02322	1.05827	1.05052	1.01341	1.11291	0.902375	0.940603	1.02426	1.03708	0.947467	1.09292	1.16141	1.01461	1.05173		1.0883	1.07564	1.08019	1.03804	1.00148	0.98203	0.944932	0.999793	1.02021	0.919516	1.00505	0.908141	0.960702	0.983769	0.977378
-670	1.10719	1.08444	1.01935	1.07507	1.00735	1.1311	0.903904	0.943871	1.04296	0.963603	0.943563	0.952834	1.12221	1.03517	1.02794		1.04129	1.02459	1.05452	1.01844	0.999601	1.10283	0.90906	0.939349	1.01183	1.02981	0.947957	1.10152	1.15072	1.01211	1.04949		1.06329	1.05841	0.966643	1.0556	1.00775	1.02564	0.994328	1.00481	1.03077	0.935714	0.995366	0.865015	0.975228	1.02279	0.979464
-668.242	1.14111	1.06858	0.960089	1.05266	1.00697	1.14118	0.95483	0.951142	1.04514	0.960274	0.950123	0.961911	1.10259	1.00008	1.0139		1.10841	1.02151	1.06349	1.00633	0.958451	1.13337	0.920563	0.941648	0.997588	1.01997	0.971466	1.10211	1.12502	0.998933	1.03563		1.0295	1.04608	0.902775	1.04604	1.05062	1.00689	1.03722	1.01008	1.04767	0.941477	0.978031	0.872791	0.980061	1.00115	0.97902
-666.484	1.13573	1.0519	0.950346	1.06183	0.989583	1.14613	0.992988	0.938562	1.04096	0.964019	0.96413	0.964936	1.08857	0.980839	1.00635		1.17315	1.00855	1.01997	0.99626	0.955803	1.13515	0.937351	0.940394	1.01147	1.01754	0.959099	1.07192	1.13176	1.02678	1.04319		0.9681	1.04298	0.93174	1.06581	1.03534	1.00968	1.05935	0.998052	1.02916	0.947403	1.00525	0.900196	0.961837	0.955255	0.964683
-664.727	1.09892	1.03621	0.963283	1.02385	0.979503	1.14401	0.925331	0.930367	1.03096	0.974423	0.979022	0.953318	1.1082	1.0072	0.993934		1.0747	0.999338	1.00563	0.979902	0.965262	1.15279	0.980566	0.933185	1.02282	1.02954	0.992649	1.08345	1.11611	1.01161	1.05761		1.02254	1.0369	0.957894	1.04485	1.01475	0.992385	0.94367	0.99698	1.00796	0.946469	0.986273	0.879893	0.992905	0.995639	0.939796
-662.969	1.11436	1.05256	0.985804	1.0173	0.979629	1.14826	0.90317	0.926559	1.02897	0.979209	0.976895	0.953681	1.07343	0.983103	0.996452		1.08391	0.993538	1.03138	0.986665	0.958641	1.1353	0.97497	0.935693	1.00444	1.05339	1.01702	1.14735	1.15492	0.996765	1.05425		1.0281	1.05941	0.955813	1.03105	1.02189	1.01141	0.926357	0.990238	1.02442	0.929575	0.960551	0.831205	0.929445	0.986294	0.94518
-661.211	1.13187	1.0781	0.966637	1.01279	0.986433	1.15108	0.895832	0.920326	1.03478	0.983579	0.990724	0.969172	1.07932	1.03032	0.990156		1.08777	1.01879	1.01703	0.973925	0.976992	1.11573	1.00699	0.941648	1.01705	1.06242	1.01334	1.12429	1.15072	1.0046	1.04375		1.04055	1.05822	0.950446	1.03991	1.00966	1.03169	0.889612	0.977357	1.01743	0.925786	0.97768	0.862032	0.937953	1.0256	0.948653
-659.453	1.09782	1.07693	0.914568	1.04015	0.992228	1.14348	0.837421	0.935215	1.0306	0.999809	0.983632	0.970988	1.09712	1.02143	0.967669		1.20568	1.01128	0.995847	0.985407	0.98683	1.09853	0.95414	0.930887	1.00191	1.06431	0.947345	1.1494	1.13914	0.986759	1.01869		0.910541	1.06491	0.918382	1.05555	1.00547	1.04092	0.877671	1.00465	1.02863	0.939394	1.0383	0.844779	0.963113	1.03513	0.949911
-657.695	1.08789	1.08877	0.912811	1.032	0.985551	1.15161	0.920047	0.925982	1.02624	0.992942	0.989837	0.955618	1.07638	1.07171	0.931689		1.13068	1.02697	0.993728	0.989182	0.995533	1.12951	0.946212	0.924305	1.02607	1.05973	1.01052	1.14842	1.11866	1.02578	1.00246		0.962154	1.06018	0.918572	1.04329	0.989973	1.01957	0.972348	1.00181	1.00017	0.936977	0.979528	0.832114	0.962202	1.04478	0.929405
-655.938	1.0832	1.09194	0.913929	1.04626	0.968793	1.16877	0.993135	0.9074	1.03842	0.984619	0.971044	0.971593	1.08268	1.0059	0.935647		1.01857	0.981255	1.03562	0.981475	0.994209	1.13826	0.991447	0.937573	1.02553	1.05703	0.973302	1.10103	1.15632	1.03179	0.995879		1.06346	1.1128	0.882498	1.06601	0.974436	1.0268	1.0017	0.967817	1.01257	0.931493	0.99768	0.882436	0.936321	0.974913	0.939518
-654.18	1.10623	1.07192	0.918401	1.0675	0.977487	1.16806	0.946171	0.918018	1.06641	0.969429	0.972108	0.964936	1.07918	0.984882	0.944462		1.0499	0.940313	1.05713	0.989654	0.961668	1.13441	0.998753	0.927961	1.01705	1.04315	0.971221	1.10172	1.12413	1.00894	0.999378		1.05365	1.13996	0.868768	1.07866	1.01645	1.02966	0.947352	0.989285	1.04853	0.92933	1.00091	0.875847	0.960014	0.976156	0.945049
-652.422	1.11133	1.09044	0.937408	1.05368	0.970683	1.17849	0.936044	0.912016	1.05678	0.954656	0.973172	0.982848	1.06418	1.019	0.952737		1.06222	1.0355	1.08647	0.987137	0.947289	1.17147	0.950409	0.917096	1.02426	1.03695	0.943549	1.07886	1.12909	1.01678	1.01337		1.04623	1.05306	0.862803	1.06741	1.0247	1.00599	0.984886	0.994461	1.03174	0.920639	1.0314	0.91101	0.942511	1.00219	0.940163
-650.664	1.08693	1.06525	0.966797	1.06445	0.955941	1.1944	0.924303	0.911901	1.05768	0.946541	0.953492	0.947388	1.1145	1.01091	0.971986		1.12311	1.00582	1.06153	1.02992	0.978695	1.11691	0.959114	0.918767	1.0185	1.01309	0.987506	1.13142	1.14856	0.99393	1.03073		0.967783	1.05908	0.910757	1.03352	0.976751	1.06938	0.963705	0.992526	1.03848	0.93431	0.965556	0.837343	0.970351	1.01709	0.943006
-648.906	1.07397	1.09728	0.871443	1.02793	0.950649	1.15285	0.954243	0.898513	1.05332	0.95091	0.947996	0.94291	1.05577	1.01221	1.00419		1.11851	1.00412	1.03333	1.00444	0.971506	1.12788	0.979944	0.910409	0.995606	1.0166	0.973302	1.10006	1.14678	1.01878	1.04473		0.96018	1.09279	0.843331	1.02338	0.978532	1.02214	0.973773	0.986932	1.05797	0.935387	0.973999	0.857146	0.920643	0.993551	0.961196
-647.148	1.07286	1.10079	0.830554	1.08554	0.967281	1.15922	0.960113	0.890318	1.03733	0.954656	0.960407	0.957312	1.07371	1.02401	1.02775		1.04099	1.0454	1.02127	1.04219	0.997898	1.15442	0.968441	0.907379	1.01056	1.02738	0.949181	1.10064	1.181	0.981756	1.07398		1.03062	1.05298	0.813254	1.0416	0.969318	1.00416	0.991401	0.981197	1.02648	0.929215	1.01183	0.869774	0.909157	1.04304	0.956957
-645.391	1.09837	1.08026	0.777367	1.13326	0.959847	1.17213	0.95982	0.901052	1.02297	0.949662	0.985937	0.92996	1.08465	1.04164	1.00473		1.03119	1.0164	1.01231	1.02866	0.987398	1.131	0.951342	0.909678	1.01795	1.04221	0.948569	1.0726	1.17298	1.00127	1.10254		1.06515	1.06284	0.767915	1.10169	0.972098	1.03637	1.00891	0.990517	1.00492	0.911204	1.03939	0.867012	0.924691	1.04032	0.911288
-643.633	1.09658	1.07709	0.728811	1.09093	0.959217	1.1845	0.976991	0.899205	1.0466	0.94883	0.992497	0.929839	1.09095	1.0646	0.992675		1.02154	0.980573	0.995521	1.03605	0.9751	1.14108	0.964866	0.914275	1.02084	1.06269	0.941835	1.09595	1.13405	1.00293	1.07874		1.07346	1.09843	0.73209	1.05296	0.983711	1.03806	1.01257	0.983517	1.02523	0.892853	1.05379	0.848429	0.961996	1.06148	0.920216
-641.875	1.04915	1.08911	0.761235	1.04233	0.940822	1.17619	0.957325	0.890549	1.06314	0.953615	0.974945	0.921367	1.08423	1.03404	0.996812		1.0156	1.0222	0.974985	1.04974	0.987492	1.16109	0.943725	0.911559	1.03364	1.05771	0.949916	1.23899	1.11166	1.01494	1.05984		1.03304	1.06546	0.780766	0.992945	0.952738	1.01301	1.01441	0.976952	1.02854	0.901588	1.02635	0.743641	0.975319	1.01881	0.940526
-640.117	1.01207	1.08811	0.786311	1.06081	0.946618	1.2066	1.05698	0.89909	1.06841	0.953407	0.956861	0.966994	1.05031	1.05393	1.01588		1.07099	0.997291	1.0423	1.00963	0.980398	1.17458	0.922428	0.903723	1.03147	1.04665	0.935223	1.22756	1.13367	0.998099	1.06069		0.944985	1.09106	0.754402	1.05069	0.965544	1.02726	1.14586	0.994873	1.03581	0.91091	1.02314	0.787735	0.926463	1.05593	0.957759
-638.359	0.985734	1.06792	0.808992	1.07361	0.944098	1.19776	1.03291	0.893203	1.07495	0.948622	0.958634	0.946662	1.07498	1.02741	1.04269		1.08034	1.04199	1.03366	1.02646	0.972925	1.16687	0.998287	0.913752	1.00263	1.02859	0.91857	1.25521	1.17705	1.01277	1.07762		0.912427	1.02488	0.782648	1.04594	0.970371	1.02647	1.03468	0.977511	1.07213	0.922253	1.04362	0.754184	0.913276	1.01445	0.967581
-636.602	1.05287	1.0257	0.857867	1.03185	0.928852	1.18238	0.948959	0.901167	1.06514	0.944876	0.952428	0.950292	1.07932	1.04034	1.03963		0.9458	1.0628	0.986883	1.01859	0.962897	1.13989	0.958492	0.911036	1.0039	1.01498	0.908408	1.27036	1.12833	1.01344	1.07678		1.11321	0.965093	0.869269	1.01302	0.964643	1.03727	0.990054	0.989167	1.061	0.930933	1.04846	0.748051	0.956565	1.02655	0.965496
-634.844	1.05287	1.08477	0.879908	1.03127	0.931498	1.18044	0.958646	0.874044	1.02006	0.944252	0.965371	0.952471	1.07217	1.00817	1.03171		1.01456	1.03209	0.985579	1.02551	0.911626	1.13381	0.939217	0.899648	1.00282	1.00473	0.952365	1.28179	1.18761	1.01944	1.05061		1.03777	1.05104	0.892783	1.00561	1.0218	1.04112	1.02069	0.97154	1.0172	0.939803	1.01366	0.74308	0.902794	0.988936	0.982015
-633.086	1.01896	1.09111	0.872721	1.03287	0.923434	1.16417	0.899354	0.873929	1.03296	0.934056	0.998879	0.952592	1.07315	0.987954	1.03711		0.986638	1.0222	1.00709	1.01042	0.944829	1.12922	0.95756	0.90832	0.992182	1.00042	0.983955	1.24202	1.20415	1.00877	1.02401		1.03276	1.06742	0.866574	1.02223	0.977355	1.03095	0.939215	0.962138	1.0411	0.933663	1.01517	0.766969	0.89121	0.979363	1.01279
-631.328	1.00545	1.05574	0.85036	1.05586	0.920032	1.17195	0.867653	0.874621	1.04278	0.924069	1.03133	0.950534	1.10525	1.07252	1.02056		1.08034	0.99115	0.99601	1.01812	0.934329	1.12418	0.88823	0.916364	1.02823	0.997994	0.965099	1.22395	1.22031	1.00577	1.01604		0.930676	1.06516	0.853766	1.03707	0.984698	1.04249	0.976834	0.954447	1.01415	0.925926	1.06862	0.776614	0.905714	1.06637	1.00445
-629.57	1.02254	1.05841	0.837263	1.04669	0.929356	1.17407	0.917259	0.873698	1.04387	0.925733	1.04728	0.951018	1.15067	0.997979	1.02326		0.997627	0.931783	1.00188	1.0134	0.959965	1.14449	0.881856	0.905185	1.00191	0.994625	1.0022	1.08628	1.15886	1.0066	1.03227		1.02498	1.13589	0.835693	1.03285	0.968114	1.02585	1.04015	0.965215	1.04188	0.930736	1.04498	0.875481	0.992929	0.991431	0.991268
-627.812	0.996901	1.06141	0.862499	1.04306	0.929608	1.14666	0.888494	0.894127	1.05696	0.92282	1.0393	0.941457	1.10259	1.06444	1.0506		1.10262	1.02288	1.00497	1.00381	0.964032	1.14864	0.925226	0.921902	1.00282	0.990716	1.01359	1.0344	1.19003	1.0493	1.05691		0.904123	1.03767	0.85823	1.0391	0.964291	0.998281	0.960299	0.969872	1.05399	0.931468	1.02537	0.910148	0.926521	1.01443	0.994035
-626.055	0.975118	1.07209	0.860742	1.0448	0.928222	1.16841	0.937218	0.90336	1.03024	0.920323	1.05366	0.935285	1.07582	1.00978	1.04233		0.975649	1.01981	1.00954	1.01262	0.991938	1.15279	0.893515	0.934543	1.00894	0.98155	0.968282	1.05189	1.20797	1.01361	1.06936		0.999456	1.05126	0.85261	1.03179	0.935766	1.01355	1.04891	0.966632	1.02111	0.937623	1.08818	0.889148	0.890599	0.996226	0.974717
-624.297	0.993454	1.09578	0.807075	0.999846	0.943468	1.17761	0.897446	0.912247	1.02915	0.92178	1.01767	0.906844	1.10777	0.999111	1.03225		1.02035	0.992173	1.02127	1.03023	0.952397	1.13411	0.904863	0.923364	1.01056	0.989098	0.941467	1.05922	1.21611	1.02095	1.04627		0.973643	1.10443	0.790264	0.970503	0.990624	1.03835	0.991803	0.98796	1.01839	0.93194	1.08094	0.856146	0.910916	0.978613	0.986604
-622.539	0.974429	1.07392	0.757561	1.03331	0.93238	1.17283	0.875432	0.905437	1.04387	0.92719	0.995334	0.929597	1.12894	1.03776	1.02703		0.987232	0.998997	1.00465	1.01293	0.945492	1.12788	0.874706	0.929946	1.00318	0.990311	0.949916	1.08491	1.22883	1.02628	1.04893		0.987031	1.075	0.754056	1.02012	0.986132	1.03985	1.00083	0.973645	1.04057	0.936261	1.04781	0.85684	0.918709	1.01118	0.979128
-620.781	0.962434	1.05907	0.777846	1.03156	0.939184	1.17796	0.885999	0.894935	1.03387	0.926982	1.00438	0.936253	1.13791	1.03727	1.02272		0.957829	1.057	0.972051	1.0285	0.95514	1.12788	0.884965	0.926499	1.01543	0.999477	0.962405	1.05531	1.21662	1.01011	1.04305		1.00481	1.00196	0.800211	1.00298	0.983294	1.0444	1.00117	0.965932	1.01816	0.927467	1.04361	0.887184	0.935306	1.02689	0.980507
-619.023	0.96271	1.08227	0.81602	1.05644	0.924442	1.19953	0.83111	0.882354	1.04151	0.925941	0.988065	0.953439	1.16693	1.02272	1.01426		0.998815	0.957372	1.01198	1.02017	0.976141	1.12996	0.871441	0.943215	1.02553	0.99732	0.990077	1.08169	1.23341	1.00477	1.05089		0.963853	1.13045	0.806357	1.03556	0.947037	1.06157	0.953719	0.935475	1.01559	0.928429	0.997967	0.881435	0.946095	1.01786	0.965148
-617.266	0.966571	1.0796	0.859144	1.05412	0.927466	1.1921	0.882183	0.905668	1.04042	0.931975	1.01714	0.978007	1.15571	1.01512	0.998431		1.05792	0.959078	1.01149	1.01686	0.962992	1.12255	0.883255	0.946871	1.02516	0.986402	0.909999	1.11501	1.22527	0.989093	1.05047		0.913654	1.12566	0.849382	1.03663	0.963109	1.06197	0.998786	0.956485	1.01488	0.944823	1.11774	0.877132	0.943231	1.02631	0.950464
-615.508	0.954438	1.0856	0.876394	1.00203	0.915874	1.15108	0.868828	0.905668	1.04169	0.928438	1.03381	0.973287	1.15768	1.01156	1.02272		1.02703	1.0181	1.03138	0.994687	0.943032	1.1181	0.889629	0.937887	1.02048	0.980471	0.91857	1.08286	1.22909	0.991428	1.07412		0.929319	1.0663	0.849732	1.00738	0.971202	1.0295	0.976618	0.965648	1.02079	0.946931	1.12545	0.898811	0.941898	1.02031	0.952142
-613.75	0.959677	1.07876	0.847485	0.990389	0.902644	1.16806	0.858848	0.907284	1.0386	0.915746	1.051	0.961548	1.12558	1.0114	1.00617		1.02644	0.972384	1.03415	1.00412	0.948897	1.10342	0.891961	0.944573	1.02823	0.966588	0.968772	1.06664	1.21675	0.970749	1.08364		0.934961	1.1094	0.8195	0.986321	0.951256	1.05858	0.962876	0.960523	1.01009	0.9474	1.08488	0.901471	0.92507	1.04187	0.928507
-611.992	0.926314	1.07242	0.854832	1.01876	0.919402	1.15497	0.938539	0.914324	1.02969	0.90014	1.05597	0.965057	1.14016	1.01706	0.991775		0.983074	0.985349	1.01801	1.01639	0.934329	1.07511	0.960513	0.957946	1.02516	0.959579	0.943671	1.02502	1.21509	0.984591	1.07104		0.942263	1.08837	0.839706	1.00233	0.984024	1.07429	0.977123	0.954463	1.00442	0.938057	1.119	0.941501	0.938327	1.03298	0.92599
-610.234	0.939825	1.0856	0.845568	1.02094	0.905416	1.16664	0.947492	0.919403	1.0446	0.886615	1.00278	0.974255	1.13665	1.06039	1.01174		1.1246	1.04199	0.997314	1.01545	0.959586	1.09719	0.948233	0.938304	0.997949	0.961331	0.953099	1.0429	1.19525	1.00894	1.05789		0.835701	1.04186	0.847845	1.00541	0.943548	1.0633	0.999219	0.979855	1.04674	0.922278	1.05213	0.934179	0.950975	1.051	0.956383
-608.477	0.960367	1.04205	0.847804	0.993007	0.904408	1.15515	0.89363	0.911208	1.03333	0.897851	1.01661	0.981396	1.1466	1.12523	1.01102		1.12519	0.969314	0.993565	1.0068	0.934519	1.1135	0.977612	0.938618	1.01958	0.96834	0.951385	1.04202	1.22171	1.00727	1.04487		0.853516	1.07504	0.853295	0.986303	0.96778	1.0374	0.914095	0.970798	1.01349	0.927206	1.06856	0.94182	0.938524	1.11711	0.967609
-606.719	0.985458	1.04873	0.901151	1.01439	0.895715	1.17495	0.873817	0.908554	1.0346	0.907214	0.989483	0.963726	1.1138	1.07042	0.981701		1.05495	0.989102	0.993728	1.02095	0.9716	1.16687	0.981499	0.916051	0.999932	0.973732	0.957507	1.05502	1.20873	1.03912	1.03549		0.934129	1.06028	0.906839	0.993576	0.921896	1.00693	0.890289	0.991816	1.03467	0.931688	1.03339	0.913471	0.921463	1.03012	0.948053
-604.961	0.991938	1.08894	0.908499	1.00261	0.908692	1.18026	0.866186	0.894358	1.02588	0.912624	1.01661	0.976555	1.11408	1.07365	0.987278		1.01768	0.946454	0.994054	1.02426	0.994398	1.14301	0.946212	0.905185	1.02679	0.971306	0.962405	1.07065	1.21229	1.02795	1.03003		0.97471	1.15055	0.913933	0.978866	0.913811	1.03259	0.915425	0.988038	0.999114	0.939585	1.05632	0.912116	0.918987	1.04446	0.958492
-603.203	0.993041	1.09478	0.870485	1.0093	0.926458	1.19069	0.994896	0.880277	1.03296	0.911584	1.02796	0.972077	1.14366	1.03581	1.00779		1.08242	0.974432	0.991447	1.05336	1.02893	1.11899	0.900355	0.909156	1.02625	0.969823	0.933631	1.01242	1.18545	1.03245	1.02583		0.917425	1.12351	0.877995	0.958179	0.900413	1.06408	1.105	0.968236	1.00655	0.939949	1.10103	0.960156	0.964746	1.00326	0.982407
-601.445	0.970982	1.08877	0.850999	1.01847	0.91726	1.17283	1.04626	0.868389	1.0506	0.911376	1.03203	0.950534	1.1082	1.04341	1.03801		1.05718	0.968631	0.988839	1.04455	1.0258	1.12032	0.9316	0.920752	1.07437	0.962544	0.968527	1.03919	1.21548	1.0508	1.04459		0.918468	1.12403	0.860604	0.975034	0.894187	1.04687	1.12308	0.94313	0.977874	0.946841	1.06557	0.91469	0.911739	0.992975	0.993702
-599.688	0.948786	1.07509	0.848124	1.00552	0.938806	1.17902	1.01515	0.872198	1.04387	0.910127	1.03753	0.972319	1.1239	1.06072	1.04934	0.991102	1.0355	0.998315	0.976126	1.00758	1.04122	1.14493	0.931911	0.904245	1.03616	0.95877	0.967915	1.04085	1.26776	1.02862	1.05341	0.965105	0.916263	1.07691	0.868867	0.997952	0.901637	1.02977	1.08932	0.964559	1.00744	0.949266	1.07192	0.93416	0.886518	1.03121	0.996141	1.02694
-597.93	0.980495	1.07409	0.862339	0.998536	0.954051	1.18097	0.935311	0.859964	1.03369	0.919491	1.03363	0.958159	1.16202	1.03371	1.04808	0.989784	1.07336	0.95396	0.968139	0.99972	1.01095	1.1261	0.999064	0.889827	1.04787	0.975349	0.988975	1.03782	1.21242	1.04229	1.05579	0.979317	0.91348	1.12593	0.890718	0.998816	0.943716	1.04872	0.936187	0.966439	0.986467	0.94273	1.04515	0.923242	0.958429	0.991769	0.992704	1.01069
-596.172	0.975394	1.04873	0.864415	0.97613	0.931624	1.18733	0.878661	0.856039	1.04205	0.921364	1.04923	0.960943	1.18066	1.06314	1.05042	1.00183	0.972233	0.975455	0.989002	0.999405	0.976519	1.14464	0.933465	0.886589	1.04211	0.989233	0.900816	1.03645	1.23201	1.03179	1.06992	0.980434	1.00325	1.07512	0.874028	0.976711	0.954025	1.0373	0.941289	0.965543	0.999949	0.931392	1.16476	0.927146	0.95832	1.03039	0.981773	1.02183
-594.414	0.968363	1.06758	0.890929	0.971911	0.927466	1.15144	0.97112	0.859156	1.05459	0.930311	1.0315	0.971593	1.19174	1.05587	1.0533	1.00296	1.10395	1.01879	0.993076	1.04156	0.976992	1.10891	0.920718	0.892962	1.05815	1.00231	0.920407	1.05267	1.23748	1.02828	1.06251	0.998301	0.877177	1.0479	0.897141	0.933131	0.949307	1.03835	1.05474	0.962142	0.996643	0.928169	1.1207	0.922979	0.963032	1.02682	0.991337	1.00467
-592.656	0.947269	1.05123	0.885818	1.016	0.927466	1.15409	0.884531	0.870697	1.04551	0.937594	1.01767	0.963484	1.19622	1.06912	1.05114	1.01614	0.967481	0.938607	0.986394	1.03511	0.969425	1.09379	0.959269	0.904559	1.04427	1.00339	0.942692	1.04935	1.23011	1.03095	1.04683	0.996067	0.979109	1.11999	0.898037	0.981534	0.956718	1.05513	0.922088	0.962566	1.00118	0.93443	1.07954	0.918173	0.972455	1.03703	1.00412	1.02016
-590.898	0.91432	1.06308	0.882304	1.01803	0.927466	1.1166	0.833458	0.859387	1.05369	0.941547	1.03274	0.961548	1.16917	1.04196	1.06481	0.999575	0.965402	0.973749	0.980363	1.02835	0.978884	1.07866	0.95585	0.892857	1.04139	0.992872	0.953712	1.05423	1.25212	1.01944	1.07328	0.987946	0.947087	1.09174	0.899977	0.989971	0.947473	1.03517	0.871955	0.962513	1.01181	0.948306	1.08287	0.912082	0.933756	1.02209	0.99211	1.01177
-589.141	0.943547	1.04072	0.833908	1.01745	0.935026	1.12704	0.943676	0.863311	1.05187	0.94987	1.06643	0.99011	1.16482	1.06476	1.04988	0.998257	1	0.927689	0.956404	1.01104	0.958167	1.09675	0.978079	0.899439	1.034	0.98438	0.988486	1.0388	1.22005	1.02812	1.10743	0.993733	0.943544	1.12184	0.87192	1.00634	0.975848	1.02761	0.964826	0.959832	1.01728	0.964942	1.07885	0.953131	0.954732	1.03564	0.94803	1.00455
-587.383	0.940376	0.989825	0.837582	0.993444	0.924694	1.14702	0.962902	0.870351	1.04805	0.946749	1.0916	0.998824	1.15711	1.04907	1.03243	0.97491	0.903329	0.989444	0.979874	1.02441	0.966681	1.1184	1.03622	0.904036	1.0394	0.97818	0.977833	1.04349	1.21649	1.02211	1.11877	1.00358	1.04101	1.00039	0.854785	0.969768	0.956566	1.02559	0.929248	0.962739	1.00832	0.967868	1.11635	0.957199	0.951189	1.02638	0.922826	0.971433
-585.625	0.936654	1.0005	0.847964	1.01221	0.924442	1.16576	0.973468	0.863195	1.05169	0.936553	1.08221	1.00076	1.15025	1.04325	1.02973	0.990537	1.02005	1.0065	0.983786	1.03983	0.947856	1.0969	0.988027	0.883663	1.03472	0.983032	0.965833	1.04847	1.25199	1.04079	1.14775	1.05444	0.918242	0.99404	0.861939	0.973443	0.975297	1.06278	0.985265	0.976837	1.0164	0.952718	1.12049	0.954497	0.918736	1.00237	0.897178	0.939398
-583.867	0.924108	1.01719	0.838221	1.03506	0.923182	1.12049	0.990493	0.8535	1.0426	0.928854	1.07583	1.0125	1.17646	1.05037	1.03567	1.00428	1.05183	1.01196	1.01084	1.01372	0.962046	1.10713	0.975125	0.870081	1.04301	0.989233	0.977098	1.00988	1.19194	1.04429	1.17196	1.0521	0.878572	1.00517	0.82923	1.02105	0.959603	1.01207	1.01576	0.980943	0.999608	0.938964	1.10104	1.0026	0.987013	1.00582	0.883708	0.954546
-582.109	0.907427	1.02954	0.87336	1.04277	0.916252	1.14154	0.99152	0.837919	1.05605	0.933016	1.07955	0.981638	1.16132	1.03533	1.02218	1.02424	1.00505	0.97682	0.970584	1.02174	0.946532	1.13708	0.970462	0.872484	1.02769	1.00487	1.0022	1.04417	1.21433	1.00293	1.17966	1.02013	0.902865	1.05397	0.899829	1.02058	0.96801	1.00392	1.0217	0.960383	1.0276	0.928495	1.07718	0.940113	0.956346	1.0323	0.866503	1.00403
-580.352	0.8975	1.02353	0.915207	1.01876	0.919906	1.15692	1.05874	0.835034	1.06296	0.938634	1.09905	0.969414	1.17492	1.02595	1.02398	1.02273	0.949513	0.941677	0.982971	1.04518	0.961478	1.12818	0.987561	0.87426	1.04643	1.005	0.985302	0.996197	1.15352	0.997765	1.15418	1.00053	0.945222	1.08692	0.931062	0.974726	0.956762	1.02547	1.07207	0.955132	1.01579	0.933961	1.11545	0.973115	1.01855	1.02825	0.887187	1.02219
-578.594	0.900671	1.00868	0.942839	1.00552	0.933388	1.14489	1.03672	0.833995	1.06696	0.941131	1.14852	0.976192	1.16595	1.04552	1.03081	1.01162	0.953374	0.952937	0.974659	1.05383	0.966208	1.11395	1.0059	0.875619	1.05112	1.00217	1.0022	1.03938	1.15428	0.998599	1.10198	0.986626	0.94472	1.0585	0.967353	0.95416	0.966032	1.02778	1.03064	0.952464	1.01507	0.93909	1.146	0.939203	1.0101	1.04698	0.935422	1.02534
-576.836	0.912941	0.991994	0.910575	1.02298	0.94183	1.15427	1.01647	0.820722	1.03914	0.946125	1.16305	1.02242	1.12866	1.05473	1.05168	1.01181	0.968669	0.93656	0.979222	1.03652	0.947005	1.11232	1.02876	0.857962	1.03616	1.01174	1.01946	1.04652	1.15797	0.993763	1.09064	0.958304	0.942469	1.05919	0.929896	0.986932	0.994535	1.03771	0.988058	0.956595	1.00288	0.935143	1.14085	0.97698	0.974688	1.06135	0.964281	1.05584
-575.078	0.903291	1.00384	0.900992	1.00276	0.928222	1.12598	1.02938	0.801102	1.0515	0.940299	1.14071	1.04106	1.13595	1.06735	1.07237	1.00372	1.00149	0.970678	0.969117	1.03196	0.970843	1.12462	0.991914	0.857858	1.02084	0.998668	1.03183	1.07553	1.16026	1.00694	1.11093	0.942264	0.901949	1.03416	0.929703	0.971697	0.956098	1.0012	1.03778	0.93384	1.03004	0.941552	1.10553	0.967949	0.979046	1.05999	0.965286	1.06522
-573.32	0.942996	0.994997	0.87288	0.985587	0.936916	1.14065	0.993428	0.812874	1.04896	0.936761	1.13664	1.01819	1.14408	1.04131	1.06463	0.994303	1.02139	1.01162	0.971725	1.01718	0.98806	1.11721	1.00077	0.859842	1.04787	1.01457	1.07824	1.02942	1.16726	1.00694	1.15223	0.951705	0.92325	0.983567	0.898279	0.968942	0.948238	1.02098	0.99266	0.945375	1.00104	0.923305	1.05416	0.989092	0.980142	1.03414	0.923981	1.04476
-571.562	0.935689	1.0005	0.886297	0.969583	0.953799	1.13411	1.00194	0.814144	1.05205	0.945709	1.11713	1.00003	1.12502	1.04293	1.06607	1.00277	0.986193	0.961125	0.975474	1.02127	1.02287	1.09883	1.01165	0.86235	1.02553	1.04571	1.0693	1.09009	1.18621	1.0568	1.18106	0.966932	0.948789	1.04097	0.908581	0.949391	0.932473	1.03211	0.990397	0.944099	1.02586	0.90437	1.04474	0.917385	0.948409	0.986875	0.902642	1.03707
-569.805	0.88978	0.986321	0.906262	0.962453	0.946618	1.11165	0.976257	0.823608	1.04769	0.973175	1.1166	1.03646	1.12221	1.02547	1.05258	0.978676	1.00015	0.95089	0.981667	1.04628	0.995533	1.09556	1.02502	0.868827	1.05058	1.06418	1.00306	1.0856	1.18278	1.03262	1.17042	0.976475	0.889645	1.03726	0.923187	0.919884	0.950865	1.01468	0.952423	0.947953	0.99725	0.914486	1.1132	0.95474	0.948793	0.993073	0.899317	1.00225
-568.047	0.900947	0.969801	0.963922	0.969874	0.960099	1.12987	0.983889	0.835726	1.0486	0.996479	1.12511	1.04808	1.13651	1.05651	1.04341	0.953446	1.02035	0.999338	0.98346	1.09331	1.0032	1.12166	0.993934	0.884081	1.03526	1.0728	1.00734	1.08824	1.22832	1.02095	1.14285	0.987235	0.88298	0.970444	0.980133	0.887102	0.957041	1.00732	0.989893	0.945305	1.01289	0.928856	1.11691	0.963102	0.925252	1.03484	0.912988	0.965774
-566.289	0.898879	0.990159	0.93086	1.00683	0.945231	1.13959	0.982568	0.824762	1.03533	0.996687	1.1315	1.02255	1.13469	1.00736	1.04556	0.989407	1.02376	1.0164	1.02095	1.06531	0.953154	1.10505	0.997354	0.866425	1.01543	1.08224	0.972078	1.03587	1.24372	0.997932	1.12577	0.982261	0.878015	0.974185	0.911761	0.945106	0.991688	1.03125	0.985174	0.951914	1.01959	0.920949	1.164	0.987141	0.912335	1.00944	0.928755	1.00728
-564.531	0.903428	0.993663	0.865853	0.978458	0.91411	1.12456	0.947051	0.800986	1.03551	0.98774	1.1533	1.03162	1.15333	1.05069	1.04539	1.01012	1.06074	0.993879	0.998781	1.07176	0.947478	1.10298	1.00637	0.850962	1.03616	1.10003	0.992404	1.06244	1.19499	1.02245	1.11751	0.975358	0.851696	0.999782	0.86691	0.912947	0.964782	1.01957	0.941057	0.941271	0.999374	0.89792	1.16213	0.970991	0.965136	1.02762	0.935458	1.03564
-562.773	0.871995	0.965963	0.831193	0.966091	0.902518	1.12933	0.946905	0.799947	1.03987	0.987948	1.14071	1.02121	1.15375	1.07883	1.05546	1.03026	0.982034	0.960443	0.978734	1.04565	0.918532	1.12892	1.01274	0.843544	1.02571	1.11041	1.00306	1.06322	1.19576	1.00727	1.12591	0.987235	0.887948	1.00575	0.849254	0.923916	0.982567	1.00037	0.934989	0.948317	1.01381	0.889715	1.13724	0.960488	0.964872	1.07104	0.937427	1.04358
-561.016	0.873236	0.985486	0.820172	0.955179	0.899872	1.15975	0.970974	0.797639	1.03914	0.993982	1.09214	0.982485	1.12908	1.07155	1.07363	1.01577	1.00891	1.00412	0.977267	1.04675	0.912572	1.13174	1.02876	0.84135	1.03255	1.11149	0.969752	1.06332	1.18367	1.02845	1.1497	0.995458	0.865522	0.981448	0.839251	0.912519	0.986084	1.02475	0.943834	0.948046	1.00638	0.89428	1.1262	0.923978	0.953882	1.04191	0.93383	1.0204
-559.258	0.87944	0.974473	0.841415	0.982823	0.90025	1.14401	0.963489	0.798216	1.03969	0.992318	1.09302	0.998218	1.11044	1.06476	1.0891	1.01012	1.01649	0.950207	1.01231	1.01702	0.907748	1.09734	1.02316	0.846052	1.03922	1.12376	0.985914	1.01974	1.19156	1.03696	1.17882	0.998808	0.865176	1.02554	0.831184	0.966373	0.991741	1.04253	0.94168	0.94346	1.00045	0.883037	1.10864	0.978891	0.931921	1.02681	0.923891	1.01132
-557.5	0.884679	0.988657	0.858186	0.956925	0.891809	1.11201	1.01192	0.783097	1.04333	0.99211	1.06962	0.965421	1.09278	1.04487	1.09486	1.01219	0.952483	0.942701	0.965532	1.02426	0.922126	1.08	1.04135	0.818261	1.03904	1.13049	0.957875	1.05277	1.20008	1.02962	1.18372	1.00327	0.928814	1.04875	0.888822	0.934262	0.967122	1.02964	0.971742	0.957026	1.00412	0.87759	1.11666	0.917031	0.910586	1.01481	0.924931	1.00888
-555.742	0.887712	0.991493	0.863457	0.994026	0.903652	1.0846	1.05815	0.754935	1.05205	1.00751	1.07583	0.981517	1.1431	1.05263	1.09468	1.01238	0.965105	0.99115	0.962761	1.01435	0.941708	1.1224	1.04243	0.806664	1.0349	1.13575	0.942814	1.03108	1.18431	1.02211	1.18456	1.00094	0.919808	1.00035	0.896855	0.979965	0.959589	0.966324	1.01508	0.935873	1.01657	0.887084	1.14108	0.951933	0.965205	1.02986	0.924123	1.01143
-553.984	0.892261	0.948777	0.857068	1.00727	0.919906	1.0968	1.13109	0.749395	1.0635	1.00251	1.07724	1.01843	1.13301	1.05409	1.10601	0.996562	0.970748	0.990126	0.990795	1.02866	0.95514	1.09527	1.05114	0.812201	1.01543	1.14936	0.982241	1.08472	1.16115	1.04196	1.1917	1.02246	0.919148	0.958238	0.865031	0.979201	0.963111	1.0014	1.07606	0.922672	1.04734	0.872233	1.09672	0.938889	0.97576	1.01164	0.928097	0.97467
-552.227	0.882887	0.965797	0.888214	1.00872	0.915874	1.12085	1.1126	0.785982	1.06114	1.00231	1.09621	0.993741	1.1131	1.07317	1.11465	0.980747	1.01114	0.919841	0.994869	1.03668	0.935654	1.08059	1.08099	0.837484	1.04103	1.16797	0.999873	1.07035	1.19232	1.06064	1.21941	1.03779	0.87316	1.04996	0.892795	0.973027	0.97886	1.03725	1.02924	0.938503	1.01932	0.858164	1.09635	0.928421	0.933559	1.01181	0.914086	0.945034
-550.469	0.868135	0.979813	0.911533	0.990825	0.91411	1.11749	1.03305	0.786213	1.04769	1.02623	1.08114	1.01226	1.12221	1.11262	1.13821	1.00598	1.00817	0.936218	1.00074	1.05524	0.932532	1.08015	1.06902	0.835082	1.03742	1.21177	0.95665	1.00948	1.18901	1.02995	1.2572	1.02662	0.8611	1.04656	0.910862	0.938954	0.980245	1.03457	0.96636	0.94148	1.0099	0.846886	1.13014	1.00275	0.943819	1.08026	0.905354	0.979888
-548.711	0.854211	0.970969	0.916325	0.95867	0.899116	1.09291	1.0172	0.782866	1.04533	1.03539	1.10242	0.983816	1.12726	1.1448	1.15908	1.0184	0.982777	0.973749	1.02192	1.06201	0.908221	1.06117	1.02611	0.83132	1.02426	1.22498	0.986526	0.987502	1.22629	1.02145	1.2803	0.997793	0.869181	0.997145	0.896666	0.902698	0.989976	1.02991	0.991318	0.941714	1.02056	0.845228	1.11748	0.996268	0.919244	1.12076	0.905322	1.02065
-546.953	0.866481	0.98265	0.89061	0.975985	0.900628	1.11165	0.95982	0.780558	1.06132	1.03976	1.13965	0.973166	1.11604	1.11505	1.16034	1.00353	0.913576	0.978526	1.01475	1.05131	0.930545	1.0717	1.0272	0.821082	1.0248	1.22498	1.03489	1.03176	1.19372	1.01944	1.28981	0.983885	0.94845	1.00421	0.877661	0.928351	0.96785	1.03728	0.934404	0.950645	1.03563	0.848795	1.10123	0.943208	0.93493	1.09378	0.899617	1.01996
-545.195	0.879026	0.974807	0.903707	0.978021	0.898108	1.09008	0.988145	0.767746	1.07077	1.03789	1.16589	1.00052	1.15053	1.111	1.14469	1.00692	0.937484	0.993538	1.01736	1.0554	0.977181	1.06503	1.03015	0.824843	1.05616	1.21339	0.993261	1.03606	1.20746	1.02411	1.27694	0.989266	0.937644	0.981147	0.888285	0.926683	0.919081	1.02353	0.95922	0.930779	1.01383	0.855361	1.1738	0.965694	0.952849	1.08484	0.896433	1.01784
-543.438	0.900533	0.96563	0.889651	0.95867	0.916882	1.08655	1.00766	0.780788	1.05896	1.03144	1.13469	1.00342	1.148	1.15595	1.14595	1.00823	0.938524	1.00138	1.00595	1.07569	1.02022	1.07407	1.02331	0.83132	1.02949	1.20975	0.995587	1.0048	1.18812	1.00394	1.26784	0.957695	0.959521	0.964294	0.884388	0.891214	0.898707	1.01162	0.984707	0.939215	1.02862	0.852602	1.13972	0.998635	0.966233	1.15142	0.903858	1.05277
-541.68	0.873098	0.963461	0.860742	0.939465	0.922552	1.07788	0.977724	0.764976	1.04551	1.02519	1.10118	0.985027	1.11142	1.10259	1.1231	0.994114	0.941939	0.974773	0.979874	1.07018	0.987776	1.12418	1.00637	0.818574	1.02066	1.18589	0.990077	1.01632	1.18392	1.04896	1.27876	0.967034	0.926916	0.988395	0.87842	0.877853	0.933969	0.958818	0.971536	0.934523	1.02435	0.864491	1.11222	0.969204	0.93876	1.05113	0.878275	1.028
-539.922	0.889918	0.976309	0.843811	0.948049	0.906802	1.08566	1.04641	0.762322	1.0835	1.0227	1.08593	1.00064	1.11815	1.09677	1.11878	0.998257	0.951592	0.957372	0.979549	1.08969	1.02164	1.14404	1.02378	0.83341	1.04355	1.1685	0.983343	1.01437	1.20835	1.05747	1.25818	0.974749	0.935188	1.01978	0.861429	0.870018	0.887593	0.94897	1.0221	0.914702	1.03828	0.875218	1.10433	0.986464	0.92535	1.03717	0.889207	1.02412
-538.164	0.891021	0.972304	0.770818	0.988352	0.906298	1.09556	0.989172	0.767862	1.07459	1.01812	1.09763	0.99834	1.13553	1.0861	1.11698	0.984136	1.0447	0.989785	0.947766	1.11155	0.98683	1.09897	1.0216	0.816798	1.0531	1.15314	0.999138	0.996295	1.17247	1.03395	1.22459	0.975967	0.852895	0.982339	0.8133	0.889164	0.918393	0.996896	0.968254	0.940088	1.02041	0.882911	1.09858	1.00205	0.96849	1.05044	0.91213	1.00837
-536.406	0.905083	0.978645	0.757242	0.995772	0.920032	1.1021	1.01295	0.755397	1.08822	1.01021	1.11448	0.961669	1.11899	1.07899	1.1186	0.980182	1.01693	1.00514	0.943203	1.09724	0.98806	1.07259	1.01958	0.804574	1.08428	1.15718	1.01861	1.01027	1.1782	1.05497	1.21031	0.994646	0.890013	0.973642	0.802841	0.907526	0.93115	1.02752	0.993491	0.938877	1.00363	0.872992	1.09412	0.951896	0.949745	1.02277	0.924227	0.985458
-534.648	0.902463	0.983818	0.768742	1.00261	0.954303	1.06268	1.07488	0.752627	1.08295	1.00293	1.09373	0.9607	1.11366	1.10583	1.14487	0.99129	1.0698	1.04949	0.942388	1.09362	1.01379	1.03493	1.02596	0.798515	1.06391	1.15516	0.992526	1.00968	1.19881	1.03412	1.23033	0.997489	0.843583	0.937422	0.815738	0.91678	0.941322	1.02681	1.04769	0.942533	1.01789	0.868217	1.10197	0.951489	0.928974	1.06934	0.93054	0.993786
-532.891	0.904256	0.959956	0.776089	1.01207	0.930112	1.04605	1.08545	0.744086	1.09458	0.999392	1.08398	1.00524	1.10539	1.11359	1.16735	1.00165	1.05821	1.00343	0.934401	1.09991	1.05778	1.03864	1.01274	0.791828	1.07509	1.16352	0.937549	1.00929	1.17527	1.02745	1.26742	1.00124	0.85451	0.956673	0.830574	0.920135	0.879307	1.00714	1.07179	0.939706	1.01813	0.85894	1.15619	0.995985	0.940541	1.08384	0.921049	1.0004
-531.133	0.883852	0.964962	0.807874	0.996209	0.92608	1.04305	1.02366	0.728159	1.06405	0.992526	1.05739	0.9866	1.12642	1.08303	1.14487	1.00993	1.07797	0.94236	0.966998	1.10227	1.04416	1.02648	1.02005	0.790157	1.06013	1.15961	0.975506	0.960731	1.16153	1.03245	1.27554	1.0184	0.819925	1.02399	0.835445	0.903778	0.886917	1.01614	1.00354	0.921537	1.00369	0.855914	1.08394	1.02693	0.969768	1.04899	0.897558	0.991682
-529.375	0.885368	0.964962	0.821131	1.00567	0.929104	1.04305	0.935604	0.726312	1.06114	0.991902	1.08168	0.94884	1.11703	1.06751	1.13245	1.01671	1.0202	1.0164	0.994543	1.07396	1.05617	1.01936	1.01461	0.794022	1.03976	1.15381	0.945263	0.968156	1.20326	1.07531	1.23649	1.00541	0.867839	0.949395	0.825636	0.936409	0.879692	1.02323	0.922133	0.914725	1.02056	0.859673	1.14431	0.980049	0.928331	0.992743	0.915866	1.01124
-527.617	0.886885	0.948443	0.820332	1.01512	0.941451	1.03262	0.965837	0.724235	1.06914	0.986492	1.07937	0.950534	1.12684	1.05991	1.12274	1.00503	1.03119	1.02834	1.00432	1.09126	1.05503	0.98497	1.01865	0.783366	1.05779	1.14101	0.975017	0.967374	1.13545	1.02278	1.21773	0.994443	0.860061	0.922306	0.816802	0.930229	0.892342	1.04837	0.948153	0.924517	1.01073	0.864579	1.10703	0.982592	0.992413	1.0363	0.921995	1.01065
-525.859	0.867584	0.966297	0.814103	1.03476	0.960729	1.01051	1.01896	0.732429	1.0655	0.978168	1.07742	0.966631	1.08521	1.06621	1.14433	1.01746	1.01649	1.0413	1.00612	1.12697	1.04586	1.01818	1.03513	0.786918	1.0522	1.14087	0.992526	0.999812	1.15008	0.997432	1.21801	0.993529	0.853512	0.927968	0.809155	0.918187	0.918604	0.992473	0.984386	0.930757	1.01264	0.857386	1.08553	0.966812	0.94359	1.06896	0.939506	1.02409
-524.102	0.897362	0.944772	0.847804	1.02356	0.950523	1.00627	1.0194	0.751011	1.08331	0.986492	1.07033	0.943636	1.07904	1.09273	1.1598	1.0137	0.995993	0.973408	1.03366	1.11187	1.02817	0.99268	1.00808	0.795381	1.06067	1.15341	0.944896	1.02248	1.14385	1.01744	1.24181	1.01393	0.900972	0.970582	0.820196	0.92058	0.924482	1.01369	1.01123	0.944216	1.02135	0.855284	1.13275	0.922889	0.94334	1.074	0.933962	0.999764
-522.344	0.892675	0.948777	0.862179	1.0029	0.936664	1.01122	0.985063	0.737392	1.07132	0.992942	1.07848	0.954165	1.12838	1.08028	1.10475	1.0024	0.963175	0.969314	1.03268	1.11139	1.01086	0.987194	1.05673	0.793291	1.07653	1.15395	0.967058	1.00675	1.14665	1.04429	1.23565	1.01627	0.926805	0.978813	0.834893	0.902381	0.926603	1.02434	0.932176	0.929535	0.995158	0.860474	1.11522	0.947769	0.984068	1.03446	0.894068	0.986352
-520.586	0.888539	0.967632	0.854992	1.00639	0.939057	1.00026	0.91858	0.724235	1.08477	0.990861	1.09036	0.98067	1.14198	1.0667	1.05474	1.02066	0.980846	0.953278	1.05077	1.118	0.99033	1.00424	1.04399	0.776784	1.07256	1.16096	1.00208	1.02834	1.15479	1.02561	1.1945	1.01596	0.90589	1.01506	0.813678	0.900173	0.948227	0.996032	0.879875	0.932351	1.01138	0.853487	1.0881	0.953642	0.988904	1.04006	0.883	1.00462
-518.828	0.919421	1.00868	0.892526	1.02924	0.956067	1.00556	0.95527	0.712116	1.09349	0.98233	1.06253	0.984301	1.12768	1.06444	1.05672	1.02066	1.07871	0.977161	1.09348	1.14112	0.974911	1.00899	1.02145	0.764037	1.05562	1.16123	0.955059	0.978904	1.18621	1.03846	1.15334	1.03911	0.852335	1.03226	0.816229	0.901951	0.980671	0.996606	0.935211	0.932043	1.03587	0.845941	1.11253	1.00551	0.950654	1.02502	0.916221	0.982246
-517.07	0.904669	0.995999	0.980214	1.02371	0.938428	1.01458	1.01618	0.705768	1.12403	0.978585	1.0581	0.940126	1.13637	1.09014	1.08406	1.02857	1.10143	0.954643	1.03594	1.14269	0.995817	0.977262	1.01756	0.759231	1.06806	1.15206	0.943916	0.977633	1.1665	1.00927	1.14537	1.04205	0.82136	1.04332	0.946205	0.895872	0.94237	1.03819	0.998637	0.929582	1.0524	0.849421	1.12096	0.961635	0.974175	1.08013	0.946477	0.987059
-515.312	0.897638	1.00334	0.962005	1.05092	0.948381	0.99407	0.996657	0.705306	1.11948	0.967973	1.04639	0.940368	1.15361	1.09144	1.07003	1.03497	1.07455	1.03209	1.02844	1.10432	1.01814	0.97652	1.06357	0.755888	1.07329	1.14559	0.920529	0.964248	1.1824	1.05547	1.18316	1.00175	0.835362	0.972143	0.935399	0.951643	0.931482	1.01797	0.937082	0.933083	1.04304	0.844955	1.13673	0.975235	0.975654	1.03408	0.904386	1.03316
-513.555	0.913493	0.959122	0.929742	1.0336	0.928348	0.977802	1.01603	0.690071	1.12712	0.960274	1.05402	0.939158	1.15389	1.06249	1.0497	1.01821	1.05821	1.00446	1.01361	1.09708	1.02561	0.975038	1.09513	0.742306	1.08014	1.1402	0.996444	1.00313	1.20237	1.0558	1.22795	1.00104	0.863239	0.954867	0.917255	0.942137	0.905162	1.00284	0.927769	0.929632	1.0435	0.842199	1.05778	0.936224	0.95968	1.00634	0.854842	1.01715
-511.797	0.894605	0.950112	0.93054	1.01614	0.923812	0.989119	1.00576	0.692149	1.10131	0.955904	1.05951	0.936616	1.17029	1.0232	1.04539	1.00089	1.10811	0.962149	1.0141	1.10023	1.02117	0.971924	1.11829	0.742724	1.04463	1.12632	0.951263	0.983007	1.20657	1.04846	1.20933	1.02622	0.807325	0.987489	0.9176	0.923574	0.904661	1.01769	0.899367	0.931906	1.05426	0.8487	1.1138	0.952807	0.969932	0.975908	0.864432	0.975323
-510.039	0.864275	0.9401	0.967915	1.02022	0.943342	0.988058	0.995336	0.687994	1.09713	0.954656	1.05721	0.92524	1.13567	1.06476	1.06014	1.00146	1.09252	0.955325	0.984275	1.12964	0.993925	0.985119	1.09016	0.757664	1.05094	1.11418	0.951018	0.997077	1.17095	1.01711	1.18666	1.05292	0.791084	0.984063	0.983379	0.903133	0.949107	1.00298	0.913021	0.908046	1.04395	0.856821	1.11166	0.927953	0.969871	1.04685	0.89338	0.951127
-508.281	0.885782	0.920744	0.969992	1.04015	0.915244	0.985405	0.995189	0.697458	1.09967	0.962771	1.05827	0.942789	1.12502	1.02805	1.08514	1.01934	0.991538	0.954301	0.965695	1.10683	0.987209	1.02011	1.11534	0.766231	1.07004	1.10394	0.954691	0.99864	1.19703	1.04263	1.15194	1.0721	0.893341	0.964836	1.00445	0.939752	0.927103	0.965983	0.892275	0.910245	1.02769	0.872122	1.1085	0.944073	0.939841	0.986024	0.942009	0.95079
-506.523	0.906186	0.969468	1.00353	1.01716	0.910078	1.03916	1.02469	0.71454	1.10113	0.966308	1.06182	0.945935	1.16048	1.06217	1.0864	1.01727	1.02614	0.978867	0.985579	1.0985	0.982195	1.07733	1.10865	0.770933	1.06067	1.08534	0.922366	1.01349	1.22883	1.02795	1.1497	1.08713	0.883102	0.990398	1.01822	0.925956	0.926576	0.964568	0.924262	0.926851	1.03814	0.890328	1.15119	0.933344	0.944375	1.03329	0.944939	0.935745
-504.766	0.943409	0.971303	1.03372	1.00145	0.91096	1.06391	1.02175	0.724696	1.09804	0.967557	1.04888	0.96179	1.15361	1.07026	1.05204	1.02367	0.979213	0.998315	0.970421	1.10919	0.959681	1.0843	1.08441	0.774276	1.07743	1.06121	0.931549	1.05492	1.20988	1.04263	1.14565	1.07789	0.963436	0.972943	1.06523	0.902861	0.949232	0.9812	0.942225	0.935966	1.01912	0.911748	1.12595	0.91172	0.953494	1.0265	0.918295	0.949703
-503.008	0.906048	0.978478	1.02541	0.997809	0.895841	1.04269	1.0288	0.715809	1.08786	0.971926	1.04285	0.975345	1.13917	1.04616	1.03783	1.01144	1.04634	0.958396	0.966347	1.11721	0.969614	1.05242	1.07306	0.758291	1.05454	1.06822	0.927631	1.01115	1.19639	1.02028	1.12941	1.05129	0.865925	1.02095	1.06113	0.893122	0.923915	0.990755	0.958754	0.943977	1.03159	0.909856	1.12421	0.964593	0.952174	1.02537	0.918913	0.962089
-501.25	0.887574	1.00234	1.02462	1.02749	0.873161	1.01847	1.05022	0.707153	1.0864	0.983371	1.03806	0.956102	1.13104	1.11828	1.04556	1.0137	1.01961	1.0222	0.953145	1.15072	0.943978	1.03597	1.07601	0.770202	1.06572	1.0821	0.920652	1.02551	1.14016	1.01378	1.13095	0.995763	0.870508	0.980572	1.07498	0.892914	0.92498	0.98311	0.976036	0.91814	1.01941	0.908758	1.12753	0.932319	0.992004	1.10309	0.924501	1.01801
-499.492	0.87751	0.993329	0.967117	1.04146	0.881477	0.992832	1.03291	0.7105	1.11003	0.99315	1.04835	0.958885	1.15081	1.1013	1.06733	1.0137	0.946691	0.987738	0.941573	1.18626	0.944451	1.01625	1.08425	0.771978	1.06842	1.08938	0.942324	1.04652	1.17782	1.07631	1.14047	0.97749	0.926923	1.00566	1.02713	0.877931	0.933322	0.976955	0.952647	0.920364	1.03895	0.911663	1.11251	0.916265	0.977068	1.02322	0.935873	1.03704
-497.734	0.907151	1	0.983887	1.03346	0.873791	0.99796	0.998124	0.710962	1.09167	1.00855	1.02193	0.991804	1.12936	1.11456	1.07813	1.00127	1.03015	0.997632	0.938965	1.16644	0.946532	0.974593	1.0415	0.777724	1.05959	1.10879	0.943671	1.00401	1.19385	1.05313	1.15278	0.984901	0.880602	1.00238	1.04784	0.885987	0.92315	1.02398	0.958351	0.914157	1.03028	0.909591	1.08293	0.987839	0.945984	1.05833	0.935236	1.01662
-495.977	0.88785	0.978812	1.00002	1.05164	0.874925	0.980455	0.977284	0.711539	1.1124	1.01042	1.04639	0.966631	1.16006	1.12087	1.06176	0.998257	1.00906	1.0338	0.942388	1.16739	0.928275	0.968811	1.02518	0.785455	1.07833	1.09437	0.997301	1.04554	1.17082	1.07681	1.17518	0.960943	0.879877	0.946812	1.06115	0.90085	0.942528	1.01202	0.953282	0.905894	1.03159	0.923289	1.04923	0.92453	0.990808	1.04091	0.903483	1.03883
-494.219	0.909632	0.987989	1.02749	1.03724	0.866735	0.987704	0.988732	0.714655	1.09295	1.00688	1.07884	0.930565	1.14226	1.08869	1.07075	1.00485	1.02168	0.984667	0.945321	1.14962	0.918153	0.960658	1.00917	0.776575	1.07761	1.0786	1.02399	0.998054	1.21179	1.0493	1.18106	0.981246	0.890327	1.00337	1.08692	0.902248	0.943998	1.02815	0.979749	0.920266	1.01423	0.93351	1.05356	0.93238	0.942623	1.03754	0.906602	1.02405
-492.461	0.942306	0.993829	1.05752	1.03549	0.873539	0.963126	0.982568	0.707038	1.09349	0.996896	1.09302	0.928871	1.14282	1.09742	1.06967	1.01106	0.995993	1.02868	0.96162	1.15528	0.923261	0.954134	1.03933	0.773649	1.0805	1.0573	1.02399	0.99395	1.17769	1.0513	1.177	0.982058	0.946097	0.966121	1.09973	0.896315	0.946145	1.00942	0.94539	0.913899	1.01203	0.942867	1.06741	0.934525	0.970389	1.04387	0.908812	1.02953
-490.703	0.952646	1.01185	1.02813	1.02487	0.868121	0.970906	0.97567	0.701267	1.09749	0.979001	1.11058	0.933954	1.15445	1.07769	1.05672	0.988654	1.15251	1.09351	0.979386	1.16361	0.906896	0.965994	1.04741	0.753903	1.09816	1.03722	0.991914	0.968742	1.21776	1.06697	1.17	1.00043	0.826582	0.925326	1.04977	0.880765	0.957244	1.00508	0.931509	0.930181	0.999393	0.943871	1.11963	0.964089	0.948009	1.01005	0.903177	0.988227
-488.945	0.946442	0.990159	1.03164	1.02153	0.856403	0.974089	1.01427	0.683031	1.11349	0.983579	1.16518	0.930081	1.1909	1.07689	1.07255	1.00296	1.05985	1.11364	0.965043	1.13986	0.926951	0.95962	1.08363	0.732068	1.09023	1.03304	1.02069	0.968645	1.19754	1.07031	1.16776	0.995458	0.892997	0.889122	1.06901	0.896182	0.923893	1.01508	0.935993	0.933016	1.02133	0.952121	1.14157	0.960188	0.994455	1.00614	0.918466	1.00754
-487.188	0.942582	0.990492	1.07014	1.01032	0.857159	0.949335	1.0357	0.67853	1.09313	0.999809	1.17742	0.932865	1.14618	1.0591	1.0873	1.00541	1.11286	1.09385	0.961783	1.12539	0.922978	0.933973	1.09622	0.741053	1.07545	1.04302	1.04432	0.969329	1.17133	1.04496	1.15726	0.979216	0.846988	0.905513	1.11266	0.897749	0.928689	1.01645	0.944788	0.91563	1.01644	0.958575	1.12745	0.962382	0.978531	1.01353	0.939544	1.02675
-485.43	0.939687	0.98899	1.02925	1.00232	0.850229	0.934836	1.0266	0.680607	1.10095	1.01104	1.17422	0.963605	1.10693	1.07026	1.09	1.00522	1.1635	0.989444	0.950374	1.12272	0.906802	0.941682	1.06886	0.738127	1.09185	1.05259	1.08007	0.989163	1.15835	1.01011	1.15978	0.97952	0.807637	0.999542	1.08299	0.89276	0.937613	0.99273	0.960459	0.922073	1.00833	0.960535	1.08717	0.974162	0.95561	1.05955	0.93983	1.02624
-483.672	0.939687	0.985987	0.952422	1.03666	0.845064	0.929531	0.981981	0.671028	1.0884	1.01729	1.22883	0.984906	1.10273	1.06395	1.08028	0.992796	1.06757	0.961125	0.978082	1.06845	0.896585	0.933528	1.01399	0.7445	1.06319	1.05595	1.05509	0.993266	1.16878	0.986759	1.1665	0.965308	0.88021	1.02587	0.973765	0.970238	0.942536	0.995718	0.968435	0.901313	1.02371	0.963381	1.16466	0.991583	0.943483	1.07823	0.926089	1.02848
-481.914	0.922178	1.00968	0.952102	1.04757	0.835614	0.929531	0.963635	0.674144	1.09276	1.01417	1.20419	0.957191	1.10876	1.06233	1.07543	0.986018	1.10826	1.00446	0.956893	1.06924	0.856003	0.908622	1.01305	0.737396	1.07743	1.04679	1.05203	0.98418	1.21128	1.00761	1.14872	0.967846	0.832095	1.0052	0.994993	0.97973	0.976181	1.02301	0.951218	0.914223	1.01423	0.968835	1.14463	0.972577	0.915361	1.05431	0.936192	1.01878
-480.156	0.927417	1.03404	0.99363	1.04844	0.846198	0.912556	0.988145	0.672644	1.11821	0.988364	1.13841	0.955012	1.12586	1.09079	1.09432	0.979617	1.08272	0.971702	0.956404	1.04659	0.873977	0.902988	1.03761	0.739277	1.065	1.005	1.03808	0.995416	1.15708	1.03946	1.15223	1.00013	0.856564	1.06416	1.03892	1.00177	0.968215	1.0106	0.952323	0.909868	1.04997	0.983444	1.09666	0.959411	0.973015	1.04939	0.949742	0.979492
-478.398	0.942858	1.01385	1.03835	1.03229	0.853757	0.907606	1.0423	0.668835	1.10494	0.978793	1.17086	0.959006	1.13609	1.10922	1.0945	1.01068	1.08302	0.968631	0.942714	1.03385	0.912194	0.905953	1.03917	0.726217	1.1014	0.983302	1.10162	0.995416	1.1866	1.04446	1.17308	0.99891	0.870586	1.04669	1.10145	0.998491	0.935939	1.00182	1.00301	0.920985	1.00321	0.995414	1.06285	0.963423	0.957436	1.06201	0.933011	1.01179
-476.641	0.912941	0.938598	1.10607	1.04859	0.866609	0.908313	1.05389	0.660756	1.10204	0.979625	1.22263	0.975587	1.12165	1.10825	1.07255	1.02782	1.01871	0.977161	0.973681	1.06484	0.889585	0.890832	1.03761	0.710337	1.09239	0.984111	1.02693	1.00011	1.23189	1.04346	1.17266	1.01058	0.89617	0.960536	1.13597	0.984739	0.974172	1.01962	1.01569	0.930201	1.00883	0.995442	1.19056	0.975483	0.910515	1.0621	0.914629	1.01705
-474.883	0.906599	0.966464	1.16629	1.0531	0.871145	0.904423	0.993575	0.649214	1.09749	0.990029	1.18557	0.966752	1.14114	1.02822	1.05888	1.00503	1.00743	1.01196	0.996499	1.0705	0.909166	0.904619	1.00482	0.708874	1.10104	1.00029	1.00257	0.99483	1.16548	1.01628	1.15013	1.02195	0.899915	0.95504	1.17039	0.983743	0.95818	0.999783	0.988813	0.915839	0.996775	0.989746	1.18254	0.971776	0.979115	1.01175	0.920663	0.983444
-473.125	0.893916	0.990826	1.13434	1.03215	0.859805	0.907782	0.975963	0.651061	1.13075	0.997728	1.19266	0.964694	1.14674	1.06217	1.06913	1.0056	1.06133	1.00104	1.00742	1.09016	0.892801	0.929229	1.01694	0.715769	1.0805	1.01929	1.03599	0.989065	1.18303	1.05764	1.12073	1.0183	0.842257	0.989793	1.12599	0.946784	0.963042	0.97692	0.959705	0.909596	1.04651	0.978845	1.15123	0.97536	0.969324	1.00429	0.953958	0.987528
-471.367	0.903153	0.993162	1.08787	1.00188	0.842418	0.92847	1.01779	0.656947	1.11094	1.00584	1.21908	0.980428	1.12193	1.04406	1.06283	0.999386	1.03074	0.974432	1.00986	1.05288	0.899139	0.921223	1.02487	0.709814	1.11672	1.01929	1.05301	0.97949	1.17375	1.03229	1.13711	0.985814	0.876215	1.01922	1.07724	0.951562	0.936916	1.00787	0.993094	0.92552	0.994824	0.986807	1.15771	1.00096	0.955855	1.01141	0.934683	1.01377
-469.609	0.915285	0.989992	1.06008	0.973075	0.85212	0.928117	1.02425	0.653138	1.12457	1.00876	1.20277	0.978249	1.11829	1.04924	1.04574	0.995809	1.02213	0.977502	1.01247	1.08654	0.908977	0.919444	1.03777	0.710859	1.09618	1.03034	1.06526	0.962196	1.16713	0.991762	1.17294	0.985104	0.895468	1.01278	1.04702	0.895569	0.937448	1.00943	0.986969	0.918802	1.02591	0.979048	1.12909	1.01668	0.958151	1.05795	0.891558	1.01087
-467.852	0.937895	1.01452	1.07764	0.9997	0.863333	0.912556	1.01559	0.656255	1.10131	1.02249	1.15809	0.970625	1.13959	1.08837	1.06157	1.01934	1.05866	0.998997	0.981015	1.0867	0.904153	0.923595	1.05565	0.715874	1.10987	1.03439	1.03954	0.953696	1.18431	0.995431	1.1777	1.00114	0.885925	1.01554	1.0985	0.919941	0.954853	0.988048	0.962054	0.916718	0.992282	0.988497	1.11404	1.01775	0.962246	1.09336	0.901398	1.01818
-466.094	0.965192	1.001	1.11278	1.03171	0.859805	0.922281	1.03335	0.655678	1.10149	1.0254	1.1205	0.960458	1.13791	1.01916	1.06032	1.00579	1.07099	0.982279	0.990795	1.10951	0.93887	0.910104	1.02984	0.718277	1.07203	1.02697	0.973425	0.963271	1.16433	0.963078	1.15978	0.981449	0.901218	1.01906	1.12312	0.929881	0.915788	1.01338	1.0034	0.912848	1.02749	0.998469	1.15109	0.99708	0.977309	1.05823	0.914237	1.0248
-464.336	0.959539	0.979479	1.14089	1.03098	0.858545	0.898588	0.997391	0.659025	1.08331	1.00543	1.1393	0.978612	1.15123	1.01803	1.04952	0.973592	1.0156	0.99695	0.991447	1.06845	0.987209	0.903878	1.01943	0.731441	1.07256	1.01592	0.987996	0.945195	1.18507	0.995097	1.14411	0.953431	0.944804	0.982476	1.15074	0.964928	0.86967	0.994147	0.978383	0.900995	1.01002	0.98967	1.15314	1.03535	0.971444	1.02304	0.917329	1.02115
-462.578	0.944236	0.98315	1.15974	1.01585	0.870137	0.898411	1.01911	0.665949	1.09349	0.990237	1.13628	0.951382	1.11941	1.02078	1.02398	0.983947	1.09504	0.934854	1.00106	1.07506	1.03479	0.889646	1.06855	0.732277	1.0823	1.0263	0.993016	0.963075	1.15339	0.997599	1.12017	0.962567	0.862282	1.05166	1.15851	0.944923	0.840882	1.00985	0.953734	0.909423	1.01034	0.964861	1.14427	0.987858	0.970537	1.02324	0.914125	1.02221
-460.82	0.928244	0.984986	1.15	1.01483	0.923812	0.885503	1.02938	0.652331	1.07859	0.978168	1.15366	0.989142	1.10371	0.992481	0.995553	1.00673	0.993321	0.97102	1.01068	1.07191	1.07206	0.888905	1.00559	0.72768	1.09023	1.02199	0.975506	0.984668	1.14563	1.0031	1.10184	0.936884	0.934486	1.01438	1.13785	0.946747	0.861715	0.996173	1.02366	0.896453	0.989323	0.957124	1.18262	1.00454	0.963408	0.989412	0.90354	1.07455
-459.062	0.950578	0.996166	1.19871	1.04408	0.941451	0.884796	1.02205	0.664565	1.08459	0.972967	1.14816	0.993862	1.12277	1.0038	1.02937	0.988466	1.03045	1.02459	1.00546	1.08529	1.09779	0.892463	1.0415	0.731441	1.11041	1.0387	0.967915	0.968938	1.14067	1.00444	1.11023	0.932519	0.922492	0.972261	1.1922	0.962029	0.857586	0.99141	0.981319	0.908569	0.97674	0.936715	1.18622	1.02572	0.984311	0.999367	0.927169	1.06
-457.305	0.936102	0.996833	1.19584	1.05935	0.931372	0.875248	1.00355	0.662025	1.07404	0.966308	1.17103	0.963968	1.11464	0.966448	1.02937	0.989784	1.0698	1.00446	1.01964	1.08292	1.11823	0.877193	1.04819	0.737605	1.06842	1.04571	1.04285	0.930638	1.13265	0.964078	1.13053	0.927544	0.875027	0.992411	1.1728	0.978233	0.832902	0.997783	0.957421	0.897534	1.00526	0.924069	1.12292	1.03582	0.984098	1.00246	0.910523	1.0671
-455.547	0.91625	1.01569	1.19775	1.03215	0.92104	0.86181	1.00634	0.652908	1.05605	0.980665	1.17635	0.977523	1.10273	0.996847	1.01084	0.989596	0.982925	0.975114	0.980037	1.05556	1.12258	0.866519	0.978856	0.732277	1.05851	1.04409	1.09073	0.957702	1.18901	0.944067	1.12073	0.937392	0.932166	1.04161	1.22215	0.977821	0.82047	0.994565	1.02808	0.891613	0.997678	0.939251	1.0785	1.0207	0.927432	1.05591	0.90195	1.05569
-453.789	0.931139	1.001	1.17507	1.04728	0.901133	0.855268	1.01838	0.645175	1.08077	0.994607	1.18327	0.966268	1.11184	0.98278	1.01516	1.00692	1.01381	0.963855	0.952493	1.04046	1.09353	0.853473	0.978545	0.719635	1.06986	1.0449	1.06954	0.926338	1.18761	0.951404	1.10114	0.932417	0.918453	1.03854	1.23368	1.00655	0.824055	1.0021	1.04071	0.89653	1.01019	0.951866	1.10633	1.0431	0.936196	1.03298	0.921922	1.0799
-452.031	0.922867	0.975642	1.12237	1.03127	0.880595	0.841476	1.05448	0.646791	1.07877	0.98774	1.15809	0.992651	1.13217	0.991511	1.03585	0.994491	0.986193	0.977843	0.95233	1.03071	1.10678	0.867705	1.04259	0.710441	1.07365	1.03237	1.05424	0.961903	1.14194	0.974251	1.1038	0.937493	0.935788	0.997748	1.17855	1.00055	0.795638	0.969772	1.01141	0.910407	1.00477	0.956773	1.09851	1.03197	0.991439	1.01772	0.938444	1.0608
-450.273	0.894191	0.966631	1.14585	1.05324	0.890549	0.835818	1.0266	0.648291	1.09149	0.991277	1.1643	0.969898	1.12376	0.998464	1.04772	0.989784	0.978619	1.01094	0.954937	1.0521	1.10508	0.863109	1.01585	0.70856	1.09618	1.03479	0.986281	0.877095	1.17247	0.927723	1.11429	0.958507	0.913728	0.956171	1.19992	1.00109	0.805871	0.96838	1.01058	0.914941	0.995728	0.957948	1.18049	1.10581	0.958448	1.07625	0.940258	1.03263
-448.516	0.896673	0.969468	1.18482	1.05048	0.890675	0.853853	1.03115	0.635826	1.10731	0.977544	1.15348	0.981759	1.12025	1.01124	1.0497	0.98037	0.937039	0.963172	0.943528	1.04518	1.08587	0.858069	0.970462	0.704381	1.09654	1.02886	1.03048	0.93181	1.21815	0.935728	1.11149	0.970993	0.956922	1.00654	1.25573	1.00507	0.820238	0.995087	1.06253	0.902673	1.00982	0.950122	1.11936	1.0536	0.919634	1.0807	0.944406	1.00966
-446.758	0.892675	0.97998	1.21037	1.03913	0.902644	0.848902	1.02674	0.627978	1.11112	0.969846	1.15118	0.997734	1.15305	0.984397	1.07741	1.01087	1.00817	1.02493	0.942225	1.07789	1.03186	0.844875	1.01834	0.715142	1.0805	1.0228	0.989955	0.901228	1.26433	0.937396	1.13543	0.982769	0.885441	0.956146	1.28459	0.964038	0.874776	1.00477	1.00825	0.878116	1.02835	0.94823	1.16286	1.10708	0.911986	1.05014	0.948899	1.02859
-445	0.902463	0.990659	1.23082	1.03331	0.911716	0.842183	1.0219	0.636288	1.0855	0.976712	1.1471	0.99132	1.1466	0.948662	1.06571	1.00541	1.06222	1.03721	0.976941	1.04266	0.997898	0.803216	0.99922	0.715038	1.05202	1.03398	0.997791	0.915396	1.24181	0.925722	1.1581	0.999316	0.849597	0.955119	1.25987	0.991033	0.913637	1.04851	1.0227	0.889866	1.03182	0.94461	1.14964	1.08294	0.923332	1.02478	0.920223	1.0061
-443.242	0.894605	0.992995	1.23449	1.03593	0.889919	0.828038	1.01779	0.627978	1.10603	0.99211	1.13894	0.982243	1.15011	0.957555	1.07039	1.01633	0.952483	0.964537	0.99161	1.06814	0.965451	0.839093	0.974348	0.711486	1.0659	1.03735	1.00416	0.904746	1.21611	0.947402	1.18064	0.98419	0.939235	1.0295	1.24494	0.969844	0.921764	0.986825	1.04459	0.882629	1.03766	0.956386	1.13423	1.08566	0.945725	1.01072	0.90662	1.03266
-441.484	0.907978	0.997667	1.21357	1.02531	0.861821	0.862517	0.987411	0.628786	1.11476	1.01042	1.17352	0.980428	1.1595	0.973725	1.05978	0.975098	1.02926	1.00138	0.944506	1.04172	0.899707	0.856142	0.976524	0.699053	1.0877	1.02266	1.00857	0.916275	1.20199	0.949069	1.18176	0.952111	0.882167	0.996287	1.28487	0.984248	0.957891	1.00745	1.01115	0.899482	1.02487	0.98803	1.16355	1.07001	0.964649	1.02598	0.896779	1.02414
-439.727	0.907151	0.999169	1.19855	1.02894	0.844056	0.852615	0.957471	0.638481	1.10185	1.01208	1.1783	0.963484	1.15039	0.917131	1.0533	0.973969	0.967927	1.03312	0.937498	1.06122	0.842665	0.818486	0.974193	0.700411	1.09762	1.01929	1.08718	0.906993	1.19881	0.939897	1.1812	0.950182	0.93721	0.967141	1.27846	0.969588	1.00165	1.0417	0.982836	0.911579	1.00386	0.99293	1.08382	1.06228	0.959608	0.975779	0.891722	1.02503
-437.969	0.916801	0.987989	1.16453	1.04582	0.822888	0.825385	0.973615	0.641481	1.10204	1.01417	1.20224	0.982243	1.13721	0.907592	1.04359	0.991102	0.978619	1.09453	0.936357	1.05037	0.802178	0.825602	0.976991	0.711904	1.09113	1.02819	1.03379	0.895659	1.21713	0.949069	1.1854	0.946325	0.936832	0.902662	1.24368	0.995673	1.02582	0.999738	0.996545	0.901079	1.01	0.986362	1.16294	1.09667	0.934339	0.956296	0.880368	1.04732
-436.211	0.912527	0.995665	1.19153	1.02604	0.817344	0.822733	1.0106	0.644944	1.11512	1.01479	1.19568	0.974619	1.12235	0.96855	1.02668	0.991855	1.0793	1.01606	0.939291	1.05524	0.777961	0.819079	0.983364	0.716396	1.10807	1.01538	1.05816	0.920672	1.20097	0.954239	1.17798	0.953938	0.845479	0.979931	1.26854	0.972321	1.05062	1.00446	1.0277	0.900261	1.00636	0.999417	1.12996	1.0586	0.934537	1.015	0.871556	1.03975
-434.453	0.908805	1.02954	1.16278	1.02065	0.802351	0.832281	1.00429	0.642751	1.10076	1.00709	1.22316	0.99725	1.14254	0.923114	1.00725	1.00334	1.05732	1.14571	0.924459	1.07286	0.785245	0.829308	0.983519	0.722456	1.12177	1.0077	1.03563	0.905527	1.21102	0.917884	1.15152	0.967643	0.859533	0.898604	1.25779	0.951338	1.02178	1.00358	1.02112	0.889675	0.981274	0.999397	1.18108	1.10129	0.943449	1.0057	0.874706	1.03689
-432.695	0.92273	0.978478	1.15527	1.03724	0.804241	0.827507	1.00355	0.639289	1.1144	0.99211	1.29727	1.00257	1.13385	0.904358	1.03351	1.00673	0.995399	1.02595	0.930653	1.06153	0.770961	0.848433	0.99409	0.719844	1.10212	1.00002	1.12562	0.940506	1.23685	0.928057	1.10394	0.968252	0.926994	0.953728	1.24135	0.977112	1.04317	0.975336	1.00952	0.888093	1.01113	0.992094	1.15249	1.066	0.916723	0.974464	0.936206	1.03974
-430.938	0.911838	0.973806	1.1853	1.00756	0.805249	0.862694	1.04832	0.640443	1.11494	0.973383	1.33397	0.991683	1.11478	0.909694	1.05258	0.986583	1.02495	0.998997	0.944017	1.0598	0.77361	0.857031	0.974814	0.702919	1.09221	0.996916	1.11974	0.947052	1.20288	0.921886	1.10925	0.980434	0.889641	0.974784	1.25559	0.950701	1.0409	1.00661	1.0754	0.911119	1.02081	0.976394	1.19131	1.04713	0.926762	0.986774	0.948908	1.00627
-429.18	0.956368	0.98532	1.21277	0.982386	0.787231	0.855621	1.01119	0.633749	1.11367	0.973799	1.2595	1.00572	1.13819	0.956747	1.04197	1.00447	1.10247	0.974432	0.941573	1.04832	0.789313	0.86726	0.984141	0.693516	1.11276	0.999612	1.08644	0.887257	1.23647	0.957908	1.12941	0.991194	0.86748	1.01117	1.28802	0.937104	0.997362	0.986579	1.02748	0.91382	1.00082	0.974177	1.15929	1.13352	0.92052	0.998788	0.922576	1.01339
-427.422	0.918594	0.975308	1.25845	0.986169	0.81117	0.856329	1.0175	0.635364	1.09731	0.985659	1.26642	1.00972	1.14142	0.950764	1.03657	1.0248	0.973124	0.942701	0.940269	1.0521	0.796029	0.869929	0.950564	0.691217	1.11059	1.0143	1.12538	0.941971	1.23761	0.962244	1.13739	0.989063	0.943963	1.03459	1.33839	0.937337	1.01902	0.984366	1.07041	0.919196	0.988037	0.971759	1.12533	1.07192	0.922273	0.98807	0.91136	1.03614
-425.664	0.900809	0.988824	1.24743	1.02894	0.817218	0.848549	0.988878	0.626477	1.09276	1.01229	1.21943	1.02448	1.15347	0.924246	1.05726	1.02669	0.949364	0.97989	0.942877	1.0609	0.765948	0.841761	0.945901	0.70365	1.11204	1.04652	1.03526	0.912464	1.20186	0.910046	1.14887	1.00439	0.948855	1.00912	1.323	0.969875	1.06694	1.00806	1.04544	0.890325	0.982671	0.967295	1.1779	1.12276	0.959736	1.0156	0.920263	1.0222
-423.906	0.924384	0.990492	1.21037	1.02734	0.800587	0.844128	1.00282	0.627747	1.1153	1.02915	1.19585	1.01831	1.12123	0.899184	1.05474	1.0201	0.960799	0.97682	0.959501	1.05965	0.736528	0.841465	0.962689	0.72256	1.085	1.04611	1.09893	0.912953	1.22298	0.899873	1.14663	0.997489	0.962099	1.014	1.26146	0.969515	1.08697	1.00316	1.04169	0.868781	1.02793	0.98378	1.0882	1.1154	0.916802	0.999233	0.919863	1.02267
-422.148	0.907564	1.0222	1.14744	1.03069	0.774757	0.825032	1.00003	0.644021	1.09549	1.02374	1.24301	0.988415	1.11296	0.867653	1.03747	1.04213	0.888776	1.01845	0.939943	1.04518	0.733879	0.832422	0.947611	0.710754	1.08969	1.03587	1.09881	0.864296	1.22031	0.904543	1.13879	0.99089	1.02114	1.00368	1.22076	0.986141	1.0557	0.991122	1.05532	0.906108	1.00533	0.988286	1.13124	1.14361	0.912031	0.959217	0.911029	1.05171
-420.391	0.947959	1.00518	1.12732	1.04611	0.776017	0.813362	0.98609	0.633633	1.08804	1.03248	1.25383	0.993862	1.09698	0.872827	1.03783	1.0248	0.913427	1.04028	0.957056	1.03605	0.721676	0.833756	0.971861	0.682755	1.09059	1.01956	1.09011	0.884032	1.27094	0.893536	1.13459	0.981957	1.0378	0.966254	1.1779	1.00971	1.0753	0.975539	1.01464	0.928054	0.997662	1.01267	1.15018	1.12424	0.863124	0.976824	0.914718	1.04363
-418.633	0.93817	0.973639	1.14105	1.02051	0.779041	0.829806	0.985063	0.616898	1.09276	1.02082	1.28521	0.977402	1.13244	0.914221	1.0274	1.02367	1.02955	1.01469	0.94744	1.03999	0.730285	0.816707	0.969063	0.662695	1.08014	1.02482	1.17803	0.894194	1.231	0.903876	1.12941	0.97881	0.911239	0.959542	1.20435	0.981269	1.06676	1.01604	1.01651	0.930892	1.01169	0.996103	1.09099	1.09305	0.919942	1.01145	0.909674	1.04584
-416.875	0.921902	0.98265	1.1845	1.03331	0.793153	0.823264	1.03423	0.617475	1.07404	1.02478	1.3806	0.976918	1.14282	0.917131	1.02182	1.01803	1.04218	0.944407	0.947114	1.04958	0.749866	0.821896	0.959891	0.660083	1.06608	1.02118	1.18905	0.896343	1.23965	0.879695	1.12521	1.00216	0.884593	1.04049	1.25064	0.984499	1.05773	1.00166	1.07744	0.93545	1.00747	1.00353	1.16109	1.08989	0.92189	1.04256	0.908112	1.01583
-415.117	0.921213	0.954617	1.16693	1.04218	0.807138	0.822026	0.980807	0.621745	1.11403	1.02499	1.46924	0.991683	1.1159	0.932331	1.0121	1.04759	0.974015	0.99695	0.963739	1.05115	0.731893	0.824416	0.95243	0.673979	1.09365	1.00527	1.18917	0.92331	1.21115	0.896538	1.12899	1.02277	0.945789	0.957538	1.21084	0.991468	1.10281	0.997101	1.02979	0.9225	1.01863	1.01961	1.23552	1.07405	0.92136	1.03992	0.896469	1.02427
-413.359	0.90012	0.990993	1.17923	1.03636	0.818226	0.833519	0.972588	0.619783	1.1124	1.02915	1.40808	0.983332	1.12025	0.911472	1.01156	1.0506	0.98545	1.04096	0.942388	1.05351	0.750718	0.840575	0.92647	0.667501	1.07329	1.00649	1.2526	0.94158	1.24855	0.89437	1.12857	0.997082	0.91341	0.951996	1.25132	0.983724	1.08993	0.991605	1.04978	0.928513	1.03644	1.02251	1.12413	1.04434	0.897239	1.01912	0.896324	1.05367
-411.602	0.912114	1.01052	1.15958	1.04218	0.80928	0.832281	0.991227	0.612974	1.09113	1.02852	1.36517	1.01819	1.10259	0.885763	1.01588	1.03723	0.950849	1.00514	0.955101	1.07081	0.701149	0.828122	0.957404	0.660919	1.07419	1.0077	1.23276	0.945293	1.43735	0.87269	1.13585	0.989367	0.959262	1.00535	1.21409	0.973264	1.15422	1.00502	1.03533	0.927456	1.01577	1.02066	1.10741	1.07711	0.767098	1.01498	0.894381	1.04838
-409.844	0.908805	1.01536	1.13738	1.01527	0.794539	0.854737	0.96114	0.610204	1.11003	1.02873	1.3407	0.997976	1.14702	0.900154	1.01894	1.03441	0.93689	0.985008	0.972866	1.03196	0.704554	0.857179	0.958959	0.662173	1.08536	1.00163	1.20668	0.94842	1.41458	0.89954	1.12353	0.977084	0.970023	1.03081	1.1691	0.983821	1.12772	0.997151	1.00228	0.921517	1.02273	1.02705	1.11107	1.05225	0.810859	1.00068	0.906909	1.05867
-408.086	0.933069	1.00468	1.15591	1.03738	0.792775	0.86234	0.936044	0.593699	1.11839	1.02145	1.32776	0.980791	1.13048	0.937182	1.0578	0.993361	0.917882	0.96829	0.961783	1.01529	0.726785	0.854363	0.997043	0.662382	1.08969	0.991255	1.18293	0.929367	1.47068	0.917717	1.12759	0.989266	1.01655	1.03758	1.20184	1.02176	1.0908	1.00934	0.93882	0.89631	1.02634	1.03046	1.12244	1.05533	0.768679	1.02121	0.938105	1.00414
-406.328	0.921213	0.993496	1.1738	1.0854	0.789373	0.856682	0.956004	0.600739	1.09731	1.03934	1.31358	1.01323	1.12011	0.914059	1.07453	1.02217	0.954116	1.11841	0.999922	1.02646	0.6985	0.874673	0.946367	0.658203	1.05526	0.992468	1.10615	0.917643	1.48697	0.908712	1.14649	1.02134	0.965514	0.888308	1.17389	1.05742	1.1301	0.979432	1.01018	0.912697	1.03984	1.04723	1.18752	1.10416	0.753286	1.00588	0.937236	1.00081
-404.57	0.910459	1.03037	1.17699	1.08467	0.784711	0.864108	0.969653	0.604433	1.07841	1.04226	1.32546	0.985148	1.14001	0.94462	1.0605	1.05097	0.95471	1.03107	0.989165	1.01277	0.700865	0.86133	0.943258	0.665203	1.06373	0.988289	1.09391	0.927609	1.51648	0.913715	1.1518	0.99627	0.95365	0.999324	1.18988	1.07099	1.11963	1.00323	1.02798	0.908645	1.01379	1.05461	1.21167	1.06203	0.751749	1.03382	0.920725	1.05491
-402.812	0.911287	1.03988	1.18977	1.032	0.777907	0.856859	0.954243	0.605241	1.08749	1.02395	1.35879	1.00379	1.16342	0.919395	1.04592	1.05003	0.970006	1.02527	0.985742	1.01482	0.718555	0.880603	0.930823	0.680143	1.04896	1.00554	1.08387	0.928488	1.49613	0.901041	1.15656	0.98084	0.939465	1.01425	1.20698	1.01693	1.0826	0.973037	1.02516	0.889873	1.03674	1.0183	1.25365	1.0811	0.777624	1.02037	0.904337	1.07054
-401.055	0.925487	1.05607	1.18562	1.00043	0.786601	0.871535	0.949253	0.627978	1.08895	1.01625	1.33822	0.99132	1.17548	0.940092	1.05366	1.0216	0.955007	0.976137	0.986557	1.01844	0.723947	0.85629	0.990204	0.693934	1.06283	0.997051	1.06048	0.926436	1.46419	0.896705	1.15838	0.995154	0.969089	1.08189	1.20177	0.982317	1.08655	1.0178	0.958644	0.904953	1.02457	1.01925	1.2619	1.07004	0.802816	1.04839	0.909596	1.02658
-399.297	0.883576	0.992995	1.16118	0.998682	0.811926	0.864639	0.970386	0.647137	1.09004	1.00106	1.29018	0.98781	1.18024	0.941709	1.05708	1.01878	0.842444	1.03107	0.998292	1.02976	0.764056	0.87067	0.964088	0.685158	1.04968	0.968475	1.06942	0.946075	1.34041	0.877026	1.14523	0.98419	1.04882	0.963073	1.16317	0.969818	1.06265	0.993073	1.00653	0.944508	1.03845	1.03364	1.20642	1.04411	0.880512	1.07375	0.92303	1.03514
-397.539	0.915836	1.00484	1.12141	0.9997	0.812304	0.858627	1.00664	0.634326	1.08713	0.990029	1.2455	0.971835	1.14198	0.917778	1.02829	1.02725	0.821357	1.03687	0.994217	1.02882	0.737285	0.842058	0.983986	0.677949	1.054	0.928577	1.00244	0.90543	1.29219	0.879861	1.12031	0.976982	1.11503	0.969112	1.12793	0.971698	1.10175	1.01968	1.02302	0.935654	1.03143	1.06618	1.24246	1.07334	0.883753	1.04309	0.917864	1.05145
-395.781	0.911976	1.0247	1.11678	1.01425	0.802225	0.854914	0.981981	0.623476	1.08677	1.00022	1.19975	0.970746	1.15011	0.888512	1.00869	1.04721	0.858185	0.99422	1.01964	1.05729	0.708906	0.816262	0.983675	0.661128	1.05166	0.908089	1.0044	0.890579	1.25695	0.895871	1.10799	0.95404	1.06268	1.03066	1.09526	0.959295	1.13164	1.04735	0.998278	0.94305	1.03338	1.10146	1.1945	1.09002	0.914998	0.991785	0.91037	1.09766
-394.023	0.87365	1.00017	1.09154	1.03171	0.791515	0.828922	0.952922	0.61886	1.07168	0.99419	1.17653	0.959369	1.148	0.9008	1.01426	1.03478	0.912685	0.997632	1.02192	1.06138	0.721298	0.82916	0.952119	0.648069	1.06049	0.907819	1.02987	0.91774	1.2296	0.872023	1.11205	0.97414	0.957231	1.00254	1.06812	0.972048	1.09735	0.999712	1.00084	0.95493	1.01055	1.09514	1.1424	1.04536	0.933642	1.033	0.912062	1.06225
-392.266	0.908254	0.994497	1.13882	1.0125	0.792523	0.827684	0.929146	0.609742	1.07804	0.980665	1.19302	0.986358	1.17688	0.888027	1.04377	1.04514	0.967481	0.965561	1.00595	1.06877	0.744853	0.830791	0.938906	0.648591	1.05454	0.911323	1.00367	0.894975	1.29575	0.866687	1.11541	1.00368	0.938781	1.02997	1.13208	0.947355	1.064	0.99626	0.989606	0.940103	1.02228	1.07609	1.18866	1.10211	0.90826	1.02462	0.935766	1.0413
-390.508	0.884265	1.01235	1.17428	1.02254	0.804366	0.824501	0.931054	0.610665	1.08804	0.982122	1.19302	0.936979	1.17814	0.883014	1.04485	1.05041	0.92308	0.967608	1.05012	1.05509	0.751569	0.813149	0.941549	0.658725	1.06914	0.912132	1.03195	0.893314	1.25504	0.880195	1.15125	1.00338	0.957951	1.04624	1.11823	0.969157	1.07025	1.01396	0.988854	0.927041	1.01768	1.07673	1.15608	1.04888	0.938727	1.0032	0.907578	1.04688
-388.75	0.890193	0.972304	1.20319	1.03622	0.800083	0.827154	0.907426	0.634556	1.07822	0.983163	1.24621	0.96179	1.16272	0.874444	1.01642	1.00823	0.947434	1.00582	1.05566	1.07585	0.73615	0.808702	0.906573	0.678994	1.07545	0.904854	1.04408	0.893217	1.29855	0.909379	1.17588	0.977287	0.939584	0.966677	1.13974	0.963167	1.08685	1.02282	1.00094	0.934555	1.00258	1.08654	1.1936	1.07677	0.8954	0.961584	0.864393	1.03167
-386.992	0.901223	0.994497	1.16358	0.982095	0.791263	0.811063	0.915938	0.662141	1.08113	0.989405	1.24638	0.969898	1.18459	0.894656	0.994294	1.02179	0.9706	1.07815	1.0423	1.05367	0.782502	0.81819	0.940149	0.694038	1.0969	0.906201	1.06403	0.86371	1.32323	0.915216	1.14439	0.940031	0.928521	0.922409	1.11636	0.932071	1.0112	0.99129	0.974247	0.954041	0.985628	1.09182	1.17138	1.12295	0.895224	0.977536	0.868845	1.08698
-385.234	0.896949	1.0252	1.15271	0.997372	0.795925	0.82733	0.968479	0.66318	1.08531	1.01125	1.26039	0.948356	1.16861	0.884308	1.00904	1.04476	1.00446	1.01094	1.01019	1.06358	0.807192	0.821748	0.902997	0.690486	1.08392	0.91038	1.10089	0.89859	1.2815	0.931893	1.13375	0.936579	0.892968	1.01411	1.14109	0.937751	0.986042	1.00679	1.07252	0.960453	1.00129	1.1108	1.14488	1.05538	0.911905	0.948937	0.890007	1.11551
-383.477	0.906186	0.995665	1.12237	1.02356	0.817596	0.831928	0.947492	0.663295	1.07168	1.03373	1.31517	0.940005	1.15109	0.913089	1.01336	1.04043	0.983668	0.97409	1.03904	1.04895	0.812584	0.808998	0.947456	0.68568	1.05887	0.911458	1.08497	0.872405	1.2829	0.953739	1.11597	0.938914	0.921231	1.02215	1.0802	0.975796	1.00617	1.02834	1.00004	0.967354	1.0121	1.13414	1.21217	1.07749	0.897253	0.957378	0.908053	1.10812
-381.719	0.863448	0.954283	1.14617	1.03025	0.82944	0.845366	0.920194	0.669874	1.09258	1.04434	1.32652	0.926813	1.15347	0.878001	1.00383	1.01897	0.989757	1.08225	1.0335	1.09976	0.815138	0.846357	0.938129	0.686098	1.06914	0.907415	1.03403	0.873773	1.25644	0.961244	1.10072	0.951299	0.872384	0.881761	1.10902	0.936803	1.01755	0.998829	0.980883	0.976353	1.02193	1.15089	1.28286	1.0607	0.918046	0.913402	0.911977	1.07113
-379.961	0.899568	0.992161	1.12812	1.05921	0.81684	0.871181	0.910068	0.655678	1.0984	1.03185	1.34425	0.947872	1.1623	0.871372	1.013	1.02085	1.04381	1.00309	1.04556	1.09488	0.824408	0.867112	0.935175	0.687665	1.06608	0.919411	1.08705	0.87221	1.224	0.923888	1.09638	0.940234	0.861811	0.989103	1.07896	0.96742	0.99082	1.00469	0.973152	0.953484	1.03032	1.1223	1.2366	1.08675	0.949594	0.943158	0.923955	1.08574
-378.203	0.907151	0.983651	1.12891	1.04917	0.821502	0.893107	0.95028	0.658909	1.08422	1.02894	1.39283	0.967841	1.14436	0.870078	0.994294	1.02349	1.05346	0.980573	1.06381	1.10322	0.796691	0.860885	0.921807	0.681083	1.08014	0.911458	1.11779	0.868302	1.27273	0.89487	1.09526	0.950182	0.861113	1.00314	1.0612	0.95101	1.03114	1.03743	1.03089	0.967443	1.00378	1.12889	1.24606	1.11464	0.899142	0.972296	0.907818	1.07715
-376.445	0.941755	0.975975	1.14313	1.10344	0.819864	0.877193	0.960407	0.643559	1.08531	1.01812	1.35045	0.935769	1.15515	0.862479	0.985659	1.03139	1.03772	0.998656	1.04686	1.10809	0.754123	0.849619	0.928646	0.689232	1.06572	0.893666	1.09844	0.884716	1.25199	0.905043	1.07832	0.945919	0.907521	0.977289	1.09196	0.995802	1.08718	1.03246	1.0342	0.933733	1.01839	1.13926	1.22943	1.05771	0.922655	0.95297	0.914068	1.09036
-374.688	0.955817	0.958622	1.12524	1.14971	0.804241	0.854737	0.939713	0.635826	1.0924	0.989613	1.32953	0.946783	1.20323	0.919072	0.996992	1.02311	1.0055	1.00753	1.02698	1.10416	0.719974	0.834497	0.948388	0.683277	1.08788	0.884635	1.11044	0.874848	1.28825	0.900207	1.09008	0.948152	0.950592	0.95146	1.09568	1.04125	1.11704	1.02425	0.990853	0.930554	1.00415	1.11867	1.19731	1.08223	0.934008	1.02096	0.914606	1.07906
-372.93	0.925763	1.00251	1.10639	1.1596	0.801343	0.834049	0.953362	0.648753	1.10749	0.977752	1.30879	0.960943	1.20407	0.94462	1.00419	1.03648	1.0153	1.01571	1.02535	1.08638	0.735582	0.835831	0.948233	0.677949	1.0823	0.888948	1.09856	0.908361	1.2114	0.927723	1.1003	0.977795	0.911814	0.986995	1.07904	1.06739	1.0894	0.997868	1.00541	0.956935	1.02327	1.0999	1.19137	1.05789	0.993948	1.01821	0.912653	1.06002
-371.172	0.913768	1.01218	1.10096	1.11566	0.793531	0.835994	0.978605	0.648522	1.09204	0.997728	1.29638	0.978491	1.19678	0.970976	0.996093	1.0361	0.985004	0.977502	1.01394	1.08104	0.754596	0.842058	0.94217	0.682232	1.0969	0.911054	1.02608	0.88755	1.25186	0.935728	1.08224	1.0051	0.927679	1.03548	1.08583	1.03203	1.0516	0.992799	1.03867	0.950588	0.99557	1.09514	1.26344	1.10246	0.956004	1.03767	0.920399	1.03084
-369.414	0.935551	1.00334	1.09553	1.08802	0.820242	0.856505	0.98066	0.631209	1.08404	1.01375	1.29567	0.963847	1.19146	0.955938	0.993394	1.05794	0.935257	0.979208	0.998944	1.08623	0.806719	0.828419	0.967975	0.670949	1.0859	0.908358	1.08154	0.881394	1.23634	0.942399	1.0856	1.01576	1.00031	1.02465	1.09669	1.00165	1.01676	1.0339	1.0131	0.940771	0.998284	1.11602	1.19798	1.09355	0.963697	1.01437	0.915066	1.04153
-367.656	0.935413	0.980814	1.07142	1.0448	0.834228	0.840592	0.983889	0.629016	1.09276	1.03019	1.29851	0.944483	1.20113	0.950764	1.00023	1.08261	1.00802	1.04608	0.980526	1.07034	0.76888	0.826492	0.970928	0.67074	1.09636	0.89124	1.02448	0.893705	1.23023	0.925055	1.10226	1.00815	0.927969	0.937608	1.09269	0.97614	1.08499	1.01706	1.01335	0.937795	0.996725	1.1559	1.26748	1.05682	0.976343	1.02779	0.907439	1.07386
-365.898	0.941617	0.984986	1.04937	1.04771	0.81621	0.835994	1.02909	0.639404	1.10058	1.04101	1.25223	0.951745	1.1937	0.890129	1.01282	1.06227	1.0104	1.04847	1.00286	1.06987	0.725555	0.836573	0.986784	0.670635	1.10447	0.887735	1.01604	0.907579	1.21598	0.905377	1.11989	0.981348	0.931927	0.939452	1.04638	0.979291	1.12495	0.999309	1.04287	0.95343	0.996482	1.17266	1.23247	1.04866	0.981674	0.983158	0.904393	1.08246
-364.141	0.930036	0.962626	1.07764	1.08045	0.799075	0.835464	1.03115	0.641712	1.11948	1.04871	1.23096	1.00512	1.16412	0.936373	1.00977	1.04664	1.03074	1.03687	0.999433	1.03558	0.723001	0.8173	1.01026	0.666561	1.13907	0.908089	1.03624	0.929953	1.20581	0.929391	1.11289	0.974749	0.902297	0.928397	1.07826	1.04333	1.10522	1.02222	1.02068	0.962721	0.982804	1.15485	1.18791	1.08083	0.965432	1.00751	0.907333	1.07376
-362.383	0.938446	0.968133	1.08563	1.04873	0.782317	0.83016	0.988732	0.635595	1.13094	1.04059	1.24426	1.02303	1.14632	0.883661	0.993574	1.04401	1.03074	1.01196	0.992424	1.03306	0.737096	0.808257	1.03326	0.676173	1.13078	0.916311	1.0071	0.941971	1.22311	0.918718	1.10813	0.984901	0.910456	0.956689	1.09392	1.01517	1.06135	1.0271	0.956902	0.93999	1.00014	1.13563	1.23549	1.08605	0.93722	0.961841	0.896619	1.06001
-360.625	0.932518	0.975808	1.07573	1.04742	0.789121	0.824678	1.0084	0.64379	1.12148	1.04018	1.30436	1.01492	1.16875	0.890452	0.980442	1.02876	0.980549	1.02868	0.992424	1.04864	0.750907	0.817448	0.975591	0.680561	1.10915	0.907819	1.07297	0.9067	1.24588	0.921386	1.09624	0.969166	0.951016	0.948602	1.08394	0.998842	1.05089	1.00884	1.03363	0.94597	1.01112	1.1458	1.21565	1.11936	0.938091	0.966426	0.89437	1.06149
-358.867	0.900395	0.971136	1.10671	1.06095	0.789373	0.831397	0.959966	0.64933	1.09022	1.04413	1.32404	0.996403	1.20379	0.890452	0.98386	1.02574	0.982332	0.992173	0.981341	1.04769	0.732744	0.845171	1.00295	0.681396	1.07671	0.906067	1.06513	0.897223	1.27565	0.903709	1.07762	0.986525	0.91659	0.978797	1.12776	1.01266	1.07728	0.983703	0.957143	0.95294	1.01255	1.15238	1.24307	1.11054	0.943669	0.985331	0.912992	1.03976
-357.109	0.871719	0.960791	1.1008	1.0579	0.809154	0.83847	0.991227	0.654177	1.09222	1.06286	1.33982	1.02049	1.18809	0.903873	1.01156	1.03798	0.890706	1.02766	0.986068	1.04203	0.753461	0.843392	0.989426	0.677217	1.08194	0.904719	1.10187	0.90455	1.23647	0.923221	1.06754	1.01586	0.978683	0.934933	1.11636	1.01523	1.07392	0.994164	1.00182	0.965978	1.0095	1.17479	1.21595	1.12817	0.960877	0.979043	0.947563	1.02177
-355.352	0.868273	0.965963	1.12029	1.07347	0.810666	0.837409	1.02205	0.657986	1.09785	1.06057	1.35843	1.01238	1.18767	0.958525	1.01696	1.04646	0.930356	0.966584	1.00481	1.0609	0.749298	0.845319	1.00435	0.669277	1.10573	0.903506	1.09599	0.947247	1.23151	0.928724	1.08448	1.0186	0.933269	0.999358	1.11493	1.01184	1.0819	0.990642	1.01762	0.983129	0.992879	1.17384	1.23946	1.06876	0.964408	1.03209	0.937741	1.02734
-353.594	0.898879	0.935762	1.09969	1.05368	0.797689	0.830867	0.993575	0.64933	1.09713	1.03393	1.35276	0.98309	1.20253	0.908238	1.01642	1.05681	0.991835	0.982961	1.02372	1.0532	0.761502	0.835683	0.996733	0.654651	1.116	0.892453	1.06954	0.926827	1.15237	0.929391	1.07174	1.032	0.906278	0.951982	1.07421	1.00046	1.04752	0.994237	0.996832	0.991872	0.983088	1.15853	1.2648	1.06071	1.04353	0.97724	0.948381	1.02404
-351.836	0.912252	0.966965	1.1048	1.03011	0.803106	0.829806	0.977284	0.640558	1.11458	1.02353	1.35648	0.99483	1.13146	0.894494	1.03081	1.03911	0.942385	1.00821	1.02046	1.04109	0.751474	0.815521	1.00575	0.66165	1.1178	0.873582	1.08215	0.904648	1.20479	0.904376	1.0751	1.0315	0.968025	0.959092	1.08265	0.989455	1.06871	1.01752	0.971698	0.968122	0.997113	1.17165	1.2535	1.09969	0.939139	0.989074	0.958805	1.00738
-350.078	0.89171	0.962126	1.10416	1.0256	0.810036	0.832281	0.973175	0.634326	1.1173	1.03414	1.36801	0.984785	1.12656	0.844531	1.0274	1.04118	0.949067	1.00138	1.02144	1.05603	0.721487	0.831977	1.01181	0.672412	1.09816	0.874256	1.06979	0.95223	1.19359	0.868021	1.0835	0.973835	0.939564	0.960795	1.08099	0.971184	1.12273	1.00037	0.961815	0.943359	1.01743	1.18288	1.27877	1.03419	0.943838	0.972938	0.948219	1.06916
-348.32	0.89943	0.970969	1.09537	1.06459	0.795421	0.833165	0.969653	0.636172	1.10367	1.03976	1.33131	1.01686	1.16062	0.851322	1.02488	1.02593	0.987677	1.06314	1.02437	1.0587	0.73492	0.819672	0.997199	0.669904	1.09924	0.874256	1.01922	0.970403	1.19766	0.88353	1.0772	0.953938	0.910652	0.913303	1.06931	1.00556	1.08232	1.01646	0.972377	0.949647	1.00403	1.18931	1.3062	1.04787	0.96907	0.963546	0.951425	1.07547
-346.562	0.890331	0.992494	1.06087	1.05455	0.799579	0.852792	0.97567	0.653254	1.09676	1.0098	1.3329	1.01177	1.20884	0.863449	1.01228	1.04533	1.00683	0.987055	1.03741	1.06295	0.752042	0.826195	1.00606	0.668337	1.09059	0.85242	1.04126	1.00577	1.21726	0.879528	1.0968	0.989266	0.884288	1.00551	1.02262	0.992099	1.06321	1.03219	0.969794	0.977432	1.00566	1.18462	1.28009	1.00597	0.993085	0.981719	0.922945	1.05667
-344.805	0.905496	0.986321	1.06614	1.00959	0.783325	0.839708	0.979926	0.662949	1.12021	0.974007	1.31925	1.05801	1.21753	0.84259	0.989616	1.0169	0.95768	0.979549	1.00204	1.06798	0.752042	0.818783	0.977302	0.665203	1.11564	0.833549	1.08534	0.919792	1.27171	0.858182	1.10337	0.979114	0.94551	1.00691	1.06397	0.945328	1.0416	1.02556	1.00269	0.996612	1.0041	1.16851	1.21552	1.15027	0.957397	0.981832	0.896899	1.03859
-343.047	0.898327	1.01369	1.0802	1.03185	0.793909	0.831397	0.935457	0.679915	1.0864	0.94883	1.27138	1.03525	1.22019	0.83305	0.984579	1.00729	0.954413	0.944748	0.984764	1.08371	0.713257	0.817893	0.944191	0.679829	1.10825	0.821283	1.03599	0.937086	1.25224	0.845007	1.0961	0.98287	0.941235	1.07297	1.09691	0.952149	1.11307	1.01651	0.99075	1.00013	0.980286	1.1553	1.22721	1.10476	0.974407	0.98585	0.898259	1.02485
-341.289	0.890883	0.996666	1.05273	1.00654	0.774505	0.825562	0.964222	0.682685	1.06368	0.933016	1.24904	1.01976	1.19454	0.887541	0.990516	1.02292	0.9458	1.02288	1.02078	1.05666	0.683743	0.831532	0.924449	0.682755	1.08933	0.818722	0.972935	0.9067	1.24334	0.856681	1.07034	0.984596	0.941936	0.974372	1.03129	0.952568	1.13274	0.99282	1.04302	0.999898	0.976459	1.1396	1.28379	1.1247	0.960754	1.03602	0.925419	1.03892
-339.531	0.908529	1.00818	1.06934	1.03564	0.778789	0.838293	0.916525	0.690418	1.07459	0.944668	1.26145	0.996887	1.18389	0.84065	1.00077	1.04005	0.988271	1.00821	1.03757	1.04439	0.698879	0.850063	0.911702	0.701247	1.07833	0.815757	0.985179	0.92116	1.22082	0.873858	1.06334	0.956172	0.919312	0.999971	1.03062	0.99162	1.11434	0.986154	1.00529	0.984557	0.996528	1.15803	1.28043	1.08221	0.969749	0.961999	0.941154	1.08773
-337.773	0.885368	1.001	1.06742	1.03462	0.764551	0.861987	0.947932	0.697573	1.08295	0.968597	1.31287	0.97946	1.17982	0.84162	1.00509	1.04326	1.02317	1.02425	1.06251	1.04014	0.717136	0.850508	0.917143	0.719844	1.07797	0.824518	0.960201	0.899177	1.28099	0.866353	1.08448	0.961248	0.86532	0.977309	1.00462	0.994689	1.06612	1.0135	1.03357	0.969062	1.00462	1.17474	1.36729	1.08928	0.921021	0.971451	0.926792	1.08531
-336.016	0.870892	0.973306	1.08803	1.01309	0.779041	0.850317	0.964076	0.71327	1.1113	0.97588	1.2767	1.00124	1.23056	0.880265	1.02596	1.04457	0.958868	0.990808	1.04491	1.06657	0.718082	0.844578	0.915433	0.708769	1.09672	0.82344	1.00416	0.887061	1.24181	0.878694	1.10156	0.984596	0.90825	0.982335	1.04127	0.949857	1.08489	1.00679	1.05314	1.00635	1.0133	1.18513	1.27141	1.12872	0.990945	1.00179	0.93137	1.06092
-334.258	0.877372	0.982316	1.09282	1.02313	0.798319	0.864285	0.935457	0.723196	1.11948	0.967765	1.2861	1.04687	1.1937	0.849543	1.05312	1.03045	1.04544	1.06177	0.98835	1.06735	0.762164	0.838055	0.913879	0.713157	1.10447	0.830853	0.976853	0.890872	1.23023	0.901541	1.11821	0.989367	0.839234	0.925164	1.1057	0.958562	1.04744	1.0313	1.02361	1.01408	1.0136	1.16478	1.31657	1.17511	0.970304	0.942324	0.941789	1.04153
-332.5	0.864275	1.00117	1.09473	1.03244	0.809406	0.874187	0.963489	0.727466	1.11094	0.962563	1.29993	1.01589	1.1752	0.877193	1.03693	1.03252	0.905705	1.0164	0.986394	1.06657	0.749015	0.895131	0.916521	0.701874	1.10266	0.818183	0.971343	0.91989	1.21446	0.898372	1.13585	1.00794	0.954256	0.98502	1.10983	0.968	1.08063	0.976602	1.05125	1.03646	1.00751	1.17646	1.33828	1.10436	0.967672	0.976425	0.912912	1.02439
-330.742	0.885506	0.990159	1.10224	1.05921	0.798571	0.902301	0.957178	0.697573	1.09604	0.95091	1.24656	1.00887	1.12894	0.886733	1.03585	1.02236	0.968669	0.96249	0.974333	1.04628	0.746366	0.920482	0.918387	0.673247	1.09654	0.818992	0.974282	0.948615	1.18469	0.91138	1.16188	1.01444	0.914147	1.02875	1.13128	1.01236	1.06995	0.980249	1.04224	1.03613	0.999545	1.16107	1.27947	1.06352	0.952944	0.972956	0.891527	1.0078
-328.984	0.882197	0.993496	1.09889	1.07623	0.809406	0.898942	0.939713	0.67449	1.10367	0.955072	1.22865	1.04009	1.15684	0.890614	1.03693	0.998445	0.94877	0.998315	0.968465	1.05524	0.759231	0.898096	0.897557	0.644934	1.07887	0.822766	1.02191	0.963466	1.18901	0.879695	1.1952	1.00906	0.929832	0.995173	1.13467	1.01989	1.06609	1.00094	1.04697	1.04583	1.02298	1.16081	1.20231	1.07953	0.972937	1.01241	0.867581	0.989479
-327.227	0.895019	0.95979	1.08164	1.10038	0.820242	0.871358	0.971854	0.644136	1.10403	0.961731	1.22599	1.08427	1.15249	0.902256	1.03729	0.995997	0.926941	0.993197	0.963902	1.0716	0.781178	0.885198	0.916988	0.638561	1.12393	0.819935	1.01187	0.966495	1.25186	0.902041	1.20345	0.97749	0.965562	0.966364	1.12214	1.02686	1.05001	0.984365	1.05983	1.00873	0.982296	1.17293	1.21161	1.12186	0.920621	1.00024	0.861927	1.01893
-325.469	0.879026	0.994831	1.09186	1.09194	0.847332	0.868352	0.947051	0.637673	1.11021	0.97151	1.22316	1.06853	1.17842	0.871534	1.04431	0.99788	0.883579	0.961125	0.979386	1.08623	0.760366	0.881047	0.932222	0.642113	1.12465	0.81023	1.01934	0.93904	1.2254	0.886032	1.19463	0.966425	0.994848	1.03507	1.11484	1.00526	1.11437	0.985591	1.01591	0.993084	0.987161	1.19905	1.19995	1.1379	0.961663	0.983637	0.874162	1.03255
-323.711	0.902739	0.969468	1.08866	1.04291	0.82377	0.857389	1.00194	0.650484	1.12912	0.98129	1.21146	1.02908	1.19454	0.880912	1.04161	1.00146	0.961838	0.971702	0.989165	1.07191	0.75242	0.849619	0.884033	0.643785	1.12015	0.812656	0.980037	0.913539	1.30008	0.878694	1.18078	0.957288	0.938556	0.997701	1.10059	0.972943	1.09483	1.00915	1.13337	1.01041	1.00801	1.20751	1.23613	1.12648	0.918823	1.00252	0.882136	1.04614
-321.953	0.876407	0.993162	1.0909	1.06794	0.818982	0.851201	0.99152	0.642174	1.13094	0.990445	1.21305	1.03259	1.22664	0.898213	1.01138	0.991667	0.950404	1.09624	0.979711	1.04628	0.727541	0.830494	0.894759	0.646083	1.13132	0.812926	0.938651	0.94969	1.31076	0.87219	1.15614	0.98216	0.922142	0.905975	1.11349	1.0207	1.12568	1.02493	1.10814	0.993949	0.99966	1.21837	1.29234	1.08729	0.935821	1.02984	0.874791	1.00968
-320.195	0.892813	0.969801	1.09074	1.07987	0.803106	0.844835	0.960994	0.627285	1.12912	0.972134	1.2478	1.04251	1.25397	0.88738	1.01084	0.992232	0.966293	1.04403	0.968791	1.04235	0.749677	0.838648	0.890562	0.638352	1.11708	0.795134	0.928243	0.906211	1.26229	0.859182	1.12633	1.00825	0.923956	0.928898	1.12588	1.036	1.07127	1.00738	1.07909	0.982663	1.01077	1.22261	1.34426	1.15041	0.99341	1.03282	0.897467	0.984114
-318.438	0.901223	0.978979	1.09873	1.07274	0.794539	0.827154	0.958205	0.626823	1.13784	0.960482	1.24426	1.03235	1.23449	0.893201	1.03963	0.998821	0.973718	0.95669	1.00726	1.05524	0.755258	0.807812	0.873773	0.629576	1.1115	0.80403	0.973425	0.923994	1.23799	0.89487	1.10198	1.01891	0.925548	1.0233	1.09081	1.01658	1.05201	1.02394	1.09663	0.995628	1.0237	1.19459	1.27822	1.11727	0.99717	0.998134	0.943422	0.980286
-316.68	0.918042	0.977644	1.11757	1.06474	0.81117	0.841829	0.958059	0.620245	1.12912	0.956945	1.2634	1.02242	1.16987	0.893686	1.04053	1.01991	0.972233	1.02868	1.01655	1.10369	0.748258	0.812408	0.894759	0.632815	1.14826	0.801604	0.956895	0.951351	1.23659	0.920719	1.08364	1.02825	0.944261	0.950387	1.09938	0.964709	1.08408	1.03622	1.07075	0.980137	0.983327	1.19379	1.32032	1.07471	0.946043	0.970639	0.960215	0.99189
-314.922	0.909632	0.970636	1.14137	1.08569	0.813312	0.85456	0.906545	0.62163	1.14475	0.94987	1.23309	1.05631	1.19819	0.856819	1.03639	0.998445	0.961838	1.01981	0.981341	1.09897	0.719311	0.831977	0.864602	0.643053	1.12519	0.822227	0.940978	0.924873	1.20581	0.882696	1.07524	1.03271	0.945723	0.951782	1.16307	0.987916	1.13068	1.02714	1.04851	0.966685	1.01738	1.15524	1.31043	1.14211	0.993681	0.970684	0.963867	0.966816
-313.164	0.91818	0.950279	1.11278	1.08525	0.802099	0.867468	0.951601	0.654177	1.14966	0.971302	1.18805	1.04542	1.20533	0.855688	1.03693	1.02179	0.913427	1.00718	1.00514	1.06783	0.731514	0.854956	0.854498	0.668546	1.14646	0.849724	0.921019	0.938161	1.20479	0.878861	1.08518	1.03992	1.0052	0.943499	1.1071	1.01632	1.09649	1.01464	1.11364	0.978507	1.00279	1.14308	1.28993	1.11433	1.00045	0.973633	0.955537	0.982565
-311.406	0.923281	0.967298	1.07956	1.07056	0.794539	0.868883	0.956151	0.66872	1.15784	0.999601	1.20951	1.0499	1.16959	0.849058	1.02218	1.01991	1.03386	1.04847	1.01883	1.08702	0.71496	0.839686	0.878126	0.668128	1.14376	0.889218	0.889674	0.937868	1.21853	0.857514	1.07818	0.995357	0.893042	0.922582	1.05961	0.984859	1.11131	1.03477	1.08885	1.00089	1.01231	1.12413	1.35949	1.11945	0.959838	0.990139	0.948058	1.02467
-309.648	0.920248	0.949444	1.10048	1.05979	0.795043	0.825562	0.948226	0.655678	1.14311	1.04475	1.17759	1.02327	1.18291	0.884793	1.00437	1.00805	1.01842	1.03243	0.996988	1.05823	0.705217	0.816114	0.87082	0.651307	1.14448	0.911458	0.91955	0.919108	1.23456	0.881696	1.05257	0.990078	0.903606	0.919618	1.10381	1.00147	1.12737	1.01158	1.08889	1.00671	0.998808	1.14624	1.28062	1.11333	0.958162	1.00351	0.954208	1.01815
-307.891	0.950302	0.958288	1.09026	1.06779	0.796177	0.820434	0.966864	0.63825	1.12385	1.08158	1.10277	0.993014	1.16903	0.913736	1.00545	1.00823	0.963472	1.0048	1.0009	1.09692	0.722906	0.792691	0.891961	0.64974	1.14448	0.911998	0.941222	0.893021	1.20339	0.879695	1.03983	1.00317	0.986331	0.953713	1.08928	0.973442	1.10136	1.035	1.08398	0.982316	0.981973	1.18595	1.17164	1.11197	0.971448	1.0387	0.966934	1.00505
-306.133	0.930588	0.966464	1.07349	1.02109	0.816462	0.82291	0.955123	0.617706	1.13621	1.08075	1.09338	1.01323	1.1644	0.918102	1.01102	1.0233	0.907636	0.95669	1.00057	1.07569	0.717514	0.799955	0.912169	0.638666	1.14664	0.899058	0.957262	0.957604	1.21471	0.896538	1.05453	1.07322	1.02529	1.01022	1.07288	0.94924	1.1379	1.0287	1.04709	0.967182	0.9909	1.20209	1.14219	1.05808	0.958584	1.02405	0.958747	0.953485
-304.375	0.909357	0.997834	1.07046	0.987915	0.80865	0.81955	0.975376	0.602471	1.12785	1.06244	1.10685	1.03029	1.13146	0.914383	1.02164	1.04495	0.983668	0.958054	0.98672	1.09803	0.730947	0.818486	0.898334	0.634069	1.15223	0.911054	0.970364	0.914419	1.17769	0.899206	1.0611	1.09718	0.924455	1.04152	1.08486	0.89972	1.10631	1.0013	1.08576	0.950167	0.978839	1.16617	1.14066	1.12672	0.960749	1.01688	0.962806	0.9524
-302.617	0.89364	0.979313	1.07828	1.03578	0.798697	0.844128	0.94441	0.600509	1.12948	1.0691	1.13823	1.02363	1.15445	0.931037	1.02973	1.04288	0.90823	0.998315	0.987209	1.08953	0.728771	0.826936	0.904241	0.626128	1.17494	0.912806	1.02216	0.90797	1.22375	0.922387	1.05635	1.08317	0.983936	0.980966	1.09225	0.950669	1.09595	1.02079	1.04442	0.959082	0.961311	1.17122	1.11356	1.12739	0.943376	1.00938	0.974807	0.962805
-300.859	0.895984	1.0272	1.08819	1.07318	0.807138	0.843421	0.996804	0.597854	1.13821	1.07347	1.15472	1.02255	1.16538	0.934433	1.04017	1.05474	0.997181	1.03823	0.990631	1.09048	0.741163	0.839982	0.896002	0.623203	1.16629	0.911458	0.992404	0.92243	1.22782	0.902041	1.08112	1.04175	0.898516	0.989374	1.09848	0.984136	1.08902	1.00409	1.1125	0.959325	0.975924	1.17775	1.16356	1.10853	0.949153	1.03591	0.962121	1.01247
-299.102	0.875028	1.0227	1.09122	1.12788	0.808902	0.844305	0.983302	0.590929	1.15802	1.07284	1.18628	1.02146	1.16272	0.897081	1.03351	1.04213	1.04218	1.00718	0.992587	1.08717	0.730568	0.831384	0.905018	0.626755	1.15565	0.917254	0.975751	0.918327	1.2843	0.886865	1.11821	1.00459	0.839616	1.0154	1.09937	1.03745	1.10722	1.01554	1.0865	0.942839	1.00205	1.16962	1.21576	1.1123	0.905334	1.01152	0.924253	1.03736
-297.344	0.920248	0.992494	1.07573	1.12657	0.800209	0.835641	0.963782	0.604779	1.1502	1.0897	1.23468	1.06853	1.16525	0.897567	1.02128	1.00805	1.09074	0.993197	1.00155	1.08387	0.717893	0.816411	0.863514	0.617666	1.15872	0.927229	0.938774	0.91774	1.32692	0.877693	1.14383	0.987641	0.843694	0.999293	1.07406	1.0394	1.11466	1.02355	1.11612	0.979137	0.992652	1.17522	1.31521	1.16431	0.878157	1.02264	0.892861	1.02066
-295.586	0.935137	0.976476	1.09282	1.08991	0.791767	0.826446	0.97024	0.617013	1.16074	1.11488	1.21855	1.04615	1.19678	0.961112	1.04107	1.00391	1.0147	1.01367	1.01508	1.05792	0.690649	0.816411	0.889629	0.626964	1.16755	0.950952	0.962895	0.911585	1.36725	0.900874	1.15082	0.960435	0.921586	0.963309	1.07658	1.03024	1.14641	1.01229	1.09061	0.984128	0.994173	1.17238	1.2655	1.14761	0.875321	1.06687	0.904627	1.04526
-293.828	0.954714	0.976309	1.10719	1.09675	0.779797	0.850494	0.958205	0.627747	1.15311	1.11071	1.18309	1.02835	1.22145	0.94462	1.04107	1.00485	0.928277	0.947819	0.993239	1.04691	0.703987	0.861479	0.877659	0.629472	1.19296	0.956479	0.984567	0.890676	1.40694	0.913215	1.14985	0.97079	1.02848	1.03006	1.11473	1.04761	1.10769	0.987249	1.09177	0.99726	0.966596	1.16125	1.20163	1.15458	0.868161	1.03439	0.905398	1.03508
-292.07	0.959264	0.951446	1.08116	1.07478	0.791137	0.880729	0.966717	0.645059	1.1373	1.09823	1.19018	0.992409	1.20267	0.891907	1.04574	1.01464	0.950849	1.02595	1.004	1.03716	0.717325	0.914255	0.891339	0.648486	1.15115	0.954457	1.00808	0.909436	1.36623	0.907211	1.16202	0.993428	1.00885	0.92738	1.07685	1.03627	1.1029	0.96333	1.08457	0.994715	0.987969	1.15063	1.18065	1.09124	0.880282	0.983131	0.899935	1.02135
-290.312	0.955541	0.9688	1.0433	1.05062	0.782443	0.890454	0.987851	0.657986	1.12603	1.118	1.19195	1.02557	1.21529	0.886571	1.0596	1.01106	0.979955	1.00684	1.02486	1.04974	0.719784	0.886385	0.904863	0.66468	1.16124	0.956479	1.02816	0.925557	1.34957	0.881029	1.18372	1.01657	0.975087	0.962215	1.018	1.00084	1.08705	1.00459	1.09171	0.989929	0.969677	1.16887	1.15931	1.10806	0.900501	1.00629	0.895143	0.994577
-288.555	0.937205	0.963461	1.05528	1.03113	0.794287	0.873126	0.938833	0.668489	1.1482	1.11696	1.21022	1.03561	1.27458	0.897728	1.05024	0.989972	0.954116	0.972384	1.00481	1.06893	0.735582	0.855104	0.897868	0.679516	1.14087	0.949065	1.01922	0.914516	1.33163	0.892202	1.20219	1.00317	0.982276	0.990823	1.05023	0.964637	1.07981	1.02108	1.04562	0.983772	1.00642	1.1769	1.18739	1.13242	0.957158	1.00619	0.873604	0.986841
-286.797	0.9117	0.980481	1.06247	1.09835	0.799957	0.857213	0.973175	0.678992	1.13766	1.09532	1.22298	1.04711	1.24514	0.906783	1.02056	0.999386	0.949661	1.0065	1.00546	1.07962	0.778718	0.84443	0.900821	0.693411	1.16719	0.938012	1.0573	0.975386	1.28049	0.870522	1.19184	1.03231	0.960027	0.974146	1.0567	1.01734	1.02727	1.01514	1.08032	0.979205	0.974702	1.1677	1.1567	1.07354	0.972399	1.04165	0.856291	0.968109
-285.039	0.890469	1.00951	1.03468	1.10446	0.809406	0.828922	0.950574	0.694111	1.17311	1.07097	1.27085	1.08717	1.21136	0.92457	1.00797	1.00673	1.05554	0.982961	0.987698	1.03873	0.844746	0.835238	0.906573	0.695396	1.15151	0.944213	1.07775	0.946563	1.25097	0.877526	1.13851	1.04804	0.843613	1.02701	1.04757	1.06328	0.958165	0.992437	1.04854	0.998152	1.01876	1.13425	1.17917	1.14855	0.968338	1.05361	0.885339	0.96058
-283.281	0.882059	1.02703	1.0465	1.0496	0.837	0.840592	0.974643	0.702767	1.17147	1.07451	1.2861	1.05437	1.15347	0.878486	1.00779	1.01539	0.995993	1.03243	1.00774	1.04502	0.834152	0.815521	0.927247	0.699575	1.12844	0.929116	1.01946	0.903476	1.23481	0.869355	1.10435	1.04926	0.885608	0.994772	1.03846	1.00439	1.00341	1.03074	1.05111	1.00456	1.03813	1.15648	1.26154	1.16702	0.934126	1.0105	0.912556	0.967719
-281.523	0.882887	1.03955	1.07078	1.06037	0.841662	0.840415	0.963489	0.706691	1.17965	1.07888	1.26447	1.02605	1.14913	0.881235	1.00779	1.04457	0.967036	1.0802	1.00351	1.03951	0.806719	0.82664	0.919164	0.680979	1.15349	0.93006	1.03869	0.937868	1.27527	0.887866	1.09386	1.08124	0.912982	0.962368	1.06703	1.02007	1.04332	1.01666	1.04822	1.03776	1.02268	1.16001	1.21737	1.09403	0.901084	0.992532	0.921313	0.966089
-279.766	0.877234	1.1078	1.06742	1.02953	0.849851	0.849963	0.973175	0.69942	1.15202	1.07201	1.19018	0.997492	1.1452	0.882691	1.01282	1.03196	0.920407	1.05359	1.00106	1.04533	0.798962	0.832422	0.914811	0.66771	1.178	0.945965	1.00293	0.910022	1.25173	0.894537	1.08154	1.12184	0.953094	1.05145	1.06629	0.984879	1.06369	1.02107	1.0638	1.04749	0.977944	1.13325	1.1867	1.09612	0.914892	0.986757	0.936464	0.919877
-278.008	0.913493	1.06541	1.07269	1.07259	0.813942	0.846073	0.982127	0.695034	1.1702	1.08616	1.16199	1.02206	1.16468	0.87978	1.0488	1.02857	0.930505	1.03482	1.0084	1.05414	0.771718	0.848877	0.925226	0.668546	1.16466	0.935047	0.98824	0.885791	1.24728	0.89954	1.09064	1.10956	0.981717	1.02956	1.06376	1.0175	1.05471	0.996696	1.0615	1.03962	1.00475	1.16161	1.17582	1.15384	0.933779	0.978034	0.961642	0.927005
-276.25	0.897224	1.03104	1.05672	1.08787	0.817092	0.866938	0.962168	0.688686	1.14748	1.11904	1.16217	1.00403	1.13118	0.918102	1.06068	0.994679	0.951592	1.05905	1.04898	1.03464	0.739934	0.873042	0.901443	0.666456	1.1616	0.93936	0.9471	0.877584	1.20644	0.902208	1.11177	1.0656	0.942867	0.973555	1.00738	1.05145	1.10428	0.993008	1.06736	1.03336	0.987841	1.19128	1.22708	1.14408	0.937619	1.01762	0.954039	0.933441
-274.492	0.876269	1.001	1.08212	1.09995	0.791263	0.854207	0.953656	0.673798	1.15784	1.15441	1.17919	1.01153	1.1117	0.904519	1.06104	0.998821	0.907042	1.03005	1.07701	1.03668	0.725366	0.878379	0.902531	0.670635	1.15547	0.960522	0.885266	0.871233	1.25326	0.907711	1.12227	1.03403	0.966074	0.971806	1.00474	1.06103	1.09085	0.972481	1.05665	1.00472	1.00205	1.20186	1.33202	1.16103	0.887047	0.996484	0.945437	0.965946
-272.734	0.852694	1.00818	1.07716	1.12308	0.779671	0.869943	0.954536	0.669528	1.16365	1.15711	1.17263	1.01831	1.14128	0.932978	1.07974	0.986583	0.872293	1.06621	1.03985	1.04549	0.724893	0.911439	0.899422	0.657785	1.15133	0.976023	0.941957	0.93523	1.20415	0.875859	1.12353	1.02997	0.977532	0.945573	1.03588	1.07421	1.07557	0.954473	1.06128	1.01785	1.01071	1.18554	1.24488	1.08883	0.947783	1.06521	0.961028	0.957873
-270.977	0.874615	1.01218	1.07126	1.09354	0.782317	0.890808	0.959966	0.662833	1.17111	1.16128	1.14639	1.04602	1.1138	0.938799	1.09989	0.988842	0.923228	1.0123	1.05387	1.07317	0.723663	0.906398	0.895847	0.64786	1.16575	0.99139	0.911346	0.888038	1.25708	0.876693	1.14117	1.0382	0.947344	0.999882	1.0165	1.01898	1.08105	0.9828	1.07157	1.02311	1.0046	1.17136	1.25791	1.1779	0.886025	1.07084	0.963833	0.952462
-269.219	0.888539	0.993996	1.06567	1.09093	0.795925	0.847488	0.989906	0.654523	1.18292	1.15919	1.1104	1.01359	1.13651	0.97809	1.08856	0.992796	0.936296	1.01708	1.06789	1.07758	0.708622	0.866964	0.897401	0.646397	1.16863	0.991524	0.915999	0.894584	1.25326	0.883197	1.1504	1.03353	0.948993	0.977304	0.997919	1.01239	1.1232	0.977535	1.10308	1.01257	1.01223	1.1691	1.21223	1.13303	0.906843	1.10744	0.946241	0.960592
-267.461	0.883714	0.979146	1.07796	1.09413	0.771229	0.839	0.995629	0.646906	1.20237	1.14713	1.06377	1.001	1.17786	0.91794	1.06086	0.985265	0.92501	1.08464	1.07392	1.10683	0.70219	0.862368	0.907972	0.652143	1.16178	0.978719	0.915509	0.909436	1.23214	0.901207	1.13277	1.04063	0.955356	0.902742	1.00377	0.98852	1.09832	0.972903	1.09654	0.991969	1.03494	1.17207	1.16194	1.10068	0.955947	1.01857	0.936516	0.946795
-265.703	0.882197	0.988824	1.04282	1.09616	0.765055	0.816545	0.961434	0.63571	1.18019	1.12278	1.05969	1.02182	1.17646	0.905651	1.02452	0.99788	1.0006	1.09999	1.04018	1.11124	0.713352	0.838055	0.906728	0.641591	1.16448	0.954457	0.922244	0.90455	1.33443	0.867354	1.10967	1.02134	0.881671	0.89894	1.00254	0.986436	1.07248	0.974333	1.06033	0.990835	1.01349	1.17636	1.14904	1.12964	0.881621	1.04415	0.923259	0.977025
-263.945	0.89171	0.977978	1.05353	1.08816	0.776521	0.834403	0.970974	0.636518	1.15602	1.10676	1.08309	0.973892	1.13917	0.884146	1.013	0.99788	1.03891	1.07167	1.03969	1.07663	0.695284	0.832125	0.912946	0.648591	1.14322	0.917254	0.950161	0.900935	1.26318	0.846842	1.11233	0.97282	0.858313	0.912573	1.01331	1.01071	1.11684	1.00274	1.06356	0.981387	1.0112	1.2066	1.13991	1.08098	0.901827	1.04405	0.9107	1.02576
-262.188	0.885092	0.95762	1.04011	1.07667	0.763543	0.802045	0.998124	0.648406	1.15493	1.08262	1.09107	1.00512	1.17716	0.864904	1.0211	0.999575	0.930208	1.02459	1.00041	1.07821	0.701244	0.815225	0.936263	0.661023	1.14826	0.909436	0.906938	0.895562	1.26267	0.870689	1.10212	1.01718	0.9515	0.934641	1.03968	0.998572	1.08884	0.983834	1.06607	0.980913	1.0058	1.19043	1.20303	1.12233	0.932275	0.993356	0.926489	0.98269
-260.43	0.870892	0.98315	1.04618	1.10111	0.778159	0.809649	0.948666	0.660756	1.15293	1.05869	1.09036	1.01601	1.13469	0.893362	1.02038	1.00861	0.995845	1.06962	1.00237	1.09645	0.71373	0.825306	0.896624	0.670844	1.16016	0.905393	0.926162	0.906407	1.19563	0.864519	1.06139	1.04723	0.874526	0.919156	1.04371	1.00425	1.09027	0.981029	1.05804	0.984961	0.993768	1.16932	1.17729	1.12092	0.94903	1.03336	0.961366	0.963123
-258.672	0.896673	0.990826	1.06087	1.06634	0.779419	0.809118	0.978752	0.678992	1.13712	1.0383	1.08398	0.973408	1.11604	0.872665	1.00977	0.999951	0.952186	1.02697	1.02812	1.05855	0.693865	0.817745	0.900355	0.684217	1.15511	0.884231	0.91404	0.904257	1.20123	0.873858	1.06096	1.03515	0.9417	0.964801	1.03186	1.00736	1.1233	0.98945	1.08707	0.992363	0.98442	1.17424	1.18592	1.07647	0.929088	0.998636	0.951742	0.965995
-256.914	0.948648	1.01018	1.05896	1.05688	0.786223	0.812301	0.992841	0.676452	1.14293	1.03269	1.05136	0.967478	1.08801	0.840973	1.02236	0.995244	0.988271	1.06143	1.03317	1.05241	0.69046	0.797879	0.914501	0.662904	1.13799	0.875065	0.898245	0.940408	1.17973	0.86602	1.07888	1.00957	0.959907	0.951714	1.02496	1.00425	1.1387	1.01807	1.08566	1.02044	1.00434	1.18012	1.17046	1.02879	0.922257	0.971079	0.94761	0.985811
-255.156	0.888677	1.01736	1.06806	1.06474	0.759259	0.81513	0.971707	0.677491	1.16783	1.03872	1.0588	0.986842	1.10595	0.859892	1.04341	1.01106	0.928277	1.0819	1.05974	1.03338	0.700014	0.826492	0.908749	0.663949	1.15169	0.889757	0.927509	0.942655	1.18253	0.855347	1.08742	0.997489	0.95734	0.940339	1.00785	1.03034	1.08464	0.986253	1.06928	1.0204	1.01402	1.16742	1.14156	1.04687	0.935247	1.00531	0.959525	1.01361
-253.398	0.881784	1.03254	1.07493	1.08496	0.762283	0.843598	1.03349	0.66041	1.20091	1.04392	1.02583	1.00705	1.141	0.916	1.03567	0.988654	0.924416	1.07338	1.06675	1.04376	0.710041	0.819672	0.920097	0.646083	1.15637	0.905797	0.890898	0.934741	1.16764	0.878527	1.07818	1.01931	0.953882	0.961956	1.00767	1.03947	1.07358	1.02919	1.12325	1.02217	1.03852	1.15249	1.15145	1.07736	0.977181	1.04265	0.960572	0.969921
-251.641	0.840976	1.02837	1.07653	1.06212	0.766189	0.816898	0.957031	0.633171	1.22054	1.04579	1.04444	0.990594	1.11661	0.864096	1.00941	1.00033	0.84185	0.998315	1.05664	1.04643	0.735109	0.819672	0.93875	0.636889	1.17458	0.919141	0.930447	0.931224	1.18723	0.898873	1.06656	1.02723	0.998962	1.03011	1.01882	1.01499	1.04228	0.996616	1.01947	0.994162	1.03914	1.13779	1.12252	1.06376	0.940512	0.96131	0.946408	0.973809
-249.883	0.844422	0.995331	1.09633	1.05761	0.781939	0.828214	0.928706	0.632594	1.19837	1.03331	1.05703	0.945451	1.10343	0.856011	1.01588	1.01106	0.895013	1.07918	1.07767	1.08088	0.766515	0.87408	0.927869	0.636576	1.16863	0.912941	0.938528	0.888234	1.18431	0.887699	1.04823	1.03079	0.943475	0.922307	1.01732	0.978469	1.02012	0.947527	1.0009	0.993745	1.02545	1.13185	1.12627	1.06442	0.93171	0.964303	0.969141	0.980864
-248.125	0.849937	1.04739	1.0663	1.08613	0.789877	0.849963	0.957178	0.641712	1.19728	1.03289	1.07831	0.954649	1.1309	0.871695	1.04682	1.01897	0.901993	1.12558	1.05159	1.06547	0.811921	0.870818	0.925071	0.646083	1.12501	0.917524	0.91955	0.937184	1.20759	0.862184	1.05341	1.04723	0.942288	0.930538	1.01399	1.01939	0.972849	0.976051	1.03471	0.993234	1.06424	1.12574	1.17265	1.01864	0.936497	1.01103	0.993751	0.973011
-246.367	0.857657	1.03154	1.06519	1.06721	0.817974	0.861987	1.00561	0.663987	1.20255	1.04642	1.06926	0.967599	1.126	0.858275	1.06104	1.01275	0.907784	1.057	1.05566	1.06326	0.839543	0.865481	0.923206	0.675023	1.13655	0.938686	0.90902	0.910119	1.26369	0.881029	1.06726	1.04012	0.944781	0.975914	1.00902	1.00371	0.974308	0.995962	1.08926	0.983651	1.05807	1.11477	1.17628	1.06316	0.891038	0.974173	0.994165	0.973685
-244.609	0.902601	1.07693	1.09825	1.09704	0.82125	0.852969	0.975817	0.689148	1.20982	1.04163	1.04639	0.948235	1.19006	0.894494	1.06625	1.00635	0.979361	1.0802	1.07212	1.08481	0.856382	0.860737	0.946056	0.702292	1.13511	0.931542	0.890286	0.910315	1.27705	0.919052	1.08896	1.01942	0.921622	0.99697	1.02437	1.01127	0.958977	0.990975	1.03146	0.981285	1.06582	1.11818	1.17535	1.04166	0.931878	0.97328	0.979149	0.987186
-242.852	0.917628	1.09128	1.09713	1.10475	0.832338	0.863932	0.959966	0.704729	1.23745	1.02311	1.01413	0.984543	1.20253	0.920527	1.07831	0.98583	1.01426	1.03414	1.06609	1.09865	0.87549	0.868298	0.97668	0.736874	1.1443	0.90418	0.894571	0.906114	1.25568	0.905043	1.11779	0.990484	0.904728	1.05525	1.02911	1.00555	0.950711	0.994971	0.982888	0.956377	1.0814	1.13154	1.13365	1.08656	0.957675	1.01711	0.964675	0.995301
-241.094	0.956644	1.07175	1.08595	1.07667	0.819486	0.851378	1.03511	0.707038	1.22564	1.01625	0.993206	0.995919	1.17267	0.950117	1.07453	0.973027	1.03861	1.10886	1.04914	1.08214	0.885328	0.861479	0.934398	0.746694	1.15061	0.92669	0.876939	0.910608	1.22934	0.901207	1.13347	1.02896	0.921079	0.966538	1.03508	0.994943	0.92563	0.988275	1.10778	0.94689	1.06521	1.09664	1.13258	1.09369	0.953904	1.05427	0.947999	0.945643
-239.336	0.913355	1.04572	1.09298	1.11959	0.82314	0.842006	1.05272	0.691918	1.18128	1.04413	0.988419	0.985874	1.15011	0.938799	1.09144	0.97265	0.998815	1.0065	1.04393	1.09488	0.890058	0.860737	0.959736	0.752127	1.15926	0.949065	0.877674	0.910022	1.19245	0.899706	1.13165	1.06449	0.914438	1.03897	1.04699	1.02257	0.924816	0.978238	1.09689	0.919948	1.019	1.10017	1.12618	1.08335	0.964492	1.04345	0.964467	0.913726
-237.578	0.913906	1.04639	1.08675	1.12628	0.842544	0.840592	1.04729	0.696996	1.15911	1.0718	0.998525	0.981033	1.11843	0.881559	1.07237	1.00409	0.95174	1.07099	1.07245	1.04124	0.866125	0.873487	0.958648	0.752649	1.11222	0.949874	0.872409	0.879147	1.21013	0.887533	1.09386	1.08266	0.960247	0.977034	1.01333	1.08167	0.972774	0.96234	1.09246	0.926057	1.04216	1.12836	1.14456	1.11589	0.92422	0.993269	0.980355	0.927432
-235.82	0.942996	1.06224	1.05432	1.07929	0.84015	0.862517	1.02953	0.712693	1.16856	1.08054	1.00384	0.96651	1.11058	0.870078	1.0247	1.03064	0.851799	1.07952	1.0718	1.0521	0.853449	0.866074	0.982276	0.741575	1.12375	0.9492	0.88147	0.893705	1.20504	0.864018	1.06167	1.0923	1.10706	0.983998	0.983697	1.02584	0.984417	0.995893	1.04811	0.961053	1.03987	1.13837	1.13883	1.08146	0.921609	1.00701	0.965178	0.943548
-234.062	0.894054	1.06975	1.07365	1.07434	0.822006	0.876486	1.06358	0.705537	1.17983	1.06723	1.03806	0.944604	1.12782	0.893039	1.02829	1.02123	0.870807	1.17505	1.05371	1.02237	0.842287	0.885347	0.972949	0.715769	1.10122	0.939091	0.938161	0.867716	1.19537	0.8887	1.04319	1.10824	1.02669	0.910388	1.01893	1.05083	0.975922	0.989991	1.09315	0.985705	1.07138	1.13645	1.10649	1.08861	0.943487	1.00488	0.985722	0.921484
-232.305	0.892123	1.07442	1.0802	1.0774	0.807516	0.86181	1.03364	0.705768	1.1991	1.05516	1.05331	0.961185	1.11661	0.91503	1.06032	1.03309	0.88343	1.19654	1.03985	1.04628	0.865558	0.853473	0.984141	0.712322	1.13186	0.94583	1.00281	0.8854	1.18469	0.906044	1.05775	1.11149	1.00984	0.897939	1.0388	1.02974	0.932944	1.00977	1.0503	0.9908	1.0594	1.11559	1.05036	1.08559	0.942532	1.00992	1.00243	0.929462
-230.547	0.904118	1.11013	1.09489	1.0934	0.823266	0.851554	1.02586	0.709346	1.18965	1.03809	1.09586	1.03392	1.1316	0.922629	1.08604	1.07959	0.850314	1.09282	1.0969	1.10353	0.857801	0.843096	0.957093	0.692993	1.13997	0.938956	0.962405	0.922919	1.22998	0.930892	1.1017	1.13616	1.06327	1.01584	0.998172	0.990819	0.959741	1.01003	1.07185	1.0236	1.04357	1.10558	1.13867	1.12027	0.920019	0.991124	0.98579	0.950214
-228.789	0.872409	1.09044	1.09969	1.08671	0.82566	0.847134	1.06652	0.690187	1.19419	1.00917	1.11199	1.03925	1.09628	0.901771	1.10007	1.11329	0.924119	1.08634	1.0775	1.08969	0.825543	0.852435	1.01679	0.676068	1.14808	0.925611	0.9411	0.882274	1.16446	0.945234	1.13445	1.15433	0.944043	1.00378	1.02059	0.997263	1.00014	0.993781	1.04891	1.02088	1.04016	1.09028	1.18159	1.17792	0.941451	0.954018	0.969698	0.964452
-227.031	0.882887	1.02303	1.12093	1.07565	0.835362	0.850317	1.04201	0.675067	1.17311	0.99856	1.1166	1.01093	1.10609	0.902741	1.11734	1.08712	0.927089	1.10579	1.08419	1.06232	0.806908	0.8554	1.03948	0.67074	1.1926	0.925072	0.996322	0.908165	1.15148	0.927557	1.16384	1.15981	0.952321	0.925158	1.03389	1.01255	1.03526	0.994057	1.00243	1.00645	0.983653	1.07944	1.12073	1.11315	0.960581	0.973246	0.960048	0.937329
-225.273	0.900671	1.00384	1.10304	1.0918	0.834354	0.853676	1.06402	0.685224	1.17274	1.00189	1.15791	1.03356	1.12978	0.90646	1.12436	1.08355	0.904963	1.08532	1.09771	1.06562	0.819584	0.867557	1.03839	0.654442	1.21387	0.921163	1.00783	0.93777	1.18354	0.883197	1.18932	1.18204	0.995258	0.924929	1.00485	1.02456	1.01802	0.984	1.02468	1.04704	0.966119	1.08763	1.14891	1.10214	0.954576	1.02634	0.945384	0.916673
-223.516	0.899568	1.01719	1.05273	1.0966	0.83322	0.860572	1.03364	0.686494	1.17801	1.0048	1.17227	1.07616	1.09712	0.906945	1.12976	1.06905	0.918476	1.0686	1.13015	1.04722	0.815894	0.865926	1.03777	0.661441	1.21819	0.945561	1.09342	0.909924	1.18749	0.887199	1.17434	1.17514	0.979414	0.951891	0.931495	1.04715	1.02123	0.993817	0.99602	1.03788	0.967015	1.06265	1.07212	1.18269	0.923902	1.02226	0.962036	0.909721
-221.758	0.911287	1.02003	1.03244	1.11988	0.832212	0.884266	1.03922	0.703575	1.16565	1.00605	1.17759	1.06878	1.12992	0.880427	1.10673	1.07922	0.875857	1.11398	1.12086	1.06389	0.808327	0.876748	1.01818	0.674397	1.22324	0.969014	1.03563	0.88882	1.17591	0.889367	1.14313	1.19778	1.04045	0.915663	0.921118	1.05262	1.02955	1.00857	1.02066	1.04327	0.952923	1.03822	1.13708	1.20247	0.960892	0.989948	0.96816	0.901016
-220	0.934724	1.02153	1.01919	1.09122	0.830826	0.852615	1.04905	0.695611	1.1811	1.02145	1.16625	1.03779	1.12109	0.928612	1.08334	1.04947	0.84779	1.15731	1.11075	1.06893	0.793948	0.865481	1.02254	0.679829	1.20594	0.976293	1.01689	0.856773	1.13125	0.939731	1.12241	1.1928	1.10254	0.882677	0.917563	1.02085	1.04645	0.985134	1.02593	1.02321	0.979405	1.04625	1.14687	1.21128	0.991015	0.988168	0.965193	0.879834
-218.242	0.929623	0.99433	1.07637	1.08496	0.808272	0.862694	1.00209	0.702536	1.15874	1.05224	1.14586	0.998582	1.10988	0.898698	1.08586	1.06566	0.908378	1.09214	1.10309	1.05587	0.786097	0.838203	1.00622	0.68777	1.18269	0.975215	1.05191	0.870354	1.11522	0.938396	1.11345	1.16255	1.02339	0.910441	0.975772	1.02755	1.02821	1.02922	0.995897	1.02147	0.979755	1.07899	1.08931	1.14733	0.995205	0.957696	0.975219	0.916656
-216.484	0.941066	1.03721	1.11678	1.0627	0.806383	0.844305	1.02527	0.699305	1.16892	1.04808	1.17227	0.990473	1.08647	0.916161	1.11159	1.05869	0.966442	1.03312	1.12705	1.05068	0.781934	0.855697	0.992691	0.703232	1.16556	0.972384	1.06722	0.868009	1.12286	0.930058	1.11373	1.13941	0.973743	1.00397	0.990883	1.01144	1.03127	0.986687	1.03282	0.994415	1.00288	1.07785	1.09844	1.14109	0.967593	0.985058	0.998073	0.929162
-214.727	0.943409	1.05457	1.11997	1.09936	0.819738	0.857389	1.04215	0.691226	1.19292	1.02832	1.17582	1.01153	1.06923	0.910664	1.10691	1.03629	0.938078	1.04574	1.11352	1.05414	0.798583	0.862072	1.01041	0.698217	1.19855	0.990716	1.01677	0.900642	1.12388	0.925722	1.13851	1.09098	1.00568	1.00844	1.00579	1.0429	1.02649	0.994569	1.03141	0.989986	0.995302	1.03795	1.15643	1.12312	0.951375	0.983733	0.972246	0.949866
-212.969	0.954714	1.07259	1.11582	1.08496	0.833976	0.867999	1.05037	0.677722	1.17947	1.03414	1.16784	1.03949	1.06362	0.900315	1.09576	0.990349	0.953819	1.04949	1.14319	1.0867	0.782313	0.882678	1.02487	0.678367	1.17854	1.00285	1.02889	0.867227	1.09741	0.89954	1.14817	1.04652	1.00094	1.02201	0.976059	0.9984	1.06604	0.983369	1.02488	0.999049	1.00078	1.03121	1.13505	1.19863	0.969207	1.00086	0.954353	0.946326
-211.211	0.925073	1.03955	1.09633	1.06852	0.81495	0.875955	1.04259	0.675067	1.17383	1.03934	1.16908	1.02896	1.09278	0.874768	1.06176	1.00334	0.907339	1.04847	1.12999	1.11171	0.774177	0.907288	1.0328	0.666352	1.17115	1.01323	1.07297	0.879049	1.12426	0.877026	1.11793	1.02835	1.01955	0.991493	0.970218	0.961151	1.05267	0.965466	1.00949	1.01308	1.00229	1.02578	1.08958	1.17054	0.971999	0.997424	0.949749	0.97568
-209.453	0.910184	1.03438	1.11183	1.06008	0.791263	0.887448	1.09836	0.669066	1.15638	1.04038	1.14976	1.04324	1.10525	0.875738	1.03477	0.997692	0.854918	1.08156	1.13504	1.08324	0.755069	0.92063	1.03233	0.64483	1.14448	1.00608	1.01554	0.888722	1.15161	0.940731	1.08532	1.01008	1.06464	0.956372	0.979549	0.978621	1.04793	0.963958	1.06396	1.03759	1.0104	1.03409	1.13216	1.17387	0.959745	0.930912	0.953425	0.987739
-207.695	0.93886	1.04756	1.09777	1.05572	0.802855	0.900887	1.11509	0.661795	1.16911	1.03789	1.10951	1.04965	1.11044	0.9084	1.05888	0.993926	0.926198	1.01401	1.16274	1.06389	0.754691	0.953245	1.04958	0.642218	1.18431	1.00622	1.03452	0.918717	1.14907	0.959909	1.07076	1.01038	1.01367	1.03309	0.944118	0.992314	1.06382	0.945073	1.06241	1.03048	0.987162	1.03147	1.07248	1.14252	0.966383	0.946339	0.9889	0.983714
-205.938	0.961056	1.03071	1.08898	1.0643	0.788869	0.921044	1.10526	0.647483	1.17965	1.03747	1.11767	1.04953	1.11703	0.887865	1.08676	0.983759	0.974015	1.00821	1.13797	1.07254	0.772285	0.995348	1.07959	0.65977	1.17818	1.01997	1.0917	0.8854	1.15174	0.908879	1.07902	0.999113	0.986695	1.02231	0.956952	0.992314	1.02147	0.925349	1.02378	0.981377	1.00124	1.01716	1.02378	1.18538	0.969862	0.976879	1.00717	0.984633
-204.18	0.953887	1.02403	1.08946	1.07638	0.803736	0.9046	1.09146	0.64379	1.16711	1.02665	1.10597	1.07035	1.15431	0.882044	1.09791	0.973215	0.896944	1.08907	1.12428	1.07836	0.789124	0.946129	1.04943	0.659352	1.18575	1.00837	1.01934	0.898395	1.16077	0.878027	1.08966	1.02246	1.06349	0.94028	0.969032	0.998156	1.01852	0.956106	1.04006	0.976398	0.984276	1.01813	1.08498	1.1914	0.994436	1.00458	1.00758	0.951836
-202.422	0.939273	1.01168	1.08371	1.06183	0.807138	0.891869	1.09499	0.644944	1.19037	1.00959	1.06554	1.04215	1.14955	0.891907	1.12292	0.969638	0.941048	1.05632	1.11515	1.10259	0.806246	0.92063	1.04865	0.648069	1.22468	1.00298	1.01934	0.868888	1.19754	0.900207	1.0982	1.00317	0.998114	0.957747	0.971807	0.963033	1.00111	0.968759	1.04419	0.995178	0.971985	1.00659	1.04532	1.19941	0.959925	0.99078	1.02251	0.966571
-200.664	0.930588	1.0267	1.08851	1.08554	0.801973	0.87012	1.03085	0.62036	1.20655	1.01271	1.05171	1.00487	1.13217	0.874768	1.09594	0.990537	0.909863	0.98262	1.12216	1.09378	0.787799	0.894835	1.02953	0.632084	1.22955	0.999342	0.972201	0.877193	1.18163	0.902208	1.10645	1.01282	1.02278	1.04486	0.970007	0.99247	1.01799	0.972381	1.00128	0.981453	0.981295	1.01338	1.08179	1.14556	0.958135	0.969585	0.990493	0.978002
-198.906	0.923695	1.00684	1.08834	1.04597	0.819486	0.855444	1.00429	0.617475	1.20328	1.0098	1.02317	1.04348	1.14534	0.860215	1.08244	0.994114	0.921595	1.02834	1.10016	1.10447	0.783732	0.863851	1.01383	0.627486	1.24343	0.999073	1.02779	0.878854	1.15708	0.903042	1.09722	1.02205	1.00228	0.979098	0.989262	0.947029	1.04562	0.990269	0.990586	0.984045	0.967712	1.01073	0.995504	1.18732	0.989854	0.952575	0.986535	0.972662
-197.148	0.90205	1.01769	1.12492	1.04393	0.818856	0.83847	1.06784	0.602586	1.20091	1.0304	1.03788	1.05692	1.14983	0.829493	1.08892	1.00654	0.924119	0.980914	1.07604	1.08985	0.799151	0.889053	1.05098	0.623516	1.26722	1.00622	1.00624	0.8684	1.12528	0.912547	1.11065	1.02936	0.976118	1.03749	1.04543	0.95787	1.02466	0.943105	1.01603	0.966432	0.947679	1.02403	1.03145	1.21708	1.02182	0.908986	0.980431	0.977828
-195.391	0.919559	1.04606	1.09745	1.05557	0.82251	0.875955	1.14753	0.628786	1.22509	1.06515	1.03682	1.01673	1.12403	0.808958	1.0954	1.01144	0.983371	1.03789	1.10814	1.07412	0.769921	0.915293	1.06684	0.647337	1.2984	1.01377	0.99522	0.90455	1.12159	0.857348	1.11863	1.02855	0.935109	1.00787	0.990349	0.982734	1.06831	0.957021	1.07563	0.971342	0.94354	1.05068	1.0418	1.12402	1.00218	0.943559	0.979228	0.983359
-193.633	0.913217	1.04589	1.0893	1.03244	0.798949	0.871181	1.14034	0.635018	1.21128	1.07909	1.04391	0.988052	1.09334	0.846633	1.07111	0.995432	0.874668	1.00104	1.09543	1.05194	0.766799	0.935603	1.02798	0.642218	1.2829	1.01767	1.01371	0.934643	1.11752	0.863852	1.12367	1.02815	1.04407	1.0448	0.994406	0.98146	1.04193	0.931144	1.1093	0.988789	0.944172	1.06035	1.02979	1.05714	0.978364	0.980067	0.953224	0.968182
-191.875	0.913768	1.03471	1.09138	1.07128	0.788365	0.911849	1.1082	0.62717	1.17456	1.07513	1.00916	0.993014	1.05956	0.833212	1.05798	0.999763	0.841553	1.09726	1.09445	1.04518	0.736528	0.944943	1.00575	0.646501	1.24757	1.05447	0.980282	0.911878	1.07528	0.864018	1.11681	1.01556	1.08581	0.942996	0.997191	1.02498	1.07038	0.964978	1.10186	0.970098	0.941477	1.01959	1.02946	1.08898	0.98538	0.964345	0.947318	0.984447
-190.117	0.912941	1.04455	1.0901	1.07303	0.785089	0.918392	1.09689	0.639058	1.18419	1.06806	1.00278	1.03767	1.08913	0.820115	1.08388	0.975098	0.874817	0.975455	1.11108	1.08009	0.75961	0.970887	1.02751	0.668755	1.25154	1.08103	0.98322	0.923994	1.11192	0.848509	1.12199	1.03373	1.04358	1.07084	0.98112	0.99346	1.03354	0.945931	1.06753	0.955593	0.946191	0.988004	1.01989	1.12303	0.979508	0.966536	0.966035	0.943282
-188.359	0.906461	1.03771	1.07078	1.04524	0.794035	0.895228	1.11641	0.649791	1.19474	1.05703	1.03026	1.06466	1.096	0.857628	1.0936	0.976793	0.86754	0.958396	1.12803	1.06295	0.765948	0.964216	1.02036	0.673038	1.24667	1.0906	0.941957	0.901521	1.11306	0.865519	1.13081	1.02805	1.04486	1.08276	0.949245	0.983339	1.03667	0.928453	1.09414	0.965459	0.958341	0.969222	1.09375	1.18096	0.984672	0.990883	0.967093	0.950146
-186.602	0.900395	1.01118	1.10304	1.05252	0.801847	0.899118	1.10996	0.644251	1.19582	1.05994	1.02494	1.03211	1.08955	0.856011	1.06373	0.993926	0.876896	1.03277	1.07783	1.03716	0.819111	0.954579	1.02254	0.675232	1.22486	1.08777	0.947222	0.88667	1.08991	0.860016	1.11961	1.01475	1.0268	0.979094	1.02339	1.01481	0.978923	0.9419	1.08549	0.954118	0.976294	0.974423	1.08205	1.16402	0.999674	0.995343	0.950092	0.979483
-184.844	0.92011	1.06558	1.13355	1.05092	0.81873	0.884796	1.11392	0.664103	1.17928	1.06306	1.04161	1.01807	1.09502	0.863772	1.03855	0.998445	0.855957	1.05768	1.09755	1.04062	0.874355	0.930415	1.04974	0.693202	1.22612	1.08049	0.943916	0.862342	1.15797	0.878861	1.0828	1.00114	1.07495	1.00747	1.0328	1.0099	0.936382	0.95097	1.06114	0.958022	0.961799	0.983875	1.1035	1.18058	0.945636	0.982832	0.959132	0.997305
-183.086	0.926176	1.04272	1.11183	1.04553	0.843804	0.868352	1.11964	0.679453	1.19692	1.05016	1.04001	1.00705	1.08325	0.881559	1.04323	0.984324	0.926347	1.086	1.08468	1.06138	0.859503	0.912625	1.05689	0.702919	1.2355	1.0662	0.939753	0.900837	1.1483	0.893536	1.04963	0.980942	0.999816	0.960147	1.02503	0.98507	0.981734	0.951489	1.05937	0.966617	0.968774	0.98496	1.10669	1.11791	0.943345	0.986596	0.993902	1.00345
-181.328	0.92852	0.994664	1.11374	1.05368	0.823518	0.878077	1.12772	0.703229	1.20855	1.05599	1.02246	1.00354	1.07876	0.82157	1.05348	0.995809	0.972382	1.02697	1.09299	1.05965	0.850895	0.910104	1.07352	0.720889	1.26361	1.08251	0.920162	0.918131	1.17655	0.863518	1.06069	0.963176	0.954892	0.968538	1.01899	0.994368	0.967826	0.964809	1.05048	0.975503	0.956424	0.975502	1.11117	1.09303	0.916887	0.951422	0.993207	1.03388
-179.57	0.912114	1.02954	1.0909	1.04699	0.819612	0.860042	1.11377	0.727466	1.20364	1.0537	1.03806	1.01879	1.10371	0.84065	1.05852	0.985265	0.955601	1.07883	1.10521	1.02536	0.870193	0.904619	1.06902	0.735724	1.27929	1.07631	0.91306	0.902108	1.17095	0.862684	1.07944	0.961654	0.954492	0.954305	0.987052	1.02109	0.941874	0.950722	1.04187	0.988776	0.940865	0.978995	1.1369	1.12935	0.942578	0.974458	0.980616	1.02455
-177.812	0.908805	1.02987	1.10512	1.02298	0.816336	0.863578	1.10746	0.729544	1.1751	1.05432	1.0136	1.01153	1.03615	0.845501	1.06391	0.975663	0.882836	1.02117	1.08533	1.0576	0.863855	0.946722	1.06777	0.73562	1.24018	1.06202	0.924693	0.886768	1.16395	0.863351	1.09162	0.988251	1.02942	1.00852	1.01823	0.967264	0.944992	0.912177	1.03717	0.99174	0.947525	0.992754	1.09614	1.14069	0.890198	0.979324	0.974621	0.987263
-176.055	0.871857	1.01585	1.08499	1.01745	0.82566	0.890278	1.06857	0.716733	1.17965	1.05058	0.995156	1.03767	1.07091	0.860215	1.08568	0.980935	0.914467	1.13035	1.11157	1.02662	0.832071	0.944943	1.03388	0.71953	1.21189	1.05973	0.940978	0.899958	1.1366	0.881529	1.10897	1.02033	0.953405	0.898705	0.976091	0.991073	0.992296	0.942149	1.03355	0.996112	0.973399	0.991366	1.05758	1.15302	0.942206	0.975822	0.978997	0.961391
-174.297	0.871857	0.987989	1.09042	1.00508	0.797689	0.884796	1.07693	0.70623	1.15366	1.03248	1.00899	1.03029	1.08703	0.846633	1.08532	0.988842	0.84378	1.03414	1.1572	1.02457	0.834057	0.933231	1.01694	0.707933	1.21116	1.09167	0.920162	0.887452	1.19805	0.855013	1.11821	1.0182	1.03328	0.955374	0.94229	0.98098	0.956396	0.948099	1.05899	0.997593	0.952518	0.945774	1.09653	1.16095	0.907336	0.990199	0.970587	0.971169
-172.539	0.895846	0.956786	1.09825	1.01047	0.823266	0.892399	1.09616	0.69792	1.17129	1.03643	1.04178	1.02496	1.09628	0.873636	1.06967	0.969073	0.840068	1.01026	1.14433	1.01293	0.836327	0.908474	1.00295	0.692993	1.2108	1.12699	0.931917	0.917057	1.18863	0.875692	1.10002	0.995255	1.0664	0.947073	0.959732	0.997566	0.984383	0.982306	1.09294	1.00711	0.967363	0.919644	1.11789	1.11767	0.922305	0.997652	0.972414	0.973693
-170.781	0.890469	0.961625	1.10687	1.03927	0.811422	0.867114	1.10159	0.698151	1.19292	1.06161	1.04072	1.03332	1.10581	0.903711	1.07201	0.979617	0.845414	0.955666	1.12509	1.03322	0.826868	0.878824	1.02331	0.683277	1.23009	1.15193	1.01763	0.893119	1.17896	0.915883	1.0877	0.956172	1.05329	1.00624	0.983804	1.00586	0.981321	0.986676	1.07649	1.02177	0.969781	0.921593	1.02269	1.15697	0.937954	0.98671	0.985575	1.02452
-169.023	0.852832	0.997834	1.09218	1.08089	0.802225	0.850494	1.01383	0.676568	1.18328	1.08429	1.02937	1.03586	1.09768	0.900154	1.10421	0.968508	0.844968	0.997291	1.10668	1.04062	0.837084	0.894687	1.03746	0.681814	1.19585	1.1247	1.01004	0.873676	1.16064	0.919718	1.07468	0.971298	1.00931	1.00054	0.986899	1.0387	0.958356	0.950605	0.977221	0.992305	0.989496	0.96407	1.01915	1.18563	0.945754	0.978727	1.02748	0.997128
-167.266	0.865516	1.00201	1.07653	1.05164	0.797185	0.865169	1.0919	0.667104	1.17256	1.08741	1.02902	1.03622	1.07876	0.875738	1.12148	0.989596	0.906002	0.978185	1.14661	1.0543	0.799056	0.90373	1.03311	0.669486	1.18737	1.08197	0.981016	0.878561	1.16242	0.915549	1.09092	0.970181	0.955313	1.02435	0.938877	0.99748	0.997658	0.957332	1.05691	0.996441	0.987523	1.00503	1.04893	1.17945	0.928026	0.956516	1.02802	1.02001
-165.508	0.890745	1.0277	1.07333	1.032	0.820872	0.863224	1.08838	0.655216	1.15438	1.06535	1.03948	1.02993	1.05886	0.919719	1.12148	1.00993	0.907636	1.00582	1.12705	1.05556	0.835003	0.888312	1.04741	0.676591	1.1917	1.06458	0.977833	0.865468	1.14385	0.9439	1.10659	0.9715	0.98139	1.02175	0.952337	0.977683	0.983077	0.971758	1.03912	0.968408	0.968687	1.00073	1.06304	1.19002	0.925694	0.974382	1.01345	1.03956
-163.75	0.901361	1.00851	1.09601	1.0192	0.832464	0.860749	1.10232	0.654754	1.14548	1.04538	1.01501	0.999308	1.08955	0.940739	1.11033	0.981688	0.865165	1.01537	1.1502	1.05839	0.890058	0.907436	1.04756	0.688919	1.15169	1.05879	0.965833	0.877682	1.16077	0.930392	1.12157	0.976069	1.04184	0.993243	0.952892	0.962971	0.935292	0.948551	1.05227	0.950408	0.994607	0.987336	1.05092	1.13858	0.938647	1.01112	0.989976	1.00576
-161.992	0.881094	1.02537	1.09122	1.06255	0.845442	0.883912	1.13447	0.655908	1.14002	1.03643	1.0104	0.984785	1.09936	0.894818	1.10961	1.00974	0.822545	1.03789	1.13667	1.0705	0.858084	0.897652	1.06093	0.689546	1.13907	1.07644	0.949916	0.880808	1.15301	0.905877	1.12563	0.980637	1.07118	0.987931	0.960017	0.992577	0.985266	0.984694	1.06931	0.951218	1.00084	0.962829	1.06368	1.11805	0.953474	0.987792	0.985766	1.02968
-160.234	0.876407	0.984986	1.09346	1.06415	0.865475	0.876839	1.10908	0.681069	1.13057	1.02436	1.02476	0.975345	1.09852	0.844854	1.11339	1.00616	0.86858	1.01401	1.15786	1.10683	0.908599	0.980375	1.08067	0.688501	1.17548	1.08076	0.933386	0.904648	1.13367	0.895204	1.14019	0.987946	1.00901	0.971378	0.944381	0.961441	0.952538	0.894392	1.02628	0.989206	0.961798	0.94782	1.0979	1.07815	0.968996	0.943756	0.976494	1.01844
-158.477	0.880129	0.980481	1.07461	1.03258	0.856781	0.906898	1.06343	0.687302	1.14275	1.02166	1.01076	1.02025	1.12179	0.848088	1.12418	0.989784	0.859373	1.05325	1.18442	1.10919	0.9366	0.952652	1.09187	0.70365	1.18665	1.05798	0.915509	0.880417	1.15517	0.87836	1.1616	0.959116	1.02415	0.930913	0.907286	0.930932	0.914779	0.951972	0.973958	0.976766	0.963003	0.965671	1.10404	1.15882	0.971104	0.965535	0.967783	1.03198
-156.719	0.894191	0.989157	1.08259	1.04873	0.845946	0.914148	1.06842	0.670797	1.14984	1.0177	1.00757	1.02509	1.11871	0.829816	1.12688	0.996562	0.907636	1.04745	1.17073	1.11674	0.899045	0.961844	1.08347	0.691844	1.19693	1.04369	0.962405	0.864491	1.11179	0.880862	1.15964	0.973125	0.985188	0.944352	0.924716	0.9391	0.940938	0.950412	0.98611	0.969578	0.96066	0.975102	1.04693	1.18577	1.00622	0.942051	0.971746	1.02408
-154.961	0.903566	1.00568	1.09266	1.07376	0.854009	0.909197	1.12126	0.670451	1.17256	1.00522	0.994979	1.0528	1.0796	0.857466	1.12454	0.986395	0.864422	0.996609	1.1308	1.1309	0.874733	0.909511	1.08985	0.6698	1.19386	1.05919	0.977466	0.900056	1.12477	0.876526	1.13221	0.97952	1.04528	1.0091	0.96627	0.949474	0.976308	0.999654	1.02882	1.00097	0.982156	0.949045	1.01792	1.16971	0.959844	0.978255	0.993226	1.00702
-153.203	0.890055	1.02487	1.10719	1.04902	0.840528	0.890278	1.10555	0.663526	1.17874	0.996063	1.01608	1.05268	1.05591	0.883984	1.12706	1.00673	0.893083	0.950548	1.11939	1.10211	0.853828	0.898986	1.08316	0.676591	1.18809	1.09909	0.940488	0.891946	1.05925	0.891868	1.10337	1.01931	0.996611	1.07818	0.989103	0.951828	0.984423	0.990313	1.02067	0.98069	0.992125	0.906263	1.08037	1.18021	0.996852	0.99116	1.02146	0.987653
-151.445	0.911976	0.994163	1.10448	1.05819	0.818604	0.866761	1.1057	0.666527	1.16729	1.01687	1.00242	1.03574	1.01961	0.868785	1.12076	1.0137	1.00906	1.00343	1.10211	1.10086	0.824503	0.913218	1.10881	0.694874	1.19837	1.08655	0.963507	0.876997	1.06001	0.885198	1.09876	0.999011	0.903787	0.990763	1.00214	0.961242	0.992846	0.949128	0.997196	0.959205	0.974065	0.93587	1.04039	1.181	0.961883	0.981458	1.02003	1.0147
-149.688	0.912114	0.992661	1.11773	1.04044	0.816462	0.880906	1.08941	0.679222	1.18492	1.01646	1.00509	1.00124	1.04764	0.840003	1.13461	0.995621	0.911051	1.01503	1.14938	1.08009	0.793381	0.919444	1.08705	0.704277	1.20305	1.07186	0.959589	0.874262	1.08787	0.887199	1.09848	0.989875	1.00117	0.97796	0.972467	0.963286	1.02909	0.958086	1.00217	0.964425	0.984926	0.948309	1.04741	1.14524	0.963019	0.946804	1.0329	1.0058
-147.93	0.886747	1.02537	1.08866	1.00406	0.801721	0.892576	1.09939	0.694226	1.22691	1.00439	1.02352	1.01964	1.08689	0.831595	1.12472	0.992232	0.855215	1.00275	1.15183	1.10778	0.746366	0.889942	1.09513	0.706471	1.22594	1.06377	0.923713	0.882078	1.12337	0.867187	1.12311	0.989367	1.03687	1.02255	0.945165	0.906378	1.07417	1.00296	1.00389	0.982668	1.00079	0.944174	1.10805	1.15595	0.967529	0.958957	1.00143	1.0029
-146.172	0.880957	1.01886	1.08771	0.970019	0.782947	0.857743	1.17145	0.706114	1.17183	1.00335	1.03984	1.03392	1.09993	0.850028	1.13893	0.990725	0.84779	0.985349	1.12933	1.12256	0.739839	0.887571	1.11923	0.720889	1.20936	1.04787	0.927264	0.890481	1.12273	0.880195	1.12717	0.967542	1.03912	1.03401	0.96314	0.864112	1.05827	0.966394	1.04666	0.979505	0.968967	0.957513	1.1214	1.16108	0.979687	0.965727	1.01043	1.02396
-144.414	0.903704	1.03137	1.09601	0.988642	0.776017	0.851908	1.10717	0.710846	1.13984	0.994399	1.03203	1.0125	1.0775	0.867976	1.13479	0.988842	0.829821	1.00514	1.09511	1.09976	0.703514	0.892907	1.17083	0.724127	1.17404	1.03466	0.937549	0.924091	1.09474	0.861183	1.11401	0.939828	1.08903	1.0261	1.00083	0.898966	1.10306	0.954083	0.945623	0.981659	0.970875	0.961089	1.10078	1.09567	0.984248	1.00789	1.01865	1.05215
-142.656	0.882749	1.03071	1.13962	1.02022	0.778411	0.864993	1.09205	0.732198	1.14148	0.978377	1.04604	1.03925	1.07371	0.855688	1.13353	0.987713	0.882687	1.03312	1.11238	1.11061	0.71146	0.843985	1.14037	0.739486	1.19801	1.01848	0.96718	0.90455	1.14232	0.87836	1.11023	0.932925	1.00007	0.997667	1.02448	0.918609	1.0941	1.02489	0.957633	0.990145	0.952814	0.960622	1.08154	1.14891	0.939938	0.974187	1.02099	1.05873
-140.898	0.87558	1.02603	1.12029	1.04262	0.782317	0.839531	1.05991	0.733352	1.15711	0.971094	1.02015	1.06938	1.1124	0.844369	1.09756	0.980747	0.879718	0.955325	1.14156	1.1213	0.737569	0.843688	1.11239	0.735829	1.23063	1.05771	0.954691	0.906114	1.11993	0.86135	1.09792	0.94399	0.995296	1.07402	0.98137	0.92983	1.06067	0.995072	0.952827	0.996635	0.940258	0.918112	1.06857	1.18018	0.993275	0.980285	0.99967	1.03894
-139.141	0.867032	1.01185	1.08244	1.02749	0.797437	0.83458	1.06299	0.713732	1.18092	0.99419	0.993029	1.04288	1.09067	0.874121	1.08011	1.00014	0.905557	1.07645	1.15769	1.10243	0.771529	0.86474	1.07694	0.72653	1.24054	1.11041	0.939631	0.894487	1.11433	0.907711	1.094	0.955563	0.957458	0.939991	0.934994	0.932024	1.03358	0.965122	0.987046	0.982384	0.95194	0.895336	1.05683	1.16589	0.978768	0.962994	0.987301	1.04665
-137.383	0.838632	1.01886	1.08675	1.01163	0.8307	0.843951	1.04978	0.720195	1.19237	1.0125	1.00526	1.01262	1.06909	0.889967	1.11644	0.986772	0.91313	1.03926	1.14107	1.09692	0.846355	0.875266	1.06948	0.715769	1.2528	1.11648	0.955548	0.861267	1.14945	0.897038	1.08266	0.973429	0.918415	0.980373	0.952395	0.922243	0.981503	0.964223	0.981582	1.00618	0.951767	0.906872	1.05203	1.17573	0.930089	0.992117	1.0312	1.01371
-135.625	0.857795	1.02019	1.07109	1.02502	0.843804	0.856859	1.07738	0.712231	1.19146	1.01313	1.00048	0.998945	1.07946	0.864581	1.12346	0.99901	0.877045	0.972726	1.12526	1.04643	0.822705	0.887274	1.01383	0.692262	1.26055	1.10542	0.955916	0.862537	1.1483	0.845007	1.08168	0.974445	0.978052	1.0488	0.951866	0.979532	1.02564	0.965721	1.06268	1.02885	0.945194	0.916504	1.04661	1.15815	0.940049	1.02316	1.03863	1.02521
-133.867	0.871995	1.01385	1.07589	1.00508	0.800083	0.862871	1.07444	0.672182	1.17638	1.00813	0.990015	1.00342	1.12838	0.824804	1.11824	0.994868	0.878381	1.05086	1.15818	1.02536	0.800381	0.883271	1.01927	0.687352	1.24991	1.08561	0.917223	0.859411	1.0997	0.872524	1.08784	0.969978	0.99273	0.964787	0.928945	0.980227	0.999628	0.976904	1.05412	0.97793	0.941166	0.928633	1.07936	1.16757	1.02608	0.945309	1.02795	1.02566
-132.109	0.905634	1.06725	1.08882	1.00377	0.82188	0.876309	1.04318	0.65487	1.16783	1.0125	0.99427	1.02267	1.08367	0.826744	1.11608	0.979993	0.894122	1.05086	1.16307	1.04187	0.836327	0.903137	1.04896	0.677322	1.24631	1.08129	0.92004	0.878072	1.12146	0.836502	1.11023	0.948558	1.01288	1.0156	0.936164	0.963432	0.982726	0.970295	0.994487	0.966851	0.937033	0.936378	1.08068	1.16467	0.966299	0.988335	1.00527	1.03314
-130.352	0.899706	1.06775	1.12684	1.0176	0.828054	0.865877	1.06065	0.663064	1.1722	1.01937	1.01413	1.02412	1.11492	0.820115	1.09162	0.967567	0.927832	1.07611	1.16943	1.04313	0.822043	0.899727	1.03419	0.685367	1.23604	1.10596	0.927141	0.853842	1.0997	0.871523	1.11163	0.968252	0.969687	0.992235	0.96358	0.975521	1.00731	0.962377	1.02558	0.967459	0.94835	0.921703	1.09382	1.19942	1.01384	0.941013	0.981994	0.999292
-128.594	0.892675	1.07776	1.13051	0.994026	0.801973	0.881437	1.01001	0.666296	1.17183	1.04184	1.03274	1.03816	1.10147	0.837739	1.081	0.984324	0.899023	1.10818	1.14791	1.0543	0.780799	0.920037	1.04477	0.690381	1.23838	1.14209	0.946242	0.855405	1.11879	0.86185	1.09078	1.00734	0.992939	0.972553	0.984841	0.942831	1.02712	0.958045	0.966735	0.965112	0.946262	0.912226	1.09141	1.21364	0.984519	0.972024	0.991039	0.977156
-126.836	0.920248	1.11013	1.1056	1.00537	0.796933	0.896466	1.01794	0.707846	1.16711	1.07284	1.02813	1.039	1.11114	0.81106	1.08334	0.990725	0.92605	1.04335	1.16503	1.0823	0.794232	0.895724	1.03295	0.718799	1.2427	1.14478	0.91906	0.903182	1.12604	0.885365	1.08476	0.999519	0.993735	1.06401	0.948987	0.928928	1.0034	1.00083	0.985464	0.984761	0.939167	0.937159	1.11868	1.15038	0.986769	0.916074	0.998694	0.991202
-125.078	0.885644	1.10513	1.08563	1.02153	0.817218	0.875425	1.02234	0.728043	1.16656	1.08179	0.971044	1.07652	1.07876	0.844046	1.09899	0.984324	0.855809	1.03619	1.17334	1.10526	0.835192	0.918851	1.00932	0.732068	1.22432	1.13373	0.897633	0.897613	1.10695	0.874691	1.11765	1.00165	1.03486	1.06653	0.925248	0.92424	0.978479	0.952738	1.0129	0.994503	0.952823	0.954188	1.08178	1.19932	0.974529	0.964964	0.983306	0.982701
-123.32	0.897362	1.06124	1.09234	1.04117	0.854639	0.875425	1.03437	0.716386	1.13312	1.06223	0.94179	1.06188	1.07806	0.83111	1.09018	1.00127	0.908824	1.07883	1.1797	1.1073	0.870287	0.95962	1.02145	0.729769	1.20179	1.13332	0.898612	0.852865	1.11904	0.882863	1.14103	1.01261	0.987389	0.983693	0.92595	0.940271	0.98202	0.912262	1.01265	0.981662	0.942856	0.93727	1.04805	1.24507	0.963378	0.94138	0.955437	0.988796
-121.562	0.928658	1.04305	1.10767	1.03258	0.856781	0.886387	1.04362	0.707268	1.15984	1.0485	0.958279	1.02012	1.07624	0.815426	1.08478	1.00541	0.950255	1.04642	1.1559	1.14034	0.87322	0.973407	1.03419	0.715142	1.25965	1.15718	0.936692	0.886475	1.0955	0.882696	1.13165	1.02094	0.977272	0.996781	0.958277	0.905508	0.981175	0.910603	1.00911	0.98899	0.920763	0.906079	1.02305	1.15076	0.982411	0.92379	0.958585	0.98479
-119.805	0.911562	1.0569	1.11071	1.01221	0.824652	0.902301	1.04978	0.712693	1.16183	1.05412	0.9792	1.01613	1.0803	0.815587	1.09756	0.990349	0.885954	1.01333	1.15704	1.12272	0.828665	0.994607	1.03761	0.724859	1.26271	1.16877	0.894449	0.898004	1.13164	0.865519	1.11625	1.03241	1.0289	1.043	0.959955	0.901573	0.995157	0.907194	1.01173	0.983216	0.920112	0.901899	1.09475	1.13154	0.954636	0.94231	0.983249	0.959259
-118.047	0.8975	1.0504	1.07333	1.02662	0.81369	0.915739	1.0219	0.715694	1.13148	1.07576	0.982036	1.04288	1.09656	0.806047	1.06967	0.983571	0.916694	0.981255	1.14596	1.11061	0.79707	0.945091	1.02549	0.726844	1.24307	1.18023	0.891266	0.876021	1.1665	0.881029	1.10254	1.01525	0.979062	1.07046	0.936624	0.924374	1.02085	0.968943	0.996499	0.98466	0.910234	0.911479	1.10185	1.19047	0.940048	0.914893	0.970191	0.968793
-116.289	0.919697	1.01352	1.06822	1.01236	0.779797	0.902124	1.07972	0.705768	1.12894	1.08824	0.981859	1.03271	1.12193	0.814132	1.04988	0.97491	0.931544	0.985691	1.12607	1.11989	0.750528	0.986008	1.03591	0.736874	1.25983	1.1991	0.902898	0.894096	1.15975	0.870856	1.0828	0.965917	0.987282	1.02823	0.948625	0.903981	1.039	0.914926	1.0423	0.957787	0.896104	0.907546	1.08745	1.15503	0.96739	0.934864	0.969599	1.00931
-114.531	0.959677	1.0544	1.07365	1.02822	0.771985	0.921397	1.0332	0.731852	1.13784	1.10031	0.959697	1.04736	1.10539	0.816234	1.0605	0.975851	0.942088	1.00582	1.10994	1.10274	0.761312	0.983191	1.00901	0.751082	1.24216	1.20086	0.918815	0.889211	1.18202	0.856347	1.07902	0.964395	1.01867	1.0483	0.967307	0.932418	1.01402	0.937149	1.02397	0.974396	0.916017	0.916272	1.04449	1.17785	0.935175	0.953158	0.982832	1.01188
-112.773	0.967673	1.06591	1.09106	0.974675	0.820872	0.90124	1.00766	0.740393	1.12948	1.10197	0.95101	1.04263	1.12614	0.859892	1.06643	0.984324	0.978916	1.03175	1.10651	1.10668	0.766042	0.94094	1.00482	0.745023	1.21206	1.20894	0.913795	0.898102	1.16497	0.847842	1.08028	0.975967	0.988515	1.03311	0.986034	0.880723	1.07158	0.957808	1.00283	0.993785	0.931865	0.911519	1.04073	1.16093	0.966668	1.01421	0.987181	1.00856
-111.016	0.955817	1.05841	1.09937	0.958525	0.81432	0.851201	1.01368	0.742932	1.13712	1.11488	0.963775	1.05111	1.14184	0.839842	1.05996	0.983947	0.936742	1.05529	1.14058	1.09299	0.772569	0.911587	1.00901	0.734575	1.21459	1.24008	0.936937	0.908165	1.11726	0.865019	1.08966	0.984901	1.02036	1.00295	0.963867	0.876973	1.05404	0.933757	1.00463	1.01138	0.936214	0.899035	1.02864	1.1574	1.022	0.970894	0.972742	0.999032
-109.258	0.966571	1.03187	1.09969	0.955615	0.81747	0.845189	1.02249	0.733122	1.15184	1.13194	0.964307	1.05534	1.11184	0.827229	1.05564	0.976793	1.00357	1.01879	1.15101	1.0521	0.749582	0.916776	1.00171	0.723292	1.24307	1.20867	0.964364	0.872405	1.0637	0.858182	1.08532	0.969978	0.963135	1.01285	0.95541	0.908296	1.09057	0.921915	1.02074	1.01359	0.92661	0.936512	0.999941	1.20969	1.04526	0.963933	0.972652	1.00703
-107.5	0.921489	1.03538	1.10831	0.987188	0.781057	0.863224	1.02337	0.696419	1.16638	1.11862	0.990901	1.06031	1.0276	0.793112	1.06068	0.960977	0.970451	1.00207	1.13031	1.05713	0.728676	0.953097	1.00497	0.699262	1.24433	1.17093	0.899224	0.887257	1.03139	0.842506	1.08854	0.991398	0.949547	1.03324	0.980536	0.933837	1.07188	0.905705	1.01831	0.995935	0.937358	0.955325	1.10195	1.19504	0.996326	0.941373	0.974403	0.969316
-105.742	0.916801	1.05941	1.09473	1.0045	0.804997	0.897881	1.00399	0.667796	1.16038	1.09594	1.00296	1.11029	1.04316	0.816881	1.04916	0.964366	0.915952	1.01162	1.11238	1.06468	0.774934	0.965105	1.02207	0.674397	1.2245	1.14505	0.927264	0.920867	1.07044	0.83967	1.0905	1.01028	1.00093	1.04724	0.984135	0.943478	1.03879	0.930345	0.982314	0.990213	0.947635	0.957109	1.08163	1.2057	0.974509	0.972859	0.962095	0.954554
-103.984	0.91363	1.09962	1.08659	0.982095	0.824778	0.911496	0.99064	0.66041	1.16383	1.09552	0.997461	1.11005	1.11492	0.846471	1.05006	0.960789	0.94684	1.05188	1.13259	1.09425	0.837084	0.980968	1.01865	0.668964	1.17872	1.13157	0.949059	0.919401	1.11408	0.870689	1.08112	1.00165	0.964926	1.04538	0.959382	0.897506	0.985299	0.92918	0.972501	0.987213	0.987369	0.968143	1.051	1.20736	1.00076	0.972185	0.971272	0.959205
-102.227	0.935137	1.06291	1.07126	0.982532	0.862073	0.890101	1.0536	0.666065	1.1562	1.09636	1.02246	1.09347	1.11548	0.807826	1.04215	0.960789	0.868283	1.02493	1.13113	1.14851	0.901788	0.934566	1.03419	0.672203	1.20323	1.11944	0.960201	0.890774	1.1151	0.867187	1.08042	0.998605	1.077	1.03706	0.94707	0.855481	0.95596	0.952422	1.01876	0.990869	0.960911	0.979378	1.06484	1.22755	1.00035	0.931548	0.964574	0.962131
-100.469	0.967536	1.09778	1.077	0.994026	0.859679	0.839177	1.05448	0.667335	1.14693	1.0845	1.00969	1.05159	1.08857	0.825774	1.02308	0.954199	0.937633	0.999679	1.12656	1.14757	0.89668	0.92656	1.02565	0.681188	1.23387	1.12322	0.916244	0.885205	1.09436	0.874358	1.07734	0.969267	1.03189	1.09814	0.95601	0.866201	0.958736	0.905691	1.02811	0.979663	0.929537	0.965528	1.10199	1.18796	0.994711	0.944435	0.949632	0.984454
-98.7109	0.957747	1.06675	1.09633	1.02443	0.877823	0.855798	1.02997	0.688802	1.17383	1.08699	0.992851	1.03247	1.08773	0.847603	1.02632	0.96719	0.962878	1.04506	1.14009	1.17321	0.915978	0.964364	1.03015	0.690277	1.30921	1.13804	0.933386	0.915493	1.11561	0.853179	1.06824	0.93861	0.994672	1.02076	0.961619	0.873191	0.958345	0.887422	0.999823	0.997863	0.896595	0.955143	1.06371	1.12777	0.975014	0.993465	0.960751	1.03045
-96.9531	0.953887	1.07292	1.06678	1.04189	0.893195	0.88904	1.00458	0.699651	1.15275	1.09448	1.00934	1.05994	1.08058	0.824804	1.04412	0.943091	0.891895	1.05018	1.14205	1.15229	0.899518	0.987787	0.985696	0.692053	1.30615	1.15098	0.965344	0.89732	1.11472	0.833834	1.07202	0.937696	1.06951	1.02166	0.934098	0.904195	0.992971	0.900032	1.01916	1.01098	0.882555	0.950912	1.04558	1.18123	0.969379	0.989171	0.973977	1.00575
-95.1953	0.929485	1.07593	1.09218	1.0336	0.878831	0.893283	1.01236	0.737392	1.15638	1.11446	1.01785	1.07108	1.08605	0.801682	1.09198	0.938384	0.968372	0.992514	1.1427	1.11564	0.937546	1.00943	0.980566	0.732381	1.25568	1.14829	1.01065	0.902205	1.13583	0.846675	1.11289	0.942569	0.959843	1.08404	0.95579	0.926464	0.937374	0.884937	1.03242	1.00684	0.92092	0.97054	1.00713	1.18718	0.956167	0.946859	0.981207	0.99556
-93.4375	0.944236	1.06141	1.08084	1.03433	0.844434	0.885503	0.998271	0.772017	1.16947	1.12965	1.04072	1.06744	1.09278	0.805886	1.14757	0.940455	0.924862	1.00207	1.13194	1.1125	0.846733	0.966736	1.01476	0.758605	1.23189	1.15759	1.01248	0.896832	1.09538	0.83967	1.16706	0.951299	1.02095	1.05922	0.954855	0.929737	0.997285	0.915972	0.983747	1.01768	0.949328	0.975864	1.02789	1.19024	0.997625	0.959764	0.983296	0.988601
-91.6797	0.948097	1.09445	1.09905	0.986024	0.808398	0.86959	0.996804	0.782173	1.19274	1.11696	1.06625	1.04542	1.10679	0.815749	1.15764	0.956647	0.892043	1.02766	1.10554	1.10825	0.814759	0.963178	1.02782	0.761426	1.26722	1.165	0.994853	0.851497	1.181	0.819992	1.20401	0.937087	1.06284	1.06499	0.99413	0.889714	0.992193	0.902834	0.969821	1.02725	0.941224	0.95876	1.07177	1.22774	0.937168	0.994825	0.961485	1.02087
-89.9219	0.939273	1.08961	1.08403	0.956197	0.817722	0.866054	1.00194	0.743971	1.19928	1.11363	1.05313	1.02109	1.13146	0.796831	1.14505	0.954576	0.963472	1.15253	1.10945	1.12067	0.82403	1.01922	1.0244	0.738441	1.24955	1.15476	1.02693	0.840358	1.1394	0.824161	1.23047	0.945716	0.974884	0.945405	0.977091	0.853234	0.992346	0.849725	0.978073	1.00749	0.959766	0.964381	1.02551	1.21507	0.993038	0.966839	0.93058	1.00937
-88.1641	0.898741	1.08761	1.08483	0.960417	0.83259	0.892046	1.00634	0.710846	1.20182	1.12528	1.06767	1.01516	1.07189	0.804107	1.12652	0.961542	0.906448	0.995585	1.10847	1.08009	0.847111	1.07155	1.01399	0.71859	1.2546	1.13993	0.982853	0.860486	1.10594	0.813155	1.22613	0.959522	0.991498	1.09243	0.978674	0.889197	0.982858	0.832483	0.992461	0.989224	0.957932	0.987147	1.0863	1.17975	0.969215	0.988873	0.918761	1.00211
-86.4062	0.892261	1.06057	1.06439	0.982677	0.815832	0.925995	1.01089	0.682916	1.20909	1.1284	1.07671	1.02618	1.07049	0.78535	1.11051	0.952881	0.858333	1.00855	1.08109	1.08922	0.806624	1.07837	1.03668	0.685158	1.23243	1.11931	0.96816	0.8939	1.14359	0.801814	1.20499	0.99627	1.03953	1.05158	0.984551	0.902187	1.01142	0.8587	0.975123	0.996728	0.981063	1.00812	1.11212	1.14797	0.936074	0.979467	0.921588	0.956448
-84.6484	0.900533	1.03171	1.06854	0.988352	0.823014	0.947566	1.03584	0.678761	1.19055	1.14234	1.04639	1.05643	1.09824	0.785997	1.0873	0.939325	0.924713	1.12489	1.10994	1.10841	0.799624	1.07496	1.02907	0.67262	1.23315	1.11041	0.97918	0.905039	1.16281	0.823161	1.16328	1.04155	0.973851	0.917158	0.962702	0.891687	1.02925	0.881492	1.00658	1.00913	0.965455	1.02876	1.06864	1.16728	0.944477	0.954853	0.934684	0.901857
-82.8906	0.942858	1.07976	1.07445	0.984423	0.797437	0.95906	1.01999	0.665834	1.21964	1.12091	1.05916	1.04784	1.08128	0.790848	1.06086	0.963237	0.940751	1.04847	1.10537	1.10809	0.801799	1.07792	1.01259	0.661233	1.24793	1.10219	0.976608	0.903182	1.14054	0.822327	1.12647	1.04043	1.00224	1.02985	0.972024	0.888396	0.994559	0.889729	1.00731	1.00696	0.977326	1.01699	1.08453	1.16016	0.948042	0.96172	0.941753	0.925807
-81.1328	0.99373	1.12799	1.06982	0.980931	0.798319	0.942616	1.07004	0.648637	1.22127	1.08658	1.05366	1.02315	1.08605	0.767241	1.02236	0.972462	0.965105	1.04438	1.10456	1.09456	0.815138	1.10713	1.01305	0.654546	1.24703	1.10192	0.995342	0.920476	1.14817	0.811153	1.09344	1.03718	1.02966	1.08006	0.968548	0.896185	0.979367	0.851406	1.05625	0.990973	0.979344	0.986078	1.05859	1.11154	0.945891	0.945864	0.934994	0.937601
-79.375	0.977048	1.09445	1.0786	0.946449	0.825912	0.968608	1.06534	0.661102	1.20619	1.06951	1.06856	1.05619	1.06727	0.802813	1.02344	0.979617	0.939712	1.04915	1.10717	1.09566	0.852125	1.07021	0.983364	0.659874	1.25496	1.07024	0.98971	0.916666	1.16942	0.856514	1.07132	1.0318	1.03973	1.04317	0.9742	0.863812	0.969238	0.90506	1.08336	1.00186	0.961134	0.999319	1.07967	1.15221	0.912645	0.937304	0.955302	0.949424
-77.6172	0.938308	1.09578	1.06119	0.955324	0.839646	0.942792	0.984182	0.675529	1.21455	1.05849	1.0721	1.07337	1.06867	0.812192	1.03351	0.970015	0.931247	1.03619	1.09755	1.08009	0.863571	0.993421	0.964555	0.689964	1.23928	1.04706	0.946855	0.908752	1.13062	0.855013	1.06237	1.01769	1.00758	1.05751	0.966874	0.884482	0.972295	0.949036	1.02035	0.979079	0.980042	1.01091	1.13228	1.18115	0.945206	0.949917	0.97284	0.953153
-75.8594	0.938033	1.04506	1.06359	0.980058	0.827172	0.866938	0.999152	0.683377	1.20055	1.05224	1.04693	1.11634	1.05942	0.826583	1.06283	0.955517	0.931396	1.03039	1.1057	1.0823	0.864612	0.920927	0.978079	0.701456	1.23081	1.05097	1.00244	0.960144	1.16637	0.892702	1.07846	1.00297	1.00713	1.01424	0.961915	0.905536	0.956698	0.941375	1.02155	0.974227	0.975415	1.00122	1.04437	1.16268	0.908303	0.925933	0.985511	0.952688
-74.1016	0.915836	1.05423	1.06311	0.977148	0.848466	0.825562	0.995189	0.668258	1.1991	1.05037	1.04941	1.12336	1.08016	0.83871	1.07417	0.970391	0.921743	1.02936	1.11939	1.08717	0.900085	0.91722	0.972638	0.682755	1.21423	1.06296	1.00269	0.92839	1.16357	0.886365	1.08644	1.00297	0.993591	1.02416	0.949721	0.898798	0.94265	0.900069	1.02319	0.978767	0.987539	0.988153	1.04659	1.21001	0.928317	0.946235	0.988705	0.967518
-72.3438	0.9776	1.06458	1.05001	0.942812	0.838134	0.819374	1.02249	0.657755	1.19237	1.06618	1.05579	1.11767	1.07722	0.830787	1.08784	0.948927	0.922931	0.98842	1.09885	1.13562	0.870004	0.846802	0.967508	0.670113	1.23081	1.07712	0.943304	0.936109	1.13685	0.868021	1.09036	1.00612	1.05923	1.07705	0.955551	0.83022	0.963368	0.96761	1.05683	0.981558	0.96877	0.989851	1.11925	1.19395	0.947545	0.957104	0.997691	0.943158
-70.5859	1.03054	1.06942	1.0441	0.954888	0.869003	0.790906	1.02058	0.673451	1.21309	1.07992	1.04515	1.09758	1.10161	0.850998	1.08262	0.945727	0.949958	0.958054	1.07376	1.11831	0.895734	0.853769	0.980566	0.68871	1.2719	1.09181	0.937059	0.929172	1.15186	0.898039	1.11261	0.981551	1.08483	1.11624	0.972385	0.853863	0.970158	0.926369	1.04081	0.977845	0.953762	0.989109	1.11535	1.18125	0.956369	0.947619	0.973045	0.963503
-68.8281	1.0264	1.06391	1.04458	0.949068	0.845316	0.800808	0.982568	0.716617	1.214	1.08783	1.00987	1.0666	1.09516	0.855526	1.06913	0.974345	0.928871	0.946795	1.07294	1.08418	0.854017	0.85288	0.967042	0.722769	1.25694	1.11445	0.938896	0.902303	1.10568	0.912547	1.12773	0.977287	1.105	1.1237	0.97357	0.875376	0.989811	0.938945	1.01605	0.991488	0.965837	0.976106	1.0756	1.18208	0.990483	0.937514	0.948038	0.99699
-67.0703	1.02378	1.07826	1.0358	0.932481	0.840528	0.794973	0.971854	0.734853	1.21546	1.10197	1.01696	1.02642	1.09516	0.826421	1.07435	0.953634	0.894716	0.997291	1.09755	1.09456	0.861584	0.858069	0.955539	0.756724	1.27605	1.12699	0.983465	0.888527	1.14741	0.904376	1.12157	1.005	1.14426	1.08119	0.943735	0.85192	0.97556	0.926467	1.01707	0.971097	0.952516	0.977803	1.03406	1.15519	0.954461	0.913802	0.957896	0.948889
-65.3125	1.00793	1.01669	1.05353	0.970456	0.832842	0.81902	1.01133	0.762322	1.19601	1.11696	1.02246	1.00475	1.0925	0.868461	1.09863	0.979429	0.850908	1.06723	1.10505	1.09441	0.851463	0.898689	0.958492	0.789843	1.26271	1.14734	1.02289	0.879733	1.14627	0.888366	1.10729	1.01799	1.18453	0.95264	0.953376	0.886741	0.978131	0.91135	1.05513	0.965156	0.947174	0.973515	0.999578	1.14211	0.95309	0.977594	0.992178	0.962115
-63.5547	0.986423	1.02687	1.04634	0.971765	0.827172	0.835818	1.01192	0.797062	1.1871	1.15233	1.06093	1.03816	1.10665	0.856496	1.10439	0.971144	0.842889	1.07303	1.12558	1.09519	0.858936	0.90373	0.983053	0.832156	1.2701	1.14438	1.00134	0.881297	1.12298	0.91605	1.09876	1.02601	1.17029	0.956975	0.929597	0.8873	0.96302	0.924854	1.02936	0.957827	0.934652	1.00695	1.05951	1.17799	0.985458	0.934989	1.00513	0.946521
-61.7969	1.00228	1.03521	1.01887	0.9658	0.841536	0.856505	0.988878	0.806411	1.18746	1.12028	1.0565	1.06853	1.06502	0.865713	1.11644	0.96832	0.846899	0.985691	1.10847	1.13876	0.847963	0.922261	0.970306	0.861828	1.29083	1.12847	1.01457	0.888527	1.1179	0.899206	1.0961	1.0253	1.18347	1.05024	0.919163	0.848114	0.992421	0.928702	1.01914	0.935698	0.919925	0.992745	1.04133	1.20259	0.952703	0.962752	1.01856	0.944423
-60.0391	1.03275	1.01569	1.0596	0.932772	0.815454	0.871535	0.995776	0.814721	1.20128	1.09656	1.04746	1.0816	1.07119	0.86264	1.11447	0.95627	1.01574	0.984326	1.12053	1.12193	0.810881	0.951466	0.932066	0.845634	1.29029	1.15489	1.00881	0.920672	1.10467	0.920886	1.0842	1.02845	1.01674	1.03186	0.945618	0.831397	1.00564	0.915992	1.06835	0.963444	0.931016	0.949496	1.03831	1.1748	0.969697	0.936751	1.02791	0.929816
-58.2812	1.00779	1.00651	1.07333	0.932481	0.80991	0.87348	0.960553	0.77144	1.20182	1.10634	1.06732	1.09129	1.04848	0.87218	1.09899	0.944974	0.981143	1.01367	1.0793	1.12099	0.797354	0.964067	0.961757	0.787545	1.29858	1.15044	1.04616	0.902694	1.07922	0.945901	1.06712	1.01251	1.02716	0.99294	0.994474	0.831838	1.01575	0.906036	0.998749	0.97955	0.925492	0.961668	1.02023	1.20892	0.971518	0.922063	1.02987	0.933295
-56.5234	0.992351	0.992995	1.08467	0.959252	0.824526	0.890101	0.990199	0.742586	1.19037	1.12195	1.06944	1.08269	1.05787	0.882529	1.0909	0.957588	0.906002	1.02561	1.07147	1.13137	0.822422	0.930859	0.997665	0.790783	1.28092	1.12658	1.03648	0.902792	1.1165	1.00394	1.06292	1.01799	1.09531	0.9682	1.01232	0.847868	1.00256	0.956214	0.992517	0.939051	0.929314	0.995886	1.0318	1.19927	0.947494	0.879069	1.02632	0.940661
-54.7656	1.0111	0.969134	1.08196	0.95838	0.820998	0.852085	0.98653	0.734276	1.21727	1.11654	1.06661	1.07422	1.10679	0.831919	1.07327	0.956459	0.90422	0.954643	1.11092	1.10872	0.829895	0.938568	1.0143	0.801858	1.26668	1.11675	0.961793	0.915005	1.15085	1.00444	1.05733	1.00896	1.1182	1.01518	0.973932	0.864402	0.98928	0.907856	0.972624	0.915718	0.960998	0.999816	1.10898	1.17401	0.961721	0.828244	1.01508	0.947965
-53.0078	1.04433	0.970636	1.06327	0.956342	0.859553	0.863578	0.991814	0.751588	1.23381	1.09594	1.03788	1.06599	1.11128	0.837578	1.05744	0.965119	0.869916	0.920524	1.10407	1.10668	0.902923	0.94094	1.00124	0.805724	1.26704	1.13508	0.932161	0.907677	1.12477	0.97742	1.06978	1.00155	1.20049	1.05444	0.963045	0.864158	0.951967	0.917782	0.990585	0.932811	0.973779	0.96552	1.11342	1.17442	0.988009	0.856927	0.98846	0.963627
-51.25	1.05591	0.979646	1.07221	0.955179	0.844686	0.862871	1.01398	0.762206	1.24672	1.11113	1.04001	1.05558	1.09053	0.869108	1.05006	0.951375	0.836207	0.987738	1.10309	1.15119	0.895545	0.931897	0.975747	0.806559	1.27244	1.1526	0.943059	0.884912	1.12184	0.990428	1.0765	1.01201	1.26273	0.991808	0.972007	0.829733	0.943209	0.925929	1.03918	0.94501	0.979783	0.96402	1.10281	1.19287	0.972094	0.877508	0.97544	0.940089
-49.4922	1.02571	1.0005	1.05848	0.93059	0.855647	0.876309	1.00062	0.767862	1.24599	1.12861	1.05366	1.0073	1.08661	0.902579	1.06949	0.946103	0.916397	0.994561	1.09869	1.12807	0.873693	0.90877	0.987095	0.802172	1.26091	1.18711	0.950406	0.862049	1.11522	0.970749	1.09526	0.989266	1.11929	1.00597	0.963398	0.824942	0.979346	0.96428	1.0137	0.957229	0.98817	0.950722	1.10865	1.16849	0.974341	0.929776	0.976475	0.956369
-47.7344	0.976083	0.950112	1.09649	0.943685	0.82251	0.876839	0.999152	0.79914	1.23509	1.17355	1.05154	1.00826	1.08058	0.874121	1.08352	0.952505	0.907487	0.955325	1.0718	1.14773	0.853544	0.948205	0.976991	0.8075	1.30362	1.22134	0.951875	0.858434	1.1109	0.95057	1.08546	0.97952	1.07559	0.994543	1.02304	0.82222	0.963641	0.924736	1.02268	0.989647	0.947425	0.960871	1.1047	1.17454	0.972709	0.919575	0.998216	0.97242
-45.9766	1.00297	0.907729	1.08259	0.966236	0.806257	0.911496	0.989759	0.803064	1.25363	1.20414	1.0315	1.00717	1.0775	0.853909	1.10151	0.94648	0.96659	0.946795	1.08158	1.17069	0.798867	1.01343	0.982898	0.800291	1.26541	1.24021	0.959956	0.8386	1.05759	0.973584	1.08448	0.961248	1.03763	0.958738	1.00094	0.825356	1.00925	0.899413	1.00698	1.00346	0.990684	0.970913	1.07453	1.20102	1.01882	0.877078	1.01571	0.984637
-44.2188	0.969604	0.862175	1.06359	0.974675	0.786979	0.920867	1.01735	0.788983	1.23454	1.21538	1.04108	0.974497	1.03979	0.867006	1.1321	0.950998	0.90125	0.936901	1.05469	1.18532	0.757055	0.966439	0.964555	0.775007	1.26487	1.27688	0.978568	0.826093	1.04462	0.996264	1.10323	0.974343	1.07584	0.920242	1.00844	0.822289	1.03953	0.952845	1.05474	1.01803	0.976019	0.951834	1.06388	1.17965	0.995381	0.870257	1.02616	0.976041
-42.4609	0.979116	0.858171	1.05097	0.973075	0.783955	0.910258	1.04054	0.748703	1.23127	1.27177	1.00721	1.02678	1.0496	0.928774	1.12328	0.951187	0.872441	0.930077	1.07196	1.21049	0.742677	0.990604	1.00202	0.761008	1.22937	1.30896	1.02057	0.831565	1.11433	0.98926	1.13417	0.956679	1.12227	0.922688	0.980418	0.803872	1.05558	0.918892	1.03844	0.983831	1.00155	0.971586	0.986915	1.23476	0.941911	0.938857	0.990399	0.994259
-40.7031	0.954025	0.850495	1.058	0.964927	0.818604	0.919099	1.03482	0.742932	1.19692	1.29361	1.01643	1.01746	1.09011	0.930552	1.09522	0.942149	0.882984	0.863545	1.05126	1.21001	0.781083	1.01758	0.9958	0.756097	1.22811	1.29292	0.962283	0.835278	1.11599	1.02628	1.14257	0.976576	1.08045	0.984887	1.00641	0.797451	1.04804	0.903216	1.03918	0.982588	0.974603	1.00054	1.05627	1.21811	0.976814	0.906722	0.958557	0.964747
-38.9453	0.953887	0.848993	1.06119	0.946158	0.832968	0.947566	0.993868	0.748587	1.15457	1.25387	1.03327	1.01976	1.10049	0.948985	1.07327	0.953823	0.922783	0.900053	1.03268	1.18768	0.796502	1.04976	1.00964	0.769052	1.23063	1.24615	0.941712	0.860192	1.13075	0.984757	1.13725	0.984292	1.03371	0.943271	1.02761	0.796644	1.04578	0.902654	0.984384	0.973389	0.93819	1.0062	1.09723	1.1855	0.973239	0.963674	0.943742	0.969045
-37.1875	1.01165	0.870852	1.05289	0.921424	0.812934	1.01529	0.997537	0.776518	1.14875	1.18521	1.05827	1.0332	1.09194	0.931684	1.05384	0.957212	0.938227	0.908923	1.04246	1.20577	0.823557	1.05435	1.00093	0.797679	1.21819	1.20989	0.975262	0.844071	1.14003	0.969749	1.11443	1.0119	1.07826	0.958114	1.01	0.76418	0.987102	0.962951	0.99661	0.973472	0.942993	0.979601	1.08512	1.22406	0.957811	0.960748	0.945629	0.945951
-35.4297	1.00366	0.865846	1.04251	0.915022	0.796555	0.962773	0.986824	0.809296	1.16347	1.15524	1.0604	1.02714	1.11464	0.889805	1.06104	0.961542	0.869322	0.901076	1.06153	1.17431	0.780232	0.993273	0.989582	0.807291	1.23802	1.21676	0.989343	0.856382	1.11675	0.961911	1.05915	1.01759	1.15453	0.960903	0.982077	0.7792	1.02092	0.969294	0.997213	1.00248	0.939784	0.94944	1.07182	1.1994	0.998112	0.925039	1.00179	0.944923
-33.6719	0.980357	0.855668	1.0235	0.907602	0.790885	0.912556	0.997978	0.791637	1.19364	1.15649	1.06111	1.02025	1.07834	0.881074	1.05312	0.967755	0.908824	0.889817	1.06789	1.15606	0.752893	0.998165	1.00155	0.798828	1.26758	1.24116	1.00073	0.828634	1.12718	0.965913	1.02947	1.02348	1.07871	0.961622	0.958433	0.785079	1.05046	0.914234	0.996432	0.990998	0.941674	0.931783	1.06034	1.23124	0.956666	0.912167	1.02297	0.945557
-31.9141	0.951405	0.844989	1.01248	0.921133	0.819486	0.894875	1.02351	0.7689	1.21291	1.18063	1.06909	1.01964	1.06642	0.905166	1.07489	0.931041	0.934217	0.903806	1.0819	1.11926	0.834719	0.985564	1.02518	0.791933	1.282	1.27149	0.982731	0.871428	1.09042	0.938563	1.01114	1.02601	1.0184	0.934923	0.935829	0.822984	0.981751	0.907983	0.998376	0.970916	0.946111	0.928541	1.08787	1.17008	0.977997	0.964417	1.06305	0.907435
-30.1562	0.931277	0.867682	1.02781	0.923315	0.837756	0.89735	1.0037	0.751011	1.1811	1.22162	1.0565	1.00149	1.08184	0.872019	1.08532	0.923321	0.836504	0.873781	1.06723	1.13121	0.84749	0.975186	0.983364	0.768739	1.31696	1.28631	0.965711	0.862928	1.13405	0.939731	1.0068	0.976373	1.1133	0.99302	0.96306	0.816218	0.988514	0.920184	1.02068	0.976939	0.896839	0.949705	1.09401	1.16057	0.953962	0.927946	1.07799	0.945664
-28.3984	0.94079	0.873856	1.05624	0.944848	0.794287	0.908313	0.977137	0.744894	1.15238	1.2187	1.06111	1.02642	1.0831	0.878486	1.07633	0.941961	0.881796	0.931783	1.07164	1.15182	0.804543	0.971924	0.991292	0.742411	1.29245	1.24668	1.00355	0.834985	1.12133	0.921053	1.00428	0.956273	1.0669	0.937832	0.985634	0.820311	0.987252	0.934551	0.985721	1.00334	0.891628	0.977557	1.05736	1.22926	0.96591	0.953785	1.07174	0.985033
-26.6406	0.954852	0.873856	1.04251	0.97162	0.788617	0.917154	1.01867	0.728043	1.15547	1.16523	1.05721	1.06043	1.05647	0.864742	1.07255	0.973592	0.844374	0.964196	1.05028	1.13735	0.760461	0.967625	1.00839	0.710128	1.2892	1.19546	0.982118	0.862928	1.13596	0.896538	0.995039	0.958304	1.13084	0.906305	0.992592	0.854286	1.03702	0.94784	1.01019	1.02523	0.896269	0.974709	1.07646	1.22887	0.930024	0.964535	1.0779	1.01595
-24.8828	0.946304	0.864511	1.03117	0.980058	0.788113	0.922281	1.01207	0.697804	1.17656	1.12674	1.0698	1.03235	1.06264	0.869108	1.0792	0.978111	0.904369	0.92223	1.06626	1.13436	0.770299	0.999944	0.99922	0.692993	1.2263	1.17498	0.993016	0.823846	1.13405	0.93356	0.999938	0.986525	1.04637	0.937415	0.967089	0.863976	1.02313	0.922333	1.01286	1.00694	0.959434	0.958944	1.07732	1.25308	0.937029	0.930961	1.07927	0.991471
-23.125	0.990008	0.912901	1.03883	0.985733	0.792271	0.929177	1.01383	0.684416	1.16802	1.1386	1.05154	1.01456	1.06685	0.884469	1.07777	0.959094	0.901398	0.923594	1.12151	1.13373	0.776732	1.00291	0.958026	0.701038	1.21098	1.19479	1.04297	0.865859	1.14512	0.961577	1.01492	0.981652	1.0983	0.988422	0.92628	0.869461	1.02001	0.926482	1.05825	0.976289	0.964517	0.952967	1.00821	1.17173	0.931643	0.919811	1.06193	0.977021
-21.3672	1.01565	0.913068	1.03085	0.963036	0.804619	0.939433	1.00062	0.716617	1.18019	1.15545	1.04072	1.01758	1.07455	0.904519	1.07957	0.95307	0.881202	1.02015	1.1277	1.1526	0.815043	1.03093	0.96642	0.723292	1.2656	1.20315	1.02963	0.829708	1.12769	0.921219	1.0082	0.956781	1.15257	0.895033	0.914111	0.83553	0.98721	0.91125	1.03539	0.990772	0.932521	0.960356	1.01078	1.22643	0.952879	0.981872	1.07079	0.996121
-19.6094	1.04433	0.91774	1.06215	0.942957	0.809028	0.957468	0.993281	0.724581	1.17692	1.15358	1.037	1.02763	1.06839	0.870078	1.06823	0.932359	0.897983	0.918818	1.15313	1.15968	0.812867	1.01388	0.976524	0.729978	1.24	1.19964	1.01824	0.861267	1.11268	0.901041	1.01687	0.964395	1.16297	0.998827	0.921103	0.813117	0.995277	0.944361	1.01716	0.992606	0.949129	0.961601	1.01842	1.19316	0.960193	0.965637	1.0505	0.966781
-17.8516	1.05591	0.910398	1.05784	0.928844	0.802351	0.941555	0.989025	0.711423	1.18074	1.14484	1.02813	1.03997	1.05956	0.879133	1.04646	0.943091	0.882687	0.96249	1.17252	1.18155	0.765948	1.01729	0.985385	0.718695	1.25983	1.21986	1.05509	0.849445	1.11599	0.925055	1.02177	0.967745	1.19624	0.945879	0.90219	0.786127	1.04753	0.925553	1.00369	0.989883	0.937223	0.938499	0.974446	1.2243	0.949433	0.950358	1.02416	0.974524
-16.0938	1.07411	0.889541	1.01982	0.940047	0.815328	0.954816	0.984622	0.719503	1.1771	1.17979	1.00934	1.07689	1.06811	0.899022	1.02326	0.968132	0.869768	1.01162	1.13341	1.16597	0.802556	0.958879	0.987095	0.734157	1.23441	1.22364	1.01322	0.850324	1.11179	0.905377	1.02331	0.951502	1.23493	0.879322	0.899786	0.806234	1.01591	0.995763	0.997495	0.980039	0.953573	0.964172	0.996172	1.26644	0.960708	0.992981	0.999945	1.01748
-14.3359	1.08665	0.884869	1.04155	0.946303	0.803988	0.912733	0.983302	0.748126	1.17529	1.19602	1.03717	1.02739	1.04456	0.891584	1.03441	0.9574	0.909863	0.967267	1.11972	1.15811	0.789407	0.94435	0.992846	0.74962	1.28037	1.18872	1.04383	0.8258	1.10454	0.904543	1.03703	0.949269	1.1943	0.914814	0.930188	0.817111	1.01847	0.96652	0.990386	0.998007	0.917924	1.00614	0.993624	1.24411	0.945697	0.985673	0.997475	1.00857
-12.5781	1.1065	0.880864	1.04602	0.942812	0.81558	0.921574	1.07811	0.748818	1.17092	1.16731	1.06217	1.02787	1.07035	0.862802	1.0452	0.957588	1.00312	0.986714	1.13976	1.16251	0.827341	0.98334	0.966109	0.754844	1.27983	1.18239	1.02289	0.849933	1.12426	0.901207	1.01953	0.94399	1.10306	0.892725	0.917751	0.811012	0.985785	0.937188	1.11593	0.992018	0.914904	0.987247	1.0384	1.20935	0.95205	0.957385	1.02518	1.01441
-10.8203	1.03109	0.869684	1.03484	0.953578	0.8244	0.912026	1.04905	0.728967	1.36487	1.16648	1.0698	1.01189	1.0925	0.850998	1.06265	0.970015	0.946543	0.955666	1.1013	1.16739	0.839827	0.966736	0.986784	0.756724	1.48296	1.23024	0.978568	0.840261	1.11853	0.891368	1.03227	0.93526	1.08932	0.910029	0.939652	0.816847	0.981631	0.943408	1.0631	0.963319	0.920369	0.948171	1.09323	1.20426	0.976723	0.95471	1.02943	1.03716
-9.0625	1.00738	0.891877	1.02382	0.951832	0.816966	0.875602	1.00737	0.719387	1.37995	1.20123	1.05916	1.01371	1.07974	0.846794	1.07489	0.966814	0.861897	0.961466	1.1044	1.19035	0.83926	0.959323	1.00715	0.734888	1.49089	1.24237	0.994608	0.840554	1.11662	0.899373	1.04781	0.944497	1.16879	0.927621	0.927039	0.799622	0.973437	0.912728	1.00022	0.978906	0.925592	0.966883	1.0649	1.206	0.966969	0.941539	1.02584	1.02363
-7.30469	1.002	0.906894	1.0227	0.937283	0.855017	0.901947	0.993135	0.721695	1.38631	1.23806	1.05579	1.01359	1.08282	0.836123	1.06517	0.952505	0.864867	1.0048	1.12167	1.19381	0.861679	0.941385	0.999375	0.734888	1.47142	1.25086	0.96363	0.828048	1.09334	0.876693	1.04361	0.931808	1.15856	0.902565	0.911763	0.785117	0.992269	0.958107	0.993755	0.982047	0.94216	0.989761	1.09564	1.22407	0.990379	0.953724	1.02066	1.02221
-5.54688	1.06487	0.907896	1.05225	0.920696	0.868877	0.89735	0.984329	0.711539	1.35287	1.23598	1.05916	0.989868	1.09614	0.824642	1.04449	0.940643	0.941939	1.02663	1.15297	1.15292	0.875963	0.926708	0.977923	0.7235	1.44853	1.25652	1.02571	0.785644	1.13813	0.841171	1.03171	0.919525	1.13051	0.884343	0.912644	0.798579	0.991911	0.96832	1.00655	0.983467	0.933959	0.983647	1.03261	1.25994	0.963111	0.98035	1.01238	1.02297
-3.78906	1.04033	0.922246	1.06327	0.93932	0.859931	0.875071	0.989906	0.704845	1.31288	1.20144	1.06678	0.976676	1.08325	0.805562	1.0587	0.960036	0.939563	1.03516	1.20594	1.1331	0.903207	0.951466	0.994867	0.713784	1.42672	1.24628	1.03734	0.855405	1.10505	0.823161	1.02149	0.94602	1.10725	0.890918	0.881695	0.828982	0.952087	0.919708	0.995013	0.987476	0.920207	0.964017	1.02838	1.14177	0.980271	0.978621	1.03642	1.01482
-2.03125	1.07755	0.961291	1.04794	0.957797	0.853001	0.924403	0.994309	0.706461	1.33051	1.17043	1.0682	0.964331	1.05017	0.796346	1.07435	0.95627	0.940751	0.986032	1.21457	1.14789	0.879274	0.980078	0.99067	0.7375	1.42943	1.2111	0.986037	0.854232	1.1427	0.857014	1.02737	0.968354	1.14542	0.974909	0.862801	0.834402	0.97012	0.943193	1.00367	0.957912	0.930802	0.966421	1.08333	1.12889	0.919018	0.929209	1.04572	0.987522
-0.273438	1.09065	0.972805	1.04171	0.940484	0.821376	0.950396	0.995923	0.713616	1.34142	1.15379	1.0838	0.952108	1.15095	0.823349	1.09468	0.970015	0.917288	1.03926	1.18589	1.12807	0.828381	0.947463	0.964555	0.752336	1.43627	1.1805	1.02363	0.862244	1.21866	0.82216	1.01827	0.999011	1.18899	0.936058	0.878419	0.833713	0.991544	1.00309	1.03252	0.948534	0.933956	0.977368	1.05879	1.10422	0.94444	1.00145	1.07503	0.970975
1.48438	1.07066	0.948777	0.99379	0.900181	0.824148	0.915386	1.01251	0.700343	1.37868	1.15462	1.12671	0.9889	1.16875	0.832404	1.12328	0.947986	0.866204	1.12319	1.17529	1.13452	0.833016	0.947908	0.985074	0.751918	1.44511	1.20476	1.09464	0.857066	1.16166	0.81649	1.02975	1.02368	1.23603	0.844717	0.845567	0.79345	0.989354	0.96569	1.02785	0.931409	0.954033	0.958377	1.02929	1.15382	1.0061	1.01949	1.09083	0.926058
3.24219	1.04129	0.970803	0.972068	0.92637	0.846576	0.900887	1.02836	0.689494	1.34814	1.17043	1.14728	0.961185	1.15179	0.834991	1.12238	0.949492	0.869619	1.06894	1.14661	1.08434	0.839922	1.01358	1.01461	0.7445	1.45123	1.23806	1.1037	0.830392	1.17476	0.824328	1.04361	0.985002	1.19741	0.908192	0.847775	0.854317	1.00792	0.888814	1.01355	0.926117	0.928963	0.945377	1.03948	1.15751	0.980443	1.01294	1.07548	0.963949
5	1.01551	0.945606	1.01631	0.942666	0.85275	0.925464	1.00605	0.681877	1.37268	1.18583	1.16926	0.98418	1.14716	0.892231	1.08982	0.951752	0.862343	1.10476	1.1277	1.26742	0.892139	0.965402	1.04648	0.739695	1.43087	1.25612	1.1004	0.842899	1.1824	0.818324	1.03759	0.925616	1.17762	0.855934	0.901222	0.743765	0.955848	0.958631	0.961369	0.921836	0.959335	0.944041	1.06258	1.16761	0.9702	1.09031	1.05034	1.02824
6.75781	1.04998	0.923914	1.01711	0.963326	0.822888	0.914855	1.00693	0.684647	1.33996	1.1877	1.15153	0.992409	1.15473	0.813	1.09378	0.944785	0.918625	1.1208	1.10293	1.26475	0.857233	0.980968	1.0614	0.750456	1.42077	1.28119	1.08828	0.805771	1.15683	0.81082	1.01058	0.960638	1.14299	0.824334	0.92219	0.761673	0.959935	0.932605	0.948682	0.912308	0.943122	0.92703	1.05812	1.23163	0.99819	1.00269	1.08233	0.983497
8.51562	1.09478	0.941435	1.01168	0.958962	0.853883	0.942439	1.03408	0.694804	1.33178	1.2083	1.16217	0.965179	1.1253	0.845177	1.14487	0.954764	0.866352	1.0106	1.08826	1.28787	0.86849	1.03048	1.05036	0.774903	1.38707	1.30545	1.11044	0.807432	1.11917	0.824662	1.00666	0.95069	1.26367	0.931563	0.92963	0.74461	0.983182	0.91456	0.9845	0.896633	0.960141	0.92558	1.04658	1.19537	1.00547	1.02488	1.1373	1.00429
10.2734	1.07617	1.01969	1.01184	0.920696	0.864341	0.978156	1.04846	0.711308	1.31761	1.24367	1.17688	0.96058	1.1103	0.852939	1.18319	0.973592	0.921892	1.01742	1.09967	1.29778	0.875017	1.00662	1.00917	0.787545	1.37716	1.38633	1.12587	0.813685	1.11001	0.828997	1.03381	0.966019	1.16735	1.00223	0.920131	0.709439	0.987799	0.971728	1.03894	0.903197	0.956757	0.897099	1.04531	1.18053	1.00026	1.02888	1.14449	1.00784
12.0312	1.0781	1.09078	1.03516	0.922588	0.849851	0.949158	1.0379	0.725158	1.3047	1.28279	1.17334	0.971714	1.09222	0.824157	1.18409	0.971333	0.928574	1.02663	1.08174	1.30863	0.88949	1.02574	1.04585	0.7935	1.34454	1.40048	1.10468	0.828243	1.12807	0.81082	1.06992	0.98754	1.16103	1.06248	0.956937	0.705001	0.955436	0.92534	0.992392	0.913873	0.970373	0.915966	1.06215	1.17322	0.968213	1.01645	1.1067	0.983588
13.7891	1.10319	1.07543	1.06918	0.925934	0.873917	0.948981	1.03848	0.737969	1.29452	1.27634	1.1861	0.966752	1.08843	0.827391	1.19182	0.987525	0.89427	1.01571	1.09462	1.29699	0.890058	0.9952	1.03124	0.79141	1.33426	1.36004	1.10713	0.805185	1.11065	0.835168	1.09386	1.00835	1.23363	1.05879	0.976761	0.713908	0.981865	0.953558	1.00702	0.932473	0.970216	0.938457	1.07133	1.20066	0.979999	0.990688	1.08956	0.979346
15.5469	1.07231	1.0811	1.0703	0.92637	0.897856	0.942085	1.05918	0.743394	1.27217	1.28279	1.21075	0.962758	1.10511	0.878325	1.17275	1.00391	0.927089	1.06621	1.0775	1.2627	0.90718	0.975779	1.01958	0.801231	1.37464	1.35883	1.13725	0.822185	1.08062	0.838336	1.0982	1.02073	1.15664	1.01396	0.993312	0.73364	0.989722	0.96547	1.03883	0.927814	0.925457	0.944042	1.06462	1.17097	1.02266	1.0477	1.06789	0.983512
17.3047	1.03137	1.13783	1.0695	0.92928	0.893951	0.944737	1.05918	0.731159	1.27198	1.31608	1.19993	0.982848	1.13637	0.842752	1.14613	1.0007	0.855363	1.07303	1.09054	1.23439	0.886653	1.01284	1.00093	0.813873	1.40275	1.37676	1.06611	0.859606	1.11573	0.816156	1.10478	1.03891	1.20576	1.06039	0.980703	0.752824	1.00823	0.93276	1.05819	0.898371	0.906778	0.955931	1.12552	1.14337	1.0185	1.03259	1.03743	0.963228
19.0625	1.0759	1.18338	1.04778	0.929426	0.872027	0.93236	1.05815	0.748818	1.2678	1.34126	1.18788	0.962032	1.10946	0.809605	1.14307	1.0233	0.819872	1.33166	1.09299	1.26381	0.887315	0.997127	1.00482	0.830485	1.38923	1.42137	1.05607	0.851301	1.09729	0.822493	1.11961	1.07687	1.31227	0.888657	0.958635	0.735418	0.982771	0.935047	1.05308	0.901664	0.912592	0.943638	1.1248	1.13007	1.01109	0.984329	1.02095	0.950249
20.8203	1.09244	1.24779	1.05049	0.920696	0.870263	0.945091	1.04098	0.77998	1.2927	1.36665	1.19231	0.98539	1.13707	0.826744	1.14253	1.0457	0.891449	1.22657	1.11809	1.29055	0.894977	1.03908	1.01834	0.832783	1.4078	1.4389	1.05056	0.874262	1.11306	0.826829	1.14173	1.0584	1.22547	1.0173	0.939543	0.713417	0.972386	0.909544	1.02223	0.936595	0.918246	0.949789	1.13492	1.12711	1.02157	0.999897	1.0007	0.988005
22.5781	1.11588	1.22543	1.05752	0.93801	0.874295	0.958706	1.031	0.786444	1.26144	1.38246	1.22263	0.988173	1.14997	0.859245	1.1517	1.00955	0.962878	1.37976	1.12118	1.28882	0.86272	1.00365	0.995333	0.835395	1.38401	1.40803	1.09256	0.852083	1.12248	0.880362	1.14103	1.04957	1.1589	0.888149	0.943216	0.727808	1.01342	0.955219	1.03583	0.941403	0.911441	0.981842	1.11904	1.15972	1.02449	0.976014	1.00936	0.961877
24.3359	1.09506	1.27549	1.05656	0.928262	0.851867	0.942969	1.0514	0.798793	1.25962	1.38059	1.2439	0.997855	1.11618	0.894333	1.17419	0.986018	0.87348	1.20507	1.11955	1.26774	0.879085	1.02856	1.02534	0.847828	1.3786	1.40547	1.16786	0.853255	1.11955	0.873691	1.12633	1.02957	1.25368	1.05843	0.943734	0.732219	0.969039	0.916789	1.02542	0.942164	0.913697	0.982298	1.06511	1.16947	0.996994	1.02363	1.04249	0.957702
26.0938	1.04074	1.26198	1.0794	0.959689	0.860183	1.00008	1.07561	0.81045	1.25508	1.43302	1.24337	1.01238	1.14156	0.875091	1.17869	0.968697	0.870807	1.20712	1.12819	1.29872	0.851084	1.09675	1.06404	0.860051	1.36887	1.43957	1.18954	0.878268	1.10607	0.875359	1.12577	1.00439	1.19515	1.04544	0.956753	0.738948	1.01069	0.911858	1.01088	0.942328	0.916874	0.995453	1.04525	1.1527	1.03209	0.999694	1.04701	0.964461
27.8516	1.01992	1.32522	1.05736	0.956488	0.860813	1.02254	1.05257	0.807911	1.26053	1.47027	1.23309	1.00028	1.12361	0.911149	1.16843	0.977734	0.836949	1.21429	1.11336	1.32845	0.855247	1.06414	1.03637	0.866738	1.36959	1.46626	1.17754	0.895757	1.08405	0.876192	1.12395	1.03322	1.21862	1.09135	0.949701	0.720003	1.00651	0.960908	1.01563	0.932128	0.920373	1.00274	1.04717	1.11668	1.03649	1.0399	1.03958	0.946296
29.6094	1.05439	1.38245	1.04666	0.973948	0.857789	1.01175	1.05595	0.797062	1.27926	1.46965	1.23185	1.00693	1.07441	0.92748	1.18211	1.00729	0.836504	1.20849	1.13178	1.32546	0.858084	1.08889	1.02129	0.869768	1.42258	1.45049	1.17338	0.86498	1.10632	0.883864	1.13641	1.04642	1.26047	1.14395	0.924791	0.734798	0.999656	0.929155	1.03393	0.916408	0.899252	1.01321	1.04983	1.16411	0.971161	1.04935	1.04021	0.962611
31.3672	1.08114	1.33723	1.04586	0.981804	0.862829	1.019	1.05947	0.821299	1.27017	1.43948	1.25862	1.00596	1.10259	0.894009	1.18157	0.992043	0.888479	1.22896	1.13716	1.34733	0.849098	1.09423	1.02145	0.871335	1.39338	1.43539	1.18672	0.905234	1.10988	0.869855	1.16328	1.06215	1.21684	1.0881	0.919715	0.728706	1.01617	0.931249	1.03722	0.942576	0.911573	1.00284	1.06058	1.11127	0.99343	1.02777	1.01572	0.933992
33.125	1.11381	1.27499	1.05321	0.97613	0.827046	1.01635	1.07224	0.815067	1.25817	1.45716	1.2744	1.01637	1.13637	0.88835	1.167	0.978299	0.906151	1.1962	1.13536	1.31288	0.828192	1.08089	1.03419	0.867887	1.40005	1.44173	1.18219	0.862147	1.07057	0.884531	1.15838	1.0655	1.22917	1.06587	0.927639	0.743503	0.998616	0.94029	1.03679	0.939139	0.898662	1.01071	1.078	1.17889	1.06146	1.00432	1.00743	0.918156
34.8828	1.08376	1.3369	1.05209	0.965509	0.846324	1.03721	1.07517	0.816913	1.26544	1.48067	1.26855	0.993983	1.09754	0.876223	1.15512	0.997692	0.907784	1.22043	1.1057	1.34512	0.845409	1.04205	1.06031	0.872589	1.38617	1.44887	1.19664	0.906016	1.14996	0.86702	1.14453	1.05058	1.19385	1.09543	0.951513	0.717784	1.00108	0.995361	1.01402	0.936195	0.912905	1.02195	1.06009	1.09709	0.954422	1.01061	1.00926	0.949657
36.6406	1.0799	1.26865	1.09809	0.941939	0.847836	0.992125	1.08985	0.845075	1.30398	1.50918	1.32227	1.03634	1.07764	0.857466	1.18571	1.01746	0.870065	1.18119	1.09576	1.38476	0.85799	1.04709	1.07834	0.896827	1.41627	1.47623	1.19027	0.898395	1.14067	0.833	1.14607	1.0318	1.24117	1.07404	1.00213	0.680218	0.988165	0.947509	1.01067	0.942294	0.920711	1.02232	1.11089	1.15355	0.944742	1.02937	1.03459	0.986102
38.3984	1.09685	1.34224	1.11805	0.924624	0.849851	0.983284	1.05888	0.835495	1.30852	1.53436	1.32953	1.03586	1.08563	0.848896	1.24237	1.02574	0.803834	1.1266	1.1057	1.44642	0.904153	1.11306	1.07088	0.908738	1.41573	1.48769	1.22003	0.877486	1.08266	0.852345	1.1875	1.00652	1.36453	1.1914	1.01117	0.639252	0.939942	0.883407	0.988797	0.919402	0.924272	1.03137	1.08976	1.18048	1.00275	0.995954	1.04621	1.0191
40.1562	1.08127	1.3379	1.08052	0.929426	0.849348	1.02236	1.09719	0.842305	1.29052	1.55787	1.33663	0.971956	1.09656	0.881074	1.23122	1.02292	0.82002	1.14127	1.1026	1.42896	0.85203	1.07481	1.10617	0.922424	1.395	1.48473	1.20374	0.885302	1.11752	0.842172	1.20345	0.999519	1.31859	1.17229	0.979971	0.650422	0.996851	0.951201	0.991882	0.913143	0.925105	1.04927	1.11039	1.09788	0.981249	1.04619	1.02307	1.02341
41.9141	1.08996	1.35809	1.06263	0.952269	0.891557	0.9946	1.04406	0.87566	1.31706	1.52229	1.32794	0.970746	1.11703	0.87881	1.22204	1.02687	0.840513	1.18426	1.10619	1.42188	0.938018	1.0164	1.0513	0.925767	1.41789	1.50508	1.28125	0.886963	1.07591	0.841838	1.20849	1.02865	1.29678	1.14678	0.960622	0.669725	0.950468	0.978553	0.993119	0.945875	0.928888	1.01143	1.03644	1.09446	1.03821	1.04392	1.01121	0.998271
43.6719	1.14759	1.33656	1.07621	0.943539	0.909826	0.930061	1.02689	0.870928	1.38722	1.52333	1.39123	0.983937	1.08801	0.851969	1.21989	1.0137	0.857591	1.13786	1.12542	1.43022	0.981154	1.03686	1.07974	0.917096	1.44366	1.4912	1.35496	0.895855	1.07528	0.84484	1.21983	1.05718	1.33815	1.17463	0.95627	0.659718	0.927302	0.897	0.951051	0.949659	0.960904	1.02155	1.02677	1.09832	1.01184	1.00844	1.00005	0.958868
45.4297	1.1225	1.35675	1.07429	0.970456	0.884753	0.951987	1.07943	0.886509	1.41067	1.55309	1.44921	0.991078	1.09166	0.85973	1.23482	1.01012	0.895162	1.13581	1.15183	1.45302	0.937167	1.08282	1.09264	0.922737	1.45682	1.45898	1.34859	0.895855	1.05925	0.865853	1.22949	1.10712	1.25396	1.19452	0.932685	0.667887	0.944072	0.879178	0.987906	0.960738	0.96832	1.0645	1.07461	1.10629	1.0306	0.992928	1.00433	0.912379
47.1875	1.16399	1.27232	1.05736	0.989661	0.873035	1.01016	1.10086	0.914786	1.40358	1.54143	1.46747	1.03465	1.07722	0.932654	1.25443	1.03836	0.906596	1.20849	1.15166	1.45853	0.923545	1.15027	1.07119	0.93329	1.43321	1.4455	1.36035	0.895757	1.10314	0.873191	1.24026	1.15768	1.28392	1.05282	0.918116	0.678534	0.945308	0.878195	1.02769	0.980174	0.979327	1.06637	1.07875	1.15505	0.976503	1.0681	1.01142	0.896933
48.9453	1.13918	1.26765	1.07493	0.990825	0.909574	1.08018	1.07693	0.924943	1.35996	1.556	1.44123	1.0223	1.06713	0.994098	1.26108	1.06566	0.884618	1.1713	1.1365	1.42676	0.92014	1.12092	1.03264	0.935275	1.39789	1.44847	1.41569	0.882078	1.11179	0.904209	1.2642	1.12438	1.28776	1.08226	0.945821	0.69446	0.988518	0.963659	1.04289	0.988953	0.972868	1.07424	1.01804	1.15897	0.959826	1.09941	0.997534	0.947774
50.7031	1.1276	1.25463	1.08914	1.01134	0.878705	1.07328	1.04479	0.923789	1.40685	1.59116	1.48378	1.01165	1.1089	0.913736	1.25155	1.03441	0.846899	1.12421	1.10961	1.40536	0.90841	1.13381	1.06746	0.964215	1.40239	1.44119	1.46491	0.893803	1.1268	0.880028	1.29261	1.06946	1.33144	1.11601	0.981554	0.719628	0.9673	0.946615	0.978766	0.958074	1.00318	1.10406	1.01288	1.13185	0.984109	1.0383	0.968229	0.96722
52.4609	1.17323	1.21726	1.04091	0.988061	0.876941	1.06568	1.07723	0.95599	1.50791	1.57847	1.55523	1.01153	1.10806	0.896273	1.25443	1.02631	0.899171	1.14946	1.11972	1.43368	0.884477	1.14552	1.08223	0.975603	1.42762	1.47462	1.48585	0.868009	1.0908	0.869188	1.29933	1.02916	1.30479	1.05898	0.929617	0.68918	0.99148	0.930299	0.99538	0.979897	1.05624	1.07043	1.04669	1.16535	1.01582	1.03116	0.965439	0.99723
54.2188	1.13987	1.25447	1.04458	0.968419	0.870389	1.06055	1.08603	0.952758	1.51391	1.60302	1.56002	1.00669	1.14898	0.908723	1.25353	1.01859	1.01069	1.20712	1.10977	1.40662	0.926288	1.1473	1.0813	0.978528	1.44817	1.53864	1.53201	0.889406	1.09665	0.890034	1.27778	1.01667	1.12781	1.03922	0.941256	0.688471	0.939652	0.924387	1.00438	0.973665	1.0454	1.04184	1.01828	1.13187	1.04772	1.021	0.981021	1.00188
55.9766	1.14166	1.23661	1.06311	0.93932	0.887147	1.07965	1.08926	0.959798	1.46175	1.62674	1.62544	0.998218	1.13189	0.931522	1.24651	0.999763	0.909566	1.16925	1.11417	1.39561	0.933383	1.1433	1.09746	0.980304	1.39789	1.57598	1.56005	0.914516	1.10047	0.896204	1.24894	1.04703	1.25517	1.05761	0.954167	0.673052	0.950463	0.944326	0.992528	0.979082	1.04568	1.03221	1.04191	1.09153	1.02855	1.03941	0.998052	0.954858
57.7344	1.1702	1.24412	1.09234	0.956488	0.923686	1.07081	1.05375	0.979304	1.42212	1.65463	1.66675	1.04106	1.13287	0.952866	1.27242	1.02292	0.918328	1.17061	1.0925	1.39436	0.973303	1.10075	1.12187	0.982707	1.35625	1.59984	1.46748	0.93904	1.11408	0.893036	1.22641	1.06571	1.27427	1.06279	0.999854	0.685972	0.949022	0.972796	0.939279	0.996537	1.04857	1.03425	1.13579	1.10864	1.01686	1.067	1.03751	0.959852
59.4922	1.16661	1.19139	1.10224	0.961871	0.913732	1.04959	1.01251	0.973187	1.44793	1.68376	1.63891	1.04348	1.1295	0.94753	1.33142	1.03478	0.869025	1.12899	1.11776	1.41496	0.947478	1.06117	1.12684	0.991274	1.35679	1.56263	1.51989	0.915493	1.05047	0.912381	1.23593	1.08022	1.34244	1.05528	0.986115	0.679787	0.964383	0.989087	0.898535	0.981753	1.06717	1.07751	1.07831	1.1398	1.07524	1.03852	1.07727	0.957935
61.25	1.2026	1.21058	1.09617	0.97904	0.880595	1.02625	1.04993	0.955412	1.59716	1.70873	1.63856	1.02025	1.11002	0.959981	1.33574	1.03629	0.938078	1.16686	1.12444	1.45098	0.914842	1.0837	1.14316	1.01133	1.38996	1.49066	1.46663	0.903671	1.09092	0.92839	1.23873	1.08296	1.28198	1.03747	0.974858	0.674745	0.962565	0.946983	0.918442	0.944705	1.14907	1.14629	1.11723	1.129	1.0175	1.03403	1.07832	0.956901
63.0078	1.20397	1.25897	1.08691	0.972056	0.863207	1.0579	1.0627	0.942486	1.62043	1.68355	1.64689	1.01359	1.08423	0.9561	1.30696	1.05794	0.986044	1.15321	1.14857	1.44028	0.894788	1.09171	1.14565	0.983125	1.36815	1.45507	1.48585	0.904746	1.06281	0.928057	1.22291	1.08398	1.22101	1.09171	0.946318	0.674906	0.964706	0.969031	0.927593	0.958663	1.18439	1.15702	1.10838	1.1203	1.02015	1.03022	1.06873	0.975979
64.7656	1.24368	1.22443	1.0794	0.935682	0.837882	1.05047	1.07547	0.953104	1.56971	1.6667	1.6726	1.05304	1.08114	0.957232	1.28735	1.05888	0.929465	1.14196	1.17562	1.44484	0.879842	1.10401	1.13228	0.991692	1.34742	1.45332	1.45046	0.913637	1.04703	0.892702	1.21451	1.06703	1.33806	1.07223	0.918154	0.647601	0.95231	0.951503	0.949823	0.961089	1.16498	1.14682	1.15315	1.15258	1.03258	1.07229	1.05997	0.992368
66.5234	1.25085	1.15202	1.07956	0.912694	0.839016	1.12156	1.04509	0.977803	1.48937	1.64526	1.69742	1.05909	1.08114	0.961112	1.29166	1.04721	0.938821	1.15151	1.17187	1.48432	0.871896	1.11721	1.10788	0.985006	1.36526	1.48095	1.42891	0.915786	1.08037	0.916717	1.20919	1.05769	1.33236	1.00044	0.921228	0.614889	0.962289	1.00389	0.943324	0.992688	1.09091	1.11095	1.18791	1.15649	1.00072	1.04843	1.0682	0.990093
68.2812	1.22438	1.14985	1.00848	0.919241	0.875681	1.08265	1.07723	1.00608	1.42812	1.64526	1.7171	1.06357	1.096	0.961436	1.29652	1.04495	0.993172	1.07372	1.17839	1.48527	0.876058	1.02292	1.10197	0.991901	1.39338	1.49079	1.45463	0.924678	1.10759	0.940398	1.21395	1.04662	1.2328	1.0709	0.855814	0.618906	0.99957	1.05839	0.977548	1.01429	1.02493	1.10362	1.18044	1.15021	0.989536	1.02237	1.06802	0.998402
70.0391	1.24037	1.1682	1.03037	0.940484	0.859679	1.01529	1.04964	1.05882	1.513	1.71018	1.78306	1.06381	1.10357	0.967742	1.31829	1.05173	0.98545	1.07133	1.19681	1.4785	0.875017	1.04205	1.09404	1.00924	1.406	1.49807	1.437	0.919792	1.11001	0.953405	1.23299	1.05048	1.25868	1.09042	0.860928	0.636105	0.982471	0.974321	0.959412	1.04913	1.07611	1.14159	1.24082	1.15658	0.994199	1.01504	1.06918	1.00119
71.7969	1.23665	1.23328	1.0481	0.953142	0.878327	1.05631	1.0853	1.06298	1.63115	1.7441	1.80061	1.0108	1.12908	0.982618	1.33286	1.06773	0.959908	1.03005	1.21294	1.46388	0.899707	1.0456	1.05642	1.02596	1.40636	1.5071	1.46602	0.926045	1.10047	0.948069	1.22991	1.06134	1.2883	1.1973	0.864092	0.651108	0.976237	1.01024	1.02733	1.03608	1.15984	1.15725	1.22823	1.09153	1.026	1.03644	1.08371	1.00602
73.5547	1.22507	1.19657	1.11518	0.961144	0.897227	1.02466	1.08794	1.09576	1.64751	1.77989	1.83376	1.01867	1.14506	1.03824	1.34473	1.07357	0.938375	1.1266	1.26119	1.46639	0.89072	1.08341	1.06933	1.06065	1.38797	1.47839	1.46442	0.937184	1.08189	0.961577	1.21381	1.07017	1.30552	1.0621	0.884228	0.655448	1.0073	0.945774	1.01741	1.0331	1.18699	1.20394	1.25221	1.08695	1.05839	1.07973	1.10786	1.00317
75.3125	1.22631	1.24863	1.15639	0.980058	0.865475	1.05383	1.08383	1.17886	1.60261	1.8317	1.79866	1.043	1.14618	1.084	1.33844	1.06415	0.938078	1.14537	1.26999	1.50304	0.89195	1.0926	1.08254	1.07726	1.36544	1.45305	1.43553	0.914809	1.08991	0.977753	1.1945	1.10286	1.30726	1.09016	0.910548	0.652051	0.970318	0.964519	1.00119	1.09431	1.17369	1.26059	1.25296	1.14013	1.05163	1.10866	1.12051	0.964903
77.0703	1.16758	1.19173	1.12764	0.974093	0.866357	1.05772	1.08016	1.19178	1.62715	1.85271	1.80717	1.01238	1.15263	1.11682	1.3325	1.0762	1.02376	1.07508	1.277	1.52695	0.904342	1.10446	1.07943	1.09262	1.344	1.42218	1.45548	0.897809	1.08889	1.00677	1.1861	1.139	1.14048	1.1085	0.883037	0.637935	0.957997	0.957684	1.00068	1.09076	1.21068	1.30273	1.24163	1.12761	1.05854	1.10931	1.12343	0.944867
78.8281	1.2139	1.19173	1.07173	0.972202	0.931498	1.0915	1.09396	1.18417	1.59025	1.90182	1.87436	1.01916	1.16707	1.11957	1.35787	1.09353	0.992429	1.15048	1.25337	1.56894	0.978884	1.08089	1.11285	1.12438	1.35607	1.38296	1.43259	0.936207	1.08609	0.996765	1.19282	1.13687	1.22316	1.03585	0.855085	0.619654	0.951592	1.00981	0.983024	1.05318	1.17269	1.37518	1.30837	1.0886	1.07456	1.12321	1.13837	0.961875
80.5859	1.20852	1.21626	1.04538	0.972202	0.956697	1.08319	1.07782	1.16893	1.61643	1.86666	1.91993	1.08887	1.14898	1.10356	1.38395	1.0988	1.01159	1.13411	1.24717	1.56863	1.0662	1.09156	1.09855	1.12668	1.35211	1.40048	1.5003	0.919108	1.08533	0.985258	1.21241	1.12448	1.19468	1.07243	0.8382	0.619778	0.897299	0.992327	0.981125	1.03751	1.19549	1.33287	1.2797	1.1847	1.05865	1.12008	1.14149	0.977158
82.3438	1.25347	1.18205	1.03707	0.959252	0.981267	1.06444	1.09411	1.18728	1.68204	1.87768	1.9701	1.08233	1.13735	1.09467	1.39079	1.07696	0.983965	1.11534	1.28287	1.55668	1.06913	1.09883	1.14099	1.10662	1.38599	1.40008	1.49516	0.944218	1.1109	0.963078	1.23467	1.18874	1.27389	1.05981	0.808405	0.616219	0.917819	0.968709	0.958911	1.0729	1.2136	1.34113	1.31766	1.14627	1.02381	1.13664	1.12645	0.905963
84.1016	1.2627	1.14951	1.0318	0.955469	0.995882	1.05525	1.11084	1.20737	1.6815	1.87664	1.95095	1.09141	1.14016	1.1165	1.43774	1.10369	0.955453	1.19108	1.26771	1.51861	1.05939	1.0794	1.12607	1.11571	1.40708	1.37528	1.56875	0.961317	1.13991	0.966913	1.24348	1.21341	1.32158	0.965097	0.813912	0.629173	0.940056	0.97762	0.986477	1.08215	1.19503	1.36456	1.24364	1.13533	1.00022	1.15471	1.15622	0.909579
85.8594	1.31523	1.1662	1.04634	0.944848	0.982023	1.08	1.11832	1.19883	1.6835	1.79112	1.9779	1.09625	1.16076	1.06621	1.47066	1.1052	1.00639	1.10818	1.262	1.52144	1.00641	1.06547	1.08689	1.16867	1.36652	1.35492	1.5516	0.899079	1.14817	0.974585	1.25972	1.1928	1.30688	1.05236	0.829109	0.621021	0.975766	1.01364	1.02892	1.0258	1.23196	1.32194	1.27475	1.2193	1.01096	1.09402	1.16745	0.926555
87.6172	1.29166	1.15235	1.07621	0.933936	0.924694	1.06356	1.1195	1.18855	1.69113	1.68792	2.03747	1.10194	1.14576	1.05538	1.45393	1.08731	1.00253	1.18563	1.23805	1.52459	0.973303	1.03122	1.10368	1.19291	1.39284	1.36368	1.55723	0.933666	1.10734	0.952071	1.274	1.17859	1.2884	0.971931	0.869279	0.612582	0.950058	1.03136	1.01433	0.996343	1.21416	1.23776	1.30839	1.18023	1.0347	1.10851	1.14124	0.922553
89.375	1.31964	1.12181	1.09026	0.956197	0.966021	1.04269	1.09895	1.23449	1.72003	1.63507	2.03269	1.12251	1.16889	1.11068	1.42083	1.09146	1.17702	1.12626	1.21278	1.5194	0.975573	1.04279	1.12544	1.18675	1.40239	1.4025	1.54793	0.890969	1.08902	0.986425	1.27134	1.18215	1.12118	0.996051	0.898976	0.629326	0.990209	0.99991	0.97646	1.04023	1.2265	1.16582	1.31316	1.25988	1.07334	1.12596	1.11759	0.923284
91.1328	1.40484	1.11447	1.11534	0.934809	0.919024	1.0678	1.10996	1.25723	1.69695	1.592	1.91691	1.11743	1.18375	1.17795	1.39852	1.07715	1.03757	1.16243	1.27243	1.53528	0.936978	1.07347	1.12016	1.18247	1.4123	1.39361	1.52809	0.967668	1.10008	1.01878	1.29023	1.16895	1.35397	0.958746	0.876539	0.608884	0.980839	0.994716	0.990893	1.06322	1.20155	1.14236	1.25445	1.15477	1.07605	1.15623	1.08393	0.921466
92.8906	1.36114	1.07209	1.12588	0.945867	0.898108	1.07558	1.1327	1.24949	1.6057	1.56911	1.97861	1.10448	1.141	1.15903	1.40122	1.06039	1.09193	1.2078	1.27178	1.55353	0.908031	1.04768	1.14923	1.1762	1.38419	1.36193	1.55479	0.965518	1.07184	1.03595	1.30759	1.14499	1.24655	0.887634	0.885277	0.60885	0.989072	1.02663	0.985623	1.06231	1.16003	1.15212	1.27259	1.14392	1.06452	1.1188	1.07161	0.926112
94.6484	1.37355	1.12131	1.0917	0.955469	0.92293	1.04835	1.14533	1.20079	1.61406	1.54705	2.09687	1.07955	1.12193	1.18522	1.42191	1.08261	1.07633	1.144	1.28075	1.55086	0.967154	1.04501	1.14379	1.1832	1.34418	1.32001	1.5292	0.931028	1.06726	1.01794	1.32845	1.12052	1.27614	0.980166	0.852393	0.616092	0.954274	1.0032	1.00135	1.01487	1.20078	1.172	1.37122	1.15952	1.05122	1.16433	1.07036	0.96616
96.4062	1.32543	1.10913	1.1147	0.985878	0.959343	1.04552	1.14107	1.1732	1.60607	1.53977	2.03854	1.0948	1.13763	1.17132	1.49495	1.11217	1.08302	1.12592	1.27439	1.61393	0.93887	1.03004	1.16695	1.1902	1.3622	1.27202	1.53728	0.94627	1.11077	1.02545	1.32817	1.13047	1.22384	0.98509	0.874692	0.610856	1.02181	1.01503	0.977824	0.98572	1.17902	1.21049	1.32607	1.15696	1.02418	1.14225	1.12557	0.983805
98.1641	1.27815	1.1088	1.13578	0.999409	0.978495	1.0526	1.19743	1.19582	1.58535	1.51293	2.02967	1.10884	1.16426	1.16873	1.56169	1.10181	1.09311	1.11909	1.24603	1.5875	1.00849	1.02233	1.14379	1.1902	1.38203	1.2266	1.51254	0.928195	1.11395	1.05663	1.33055	1.16245	1.16927	0.990798	0.911521	0.629548	0.970254	1.02961	1.0469	1.00473	1.14712	1.23343	1.34189	1.19462	1.04517	1.10609	1.17372	0.947834
99.9219	1.28269	1.14267	1.14409	1.03011	0.988701	1.01847	1.22149	1.21198	1.51264	1.45321	2.11637	1.11646	1.12333	1.16113	1.55306	1.11989	1.26211	1.14776	1.23951	1.53277	1.00206	1.02989	1.18591	1.16481	1.38959	1.20099	1.47116	0.901131	1.09818	1.06197	1.34412	1.17768	1.01631	0.99557	0.923015	0.672058	0.986668	0.988911	1.03	1.0405	1.08855	1.21001	1.43857	1.23895	1.02291	1.09337	1.15544	0.950926
101.68	1.25361	1.15135	1.12364	0.997518	0.949641	1.02855	1.20917	1.2061	1.53627	1.43469	2.07045	1.11803	1.14772	1.24133	1.52859	1.10049	1.14984	1.17334	1.29639	1.51153	0.994587	1.04798	1.22011	1.12124	1.37103	1.21717	1.4643	0.993071	1.08075	1.0603	1.35252	1.14479	1.09024	0.981253	0.866746	0.659937	0.95481	0.981461	0.99103	1.07568	1.12052	1.17871	1.41395	1.12584	1.06197	1.17073	1.13018	0.961307
103.438	1.27249	1.14918	1.10576	0.942375	0.934396	1.06462	1.18671	1.20898	1.58389	1.49919	2.03978	1.11961	1.15922	1.18377	1.49909	1.14907	1.14776	1.20098	1.26917	1.53623	0.966492	1.06858	1.21078	1.10285	1.39662	1.21528	1.48732	0.954868	1.13367	1.0513	1.36498	1.15179	1.10867	0.956867	0.871239	0.613434	0.966791	0.996291	0.980119	1.09623	1.13409	1.23362	1.37145	1.17253	1.02253	1.12601	1.09825	0.997635
105.195	1.29552	1.15635	1.1262	0.934955	0.958587	1.08283	1.19346	1.29243	1.74439	1.5431	2.07063	1.09455	1.17632	1.2119	1.50718	1.1325	1.15415	1.18392	1.24082	1.57665	0.97529	1.07259	1.20519	1.12292	1.40834	1.19843	1.53985	0.928292	1.16001	1.08865	1.41285	1.16905	1.12249	0.976715	0.907629	0.593	0.982874	1.00955	0.990272	1.15096	1.23861	1.2876	1.3447	1.17911	1.01406	1.11321	1.06677	0.968736
106.953	1.40029	1.15302	1.12141	0.920696	0.976731	1.05436	1.23588	1.32174	1.80419	1.50856	2.14137	1.10363	1.18487	1.24521	1.50214	1.1244	1.08747	1.22555	1.27781	1.58939	1.00584	1.05109	1.22835	1.16199	1.39158	1.21258	1.53618	0.924482	1.1296	1.06531	1.43454	1.17088	1.28766	0.940819	0.877599	0.579276	0.971056	1.00311	1.00613	1.13748	1.29651	1.24409	1.39396	1.19378	1.04893	1.16888	1.04712	0.960309
108.711	1.42194	1.16069	1.13371	0.977003	1.00609	1.03969	1.2868	1.26473	1.73185	1.49711	2.18037	1.09782	1.15249	1.20495	1.48128	1.11537	1.17241	1.13752	1.27553	1.5993	1.02637	1.04338	1.24763	1.1669	1.3905	1.25208	1.56042	0.923017	1.16522	1.06397	1.41551	1.1526	1.21283	1.02037	0.888811	0.610894	0.980237	0.996462	1.0314	1.08384	1.24549	1.1957	1.3973	1.18939	0.989072	1.1325	1.04646	0.967692
110.469	1.43338	1.15936	1.13163	0.986897	1.00231	1.03527	1.30735	1.23183	1.71985	1.53144	2.22824	1.07652	1.15207	1.19104	1.51959	1.09371	1.26225	1.11534	1.27504	1.60166	0.967154	1.05969	1.2554	1.15415	1.40509	1.28483	1.63058	0.954477	1.15148	1.02328	1.42474	1.15007	1.13557	1.03946	0.887523	0.616171	1.03635	0.976955	1.04138	1.0673	1.22401	1.19194	1.36653	1.12787	1.00051	1.16394	1.06657	0.951001
112.227	1.39905	1.14968	1.1155	0.958525	0.956949	1.05348	1.25334	1.20806	1.7742	1.57327	2.27221	1.0885	1.18151	1.16921	1.58148	1.1052	1.18919	1.12148	1.28662	1.59537	0.983803	1.0794	1.25011	1.14611	1.44691	1.29871	1.64393	0.897809	1.15695	1.02978	1.43328	1.16407	1.17647	1.02514	0.867002	0.600817	0.972704	0.975982	1.00258	1.05405	1.2262	1.2114	1.38219	1.2124	1.02122	1.1354	1.1034	0.949423
113.984	1.32378	1.11664	1.10687	0.957943	0.966147	1.05985	1.19273	1.27546	1.78929	1.55579	2.29189	1.06744	1.21444	1.23211	1.61728	1.11367	1.19305	1.11261	1.30829	1.61629	1.00452	1.10298	1.23706	1.1365	1.46655	1.30006	1.60193	0.934839	1.14003	1.11517	1.45246	1.17808	1.10957	1.00362	0.846044	0.592681	0.9618	0.960896	0.964169	1.12227	1.22006	1.1967	1.43071	1.14185	1.06527	1.10487	1.11348	0.945325
115.742	1.39078	1.08961	1.15783	0.956197	0.995378	1.08902	1.17277	1.22283	1.75911	1.54351	2.15236	1.09092	1.19174	1.30682	1.55989	1.11631	1.1987	1.10442	1.29835	1.61015	1.0276	1.11558	1.22151	1.12009	1.49557	1.31637	1.58613	0.906016	1.14054	1.10967	1.44266	1.20082	1.16024	0.986585	0.891766	0.593855	0.968643	0.976194	0.960099	1.09172	1.17621	1.17255	1.35699	1.20409	1.04489	1.17767	1.08126	0.929619
117.5	1.42745	1.1078	1.19376	0.936119	0.969171	1.09733	1.20491	1.16143	1.70258	1.62799	2.10094	1.07955	1.19076	1.28854	1.48398	1.12327	1.06995	1.10204	1.2915	1.61786	0.99979	1.1092	1.25042	1.08123	1.49467	1.32675	1.5603	0.938161	1.14449	1.14118	1.43482	1.23371	1.33413	1.00523	0.924319	0.578615	0.969375	0.989296	0.963602	1.07418	1.1391	1.22705	1.3465	1.15071	1.04043	1.12913	1.03426	0.910482
119.258	1.38954	1.09395	1.1738	0.960562	0.971439	1.08619	1.2667	1.21683	1.7184	1.63174	2.21175	1.10968	1.18473	1.26672	1.45267	1.15792	1.15266	1.1539	1.36468	1.58121	1.01795	1.09986	1.24856	1.09303	1.48314	1.29588	1.57462	0.946075	1.13596	1.1075	1.41873	1.24316	1.20551	0.948046	0.860123	0.607485	0.954307	0.987569	1.01453	1.11326	1.15862	1.25917	1.40462	1.17293	1.04293	1.14376	1.02393	0.931434
121.016	1.31509	1.09562	1.1746	0.998973	0.978621	1.08195	1.28005	1.2945	1.75984	1.61301	2.31742	1.17286	1.15908	1.34595	1.49657	1.14041	1.22825	1.07611	1.32394	1.58923	1.03498	1.07392	1.29395	1.15269	1.47124	1.29507	1.57964	0.962294	1.10161	1.11484	1.40025	1.24194	1.07071	1.01813	0.887197	0.628588	0.945546	1.00748	0.989261	1.12303	1.19616	1.2455	1.46706	1.21881	1.05217	1.2073	1.06879	0.918249
122.773	1.37768	1.08927	1.17539	0.979913	1.00873	1.06038	1.203	1.25896	1.75784	1.62903	2.39915	1.09782	1.17197	1.23987	1.53776	1.13193	1.22543	1.07031	1.33714	1.56061	1.05863	1.09749	1.29084	1.13357	1.46259	1.29871	1.58968	0.946466	1.12947	1.04646	1.41411	1.22306	1.12425	1.01772	0.879035	0.627905	0.952868	0.966181	0.931954	1.11061	1.20187	1.25434	1.5092	1.15992	1.03763	1.18483	1.08745	0.925498
124.531	1.38265	1.07142	1.15559	0.957216	1.01428	1.11112	1.28167	1.22872	1.77856	1.61405	2.36618	1.119	1.18613	1.27027	1.56943	1.13645	1.24622	1.01571	1.33551	1.61408	0.996952	1.11009	1.31649	1.11445	1.42961	1.28685	1.5663	0.966202	1.18138	1.07981	1.46184	1.23818	1.10948	1.05484	0.865278	0.593039	1.01738	1.00093	0.973549	1.10253	1.24409	1.25426	1.51068	1.15814	1.00402	1.17638	1.0736	0.917842
126.289	1.38444	1.05941	1.16214	0.955761	0.992606	1.10529	1.24879	1.21048	1.74184	1.62445	2.42096	1.0971	1.22089	1.29453	1.61926	1.13608	1.23419	1.11637	1.30454	1.67904	1.01067	1.12685	1.37276	1.09732	1.44096	1.29184	1.52246	0.965127	1.17604	1.09132	1.47177	1.24478	1.12174	0.948978	0.890838	0.569229	0.982128	0.98087	0.909694	1.10313	1.20881	1.25747	1.59016	1.13674	1.03814	1.1862	1.10021	0.912674
128.047	1.36679	1.03004	1.16885	0.97162	0.962241	1.07894	1.29957	1.19767	1.71385	1.67169	2.39348	1.11658	1.17912	1.27933	1.63923	1.15472	1.23805	1.07099	1.29216	1.66284	0.941991	1.13115	1.36033	1.11194	1.39122	1.3072	1.53458	0.982909	1.14131	1.08565	1.47877	1.30914	1.10399	0.961765	0.90457	0.584312	1.0215	0.953849	0.955339	1.07709	1.23191	1.27883	1.55969	1.136	1.03313	1.1784	1.1085	0.882042
129.805	1.44772	1.03121	1.13067	0.968564	0.977487	1.09521	1.34536	1.24141	1.64751	1.69978	2.41458	1.1403	1.17856	1.39235	1.62124	1.15641	1.18281	1.10033	1.30014	1.66206	0.990047	1.15487	1.35737	1.09983	1.40185	1.38121	1.56617	0.996784	1.15479	1.12234	1.49347	1.3467	1.22397	0.937179	0.869652	0.58275	0.987314	0.948344	0.991152	1.12874	1.17524	1.23065	1.54171	1.14398	1.02058	1.24058	1.08555	0.858699
131.562	1.48784	1.05306	1.1008	0.974821	0.991472	1.21987	1.27903	1.25723	1.61515	1.76824	2.40713	1.14054	1.1623	1.36422	1.59533	1.17637	1.14167	1.24295	1.30568	1.66143	0.957505	1.19178	1.35659	1.10108	1.40618	1.43539	1.52956	0.985254	1.14334	1.15302	1.51208	1.33462	1.30321	0.847233	0.843086	0.586736	1.03547	1.02357	0.942821	1.14181	1.14862	1.23188	1.57374	1.15761	1.01658	1.18316	1.05505	0.881426
133.32	1.48922	1.03438	1.14633	0.974966	1.00533	1.20908	1.25657	1.21429	1.6017	1.79112	2.45908	1.15737	1.16679	1.35775	1.58508	1.19538	1.2529	1.08054	1.33437	1.66096	0.964032	1.23299	1.38287	1.10463	1.43898	1.45399	1.53495	1.00919	1.13278	1.12484	1.53014	1.31686	1.18862	0.957277	0.859076	0.586991	1.04284	0.980607	0.908672	1.09927	1.11308	1.23187	1.60206	1.14683	1.03002	1.20706	1.0359	0.907757
135.078	1.44372	1.02286	1.17731	0.976421	1.01692	1.17	1.30295	1.19548	1.60861	1.80819	2.3449	1.15083	1.20127	1.37634	1.55395	1.21365	1.35477	1.14332	1.30992	1.58546	0.990993	1.22291	1.33281	1.07862	1.45917	1.46046	1.51634	0.969426	1.13736	1.1717	1.52846	1.31503	1.06566	0.894644	0.898764	0.61586	1.02617	0.956736	0.977594	1.10834	1.10242	1.23809	1.54642	1.18713	1.05619	1.17465	1.01668	0.922907
136.836	1.41118	1.02186	1.14249	0.979767	0.961863	1.19016	1.31909	1.17747	1.68532	1.82234	2.32008	1.14744	1.23127	1.33576	1.50089	1.16695	1.27384	1.15287	1.31498	1.5831	0.971789	1.18422	1.34773	1.08102	1.47484	1.46437	1.51622	0.980565	1.13863	1.17804	1.52482	1.27473	1.10782	0.886362	0.868831	0.618892	0.989786	1.00502	0.978748	1.08922	1.14271	1.24445	1.53018	1.17019	1.08135	1.13388	0.984302	0.915455
138.594	1.39754	1.01636	1.14345	1.01541	0.962367	1.19193	1.27785	1.23714	1.77384	1.8473	2.33639	1.15253	1.18767	1.32881	1.47894	1.15491	1.18399	1.19416	1.32606	1.62274	0.94464	1.2155	1.34602	1.07705	1.4561	1.4734	1.54266	0.977927	1.09385	1.14402	1.53476	1.27523	1.18036	0.851108	0.862292	0.625742	1.01877	0.980609	0.949353	1.14864	1.21821	1.25377	1.51452	1.17854	1.08577	1.16152	0.963628	0.905642
140.352	1.38527	1.04506	1.18146	1.02502	0.957831	1.22888	1.2689	1.24707	1.73657	1.84273	2.36742	1.16572	1.16076	1.28951	1.52589	1.17656	1.24607	1.15935	1.29395	1.65404	0.948235	1.20571	1.38613	1.09168	1.39626	1.48028	1.54866	1.03323	1.08813	1.09566	1.53308	1.30376	1.11171	0.901412	0.913068	0.619706	1.01012	1.01922	0.915426	1.14234	1.24373	1.24485	1.52868	1.12823	1.06675	1.17693	0.995311	0.902434
142.109	1.39464	1.04773	1.19919	0.995917	1.0008	1.20873	1.21606	1.24453	1.66877	1.85126	2.37238	1.15168	1.17632	1.31264	1.51276	1.15566	1.2085	1.12217	1.29248	1.68691	0.940383	1.25004	1.36716	1.0619	1.36779	1.47772	1.58858	1.0474	1.10937	1.12034	1.53448	1.2934	1.15403	0.933664	0.927822	0.59038	1.06424	0.966949	0.889479	1.17198	1.22005	1.25278	1.4934	1.09957	1.06035	1.17164	0.985844	0.8935
143.867	1.42056	1.04773	1.19296	0.990389	1.02373	1.24179	1.21665	1.2181	1.62642	1.9064	2.48213	1.16548	1.18221	1.29	1.45987	1.14926	1.17315	1.10306	1.33144	1.68958	0.989479	1.25419	1.33701	1.06315	1.34219	1.5106	1.54034	1.02541	1.1268	1.14419	1.51334	1.29604	1.21089	0.949837	0.895997	0.586173	1.03461	0.990112	0.909981	1.14574	1.21177	1.26201	1.61142	1.13659	1.04917	1.12744	0.964663	0.886741
145.625	1.44565	1.03972	1.19488	1.00697	1.02121	1.23277	1.30896	1.17182	1.61552	1.93907	2.53744	1.10811	1.17604	1.3073	1.45717	1.13965	1.12148	1.11364	1.37121	1.67039	1.03725	1.23195	1.3454	1.06911	1.32381	1.53729	1.60756	1.03284	1.13342	1.114	1.48395	1.31503	1.28906	0.933623	0.871409	0.602837	0.984534	1.00067	0.972917	1.09607	1.22035	1.26135	1.57845	1.07288	1.0376	1.17352	0.981953	0.866639
147.383	1.40319	1.00584	1.21037	1.02822	1.01428	1.24639	1.35211	1.22791	1.531	1.98401	2.65091	1.13122	1.1902	1.28935	1.48721	1.1758	1.21637	1.03141	1.34904	1.62116	1.03318	1.24352	1.39888	1.10254	1.32273	1.52692	1.57254	1.04398	1.16357	1.12201	1.47331	1.34873	1.15359	0.975213	0.897211	0.634247	0.981702	1.00231	0.966571	1.11371	1.15745	1.29936	1.68575	1.08357	1.02288	1.14915	1.00943	0.871785
149.141	1.37548	1.03454	1.15894	1.03185	1.02612	1.27539	1.42124	1.269	1.48592	1.98256	2.53886	1.15809	1.18823	1.25249	1.52931	1.25375	1.13291	1.07167	1.36306	1.64853	1.03753	1.24826	1.39406	1.11226	1.31083	1.52678	1.52136	1.02365	1.19639	1.10299	1.49487	1.41553	1.21411	0.965357	0.850253	0.625924	0.989001	1.02173	1.0195	1.14092	1.13357	1.29852	1.66881	1.13133	0.99318	1.13553	1.02304	0.885713
150.898	1.35342	1.02303	1.19376	1.02793	1.00445	1.20148	1.33421	1.23518	1.53045	1.96799	2.53461	1.1656	1.20365	1.34223	1.55881	1.25695	1.12697	1.17437	1.35393	1.6597	0.999128	1.27094	1.36219	1.11048	1.29011	1.51627	1.49467	1.04163	1.16281	1.13301	1.52524	1.41482	1.20094	0.871133	0.881703	0.619345	1.00533	0.945342	0.979457	1.11229	1.1863	1.29792	1.69577	1.11901	1.03513	1.18465	1.02201	0.88842
152.656	1.32405	1.00785	1.1952	1.0045	0.99248	1.27875	1.35578	1.23553	1.55681	1.9682	2.55393	1.18545	1.20421	1.40011	1.59713	1.24547	1.1246	1.09385	1.3668	1.67307	0.974344	1.20319	1.35815	1.09314	1.29858	1.51681	1.54585	1.05374	1.21242	1.16953	1.55198	1.42345	1.17736	0.921377	0.874448	0.600395	1.01861	1.06279	0.998257	1.13026	1.19886	1.29759	1.65212	1.12498	0.993229	1.19715	1.02909	0.874966
154.414	1.36017	1.04088	1.1936	1.03084	1.00218	1.21438	1.31395	1.27777	1.59825	1.93574	2.63177	1.19718	1.25341	1.39672	1.64013	1.20744	1.01708	1.20849	1.30862	1.65262	0.961951	1.30534	1.35722	1.09262	1.31047	1.55266	1.60695	1.02932	1.23456	1.1612	1.55757	1.44994	1.33733	0.861312	0.912109	0.623758	1.04182	0.930321	0.968125	1.16946	1.2196	1.24672	1.63774	1.16308	1.01527	1.20283	1.053	0.832747
156.172	1.41491	1.02019	1.20558	1.0192	1.03797	1.23949	1.29766	1.29497	1.68095	1.94489	2.68371	1.16523	1.28355	1.36777	1.62196	1.22043	1.07485	1.21497	1.34611	1.73708	1.0486	1.32046	1.38893	1.10474	1.32471	1.60752	1.6236	1.01584	1.22858	1.18454	1.56863	1.45796	1.31638	0.839687	0.895608	0.586729	0.989857	0.938683	0.934292	1.17219	1.26892	1.20987	1.65294	1.14707	1.04474	1.15468	1.03399	0.837077
157.93	1.43559	1.02987	1.25989	1.01207	1.06228	1.24161	1.34492	1.25284	1.68804	2.01169	2.56067	1.19125	1.29294	1.35322	1.541	1.22739	1.18904	1.13547	1.30079	1.77672	1.09713	1.32164	1.38613	1.08112	1.33066	1.6423	1.56715	1.03753	1.24334	1.15102	1.57885	1.4737	1.20735	0.906999	0.968552	0.569626	0.968238	0.939446	0.970271	1.15883	1.26858	1.22492	1.63396	1.14817	1.0399	1.17567	0.976028	0.832866
159.688	1.34846	1.02436	1.21708	1.01294	1.04741	1.25717	1.28636	1.22895	1.59316	2.06287	2.52007	1.23652	1.24598	1.43019	1.48793	1.26354	0.98738	1.1597	1.5456	1.77829	1.12239	1.32861	1.37867	1.05166	1.30218	1.64432	1.5974	1.00235	1.22196	1.18521	1.54176	1.48121	1.36569	0.883305	0.787449	0.569613	0.933203	0.94623	0.933048	1.16858	1.22345	1.25455	1.57761	1.23362	1.01966	1.20669	0.965089	0.853048
161.445	1.42139	1.03238	1.13482	1.05528	1.05346	1.24639	1.29693	1.17147	1.53518	2.05975	2.53142	1.23712	1.25355	1.41467	1.52139	1.25469	1.08138	1.15663	1.56402	1.71742	1.1326	1.37635	1.40105	1.0548	1.29696	1.64324	1.6258	0.960926	1.17616	1.1712	1.50719	1.49238	1.31442	0.892575	0.725583	0.614455	0.930126	0.905575	0.925683	1.11061	1.18368	1.25347	1.55702	1.28743	1.0658	1.20787	1.00943	0.840736
163.203	1.36252	1.06024	1.16453	1.03942	1.07501	1.28493	1.31836	1.15716	1.51573	2.06058	2.59471	1.23289	1.23715	1.39866	1.62286	1.22061	1.1286	1.22179	1.57429	1.70264	1.13213	1.355	1.39639	1.06075	1.31011	1.68327	1.52271	0.981248	1.18291	1.17571	1.52762	1.43715	1.20726	0.867775	0.739721	0.610477	0.949546	0.94829	0.944119	1.09089	1.15695	1.22415	1.70401	1.25645	1.04586	1.18963	1.06234	0.849329
164.961	1.36459	1.0509	1.18562	1.04611	1.12906	1.23649	1.31513	1.18948	1.54427	2.10761	2.5628	1.20759	1.2258	1.37052	1.67826	1.22306	1.09163	1.18733	1.54006	1.74857	1.17044	1.39844	1.35178	1.04623	1.32868	1.67653	1.57291	0.982519	1.17795	1.16303	1.58095	1.39736	1.25005	0.88509	0.769851	0.598269	0.964645	0.884191	0.97289	1.13692	1.16226	1.25712	1.62934	1.22908	1.04062	1.17841	1.06155	0.875268
166.719	1.39299	1.0242	1.19871	1.02473	1.12301	1.29731	1.33142	1.22941	1.54463	2.1409	2.57273	1.23083	1.25636	1.39429	1.62214	1.22626	1.11153	1.17744	1.5205	1.72497	1.12854	1.42809	1.38147	1.06702	1.34976	1.68287	1.66033	1.0002	1.17286	1.1697	1.61272	1.40081	1.25322	0.869853	0.788368	0.594053	0.995107	0.908425	0.963773	1.15219	1.14437	1.27217	1.54953	1.23058	1.07119	1.19201	1.00584	0.875397
168.477	1.40691	1.02937	1.21644	1.03011	1.07136	1.31323	1.39805	1.21406	1.49864	2.14007	2.73903	1.26072	1.25215	1.37117	1.55719	1.24453	1.07618	1.15185	1.53924	1.74904	1.08332	1.47686	1.39188	1.05187	1.34958	1.68988	1.66731	1.00568	1.18698	1.19538	1.60194	1.42873	1.30731	0.893668	0.790285	0.588957	0.988956	0.8892	1.00443	1.15419	1.11045	1.2664	1.64278	1.25361	1.05491	1.14705	0.972064	0.871075
170.234	1.4939	1.03638	1.22906	1.03855	1.04691	1.38183	1.32335	1.19779	1.50319	2.18252	2.76899	1.24947	1.25524	1.42728	1.52787	1.26185	1.08034	1.18665	1.51137	1.71727	1.02391	1.42082	1.39048	1.04289	1.32832	1.70808	1.70503	1.01505	1.15937	1.18054	1.55282	1.47735	1.38281	0.873365	0.813208	0.604768	1.02246	0.972556	0.951719	1.14853	1.13165	1.27776	1.62402	1.23094	1.08269	1.209	0.983935	0.854128
171.992	1.49652	1.04489	1.20287	1.04786	1.06455	1.37953	1.29414	1.19363	1.533	2.18793	2.70747	1.25128	1.27107	1.44878	1.52499	1.27296	1.11123	1.15424	1.50958	1.66017	1.06885	1.37576	1.36732	1.03348	1.35751	1.74258	1.65715	1.04573	1.18405	1.19155	1.49823	1.50009	1.34673	0.905264	0.796822	0.631175	0.995983	1.00274	0.94648	1.15496	1.12927	1.25557	1.63381	1.19656	1.0735	1.21588	1.01786	0.848586
173.75	1.50231	1.05156	1.19775	1.07608	1.11104	1.34629	1.29693	1.21694	1.61534	2.18106	2.71988	1.26326	1.27206	1.39931	1.50556	1.26411	1.16142	1.14878	1.50681	1.71569	1.14727	1.37235	1.34602	1.01593	1.36508	1.75107	1.60976	1.03987	1.2081	1.17237	1.47289	1.53217	1.29351	0.915376	0.794895	0.627201	0.968428	0.981014	0.963527	1.19786	1.18333	1.24556	1.68962	1.21483	1.05294	1.19357	1.02218	0.825044
175.508	1.44896	1.02954	1.18977	1.08365	1.12377	1.32171	1.28945	1.23818	1.62043	2.12904	2.62521	1.32644	1.25369	1.38944	1.53866	1.24453	1.17895	1.23408	1.51431	1.71664	1.16278	1.40985	1.36499	1.03327	1.4287	1.76536	1.61736	1.02561	1.14576	1.16303	1.49249	1.52689	1.22903	0.834259	0.785685	0.631264	0.966451	0.937482	0.944657	1.19831	1.13419	1.20601	1.62315	1.29332	1.0942	1.19467	1.03094	0.815072
177.266	1.43242	1.06324	1.14313	0.989079	1.11293	1.42285	1.24204	1.17274	1.70949	2.13487	2.65428	1.31155	1.24318	1.4082	1.56961	1.25639	1.14999	1.20166	1.55505	1.67039	1.1852	1.4524	1.35831	1.04404	1.47917	1.79097	1.62127	1.02717	1.22362	1.1587	1.50985	1.53745	1.24559	0.884811	0.735106	0.592123	0.939027	0.979655	0.914406	1.12328	1.15571	1.19202	1.63716	1.27686	1.01599	1.21533	1.03958	0.81719
179.023	1.4422	1.05206	1.28225	1.03607	1.14796	1.43735	1.3163	1.1148	1.71694	2.19021	2.55358	1.34205	1.28621	1.44652	1.54802	1.2513	1.19781	1.26308	1.58993	1.67228	1.16297	1.47568	1.38473	1.04017	1.43411	1.7907	1.6018	1.05306	1.2081	1.20439	1.48325	1.52659	1.20404	0.832938	0.806479	0.619557	0.987095	0.974029	0.950584	1.07175	1.19722	1.2231	1.59419	1.27443	1.06466	1.20104	1.04367	0.819675
180.781	1.39023	1.001	1.28209	1.04102	1.14985	1.41932	1.2733	1.17089	1.6606	2.20873	2.53762	1.35645	1.24669	1.45153	1.51276	1.25789	1.13781	1.18222	1.56467	1.62604	1.22919	1.46723	1.33592	1.03077	1.42312	1.80054	1.65139	1.05492	1.20263	1.17921	1.44476	1.49572	1.22184	0.846719	0.819398	0.640219	0.935457	0.967346	0.953127	1.13595	1.16687	1.22671	1.53665	1.28584	1.03664	1.23094	1.04707	0.840993
182.539	1.40209	1.01669	1.29311	1.10926	1.1903	1.46511	1.24645	1.20436	1.59262	2.28364	2.47131	1.36033	1.24444	1.41483	1.55414	1.27635	1.10128	1.17607	1.56549	1.62557	1.28878	1.52623	1.32317	1.03526	1.40347	1.81631	1.64796	1.05345	1.15734	1.20456	1.43006	1.47613	1.27314	0.864479	0.826012	0.682382	0.923582	0.959955	0.942012	1.16335	1.13477	1.2573	1.49962	1.2913	1.07527	1.17456	1.08676	0.864654
184.297	1.43338	1.03187	1.32138	1.13341	1.18198	1.50843	1.26919	1.24672	1.63497	2.33275	2.59187	1.34847	1.23015	1.44442	1.57248	1.25432	1.17613	1.25284	1.62938	1.62604	1.20043	1.56211	1.33359	1.04404	1.49251	1.78154	1.69033	1.04339	1.13634	1.2204	1.42698	1.45613	1.21873	0.823628	0.810974	0.697038	0.984631	0.965641	0.951713	1.19414	1.09545	1.3094	1.53335	1.29239	1.08255	1.18356	1.10196	0.861401
186.055	1.40884	1.04723	1.2856	1.13996	1.10185	1.57456	1.3279	1.25307	1.64278	2.36895	2.66669	1.31482	1.22944	1.41887	1.57284	1.19482	1.12534	1.13888	1.61373	1.62746	1.15644	1.56077	1.37245	1.06556	1.46475	1.71293	1.64393	1.01632	1.11497	1.19505	1.43902	1.4468	1.25193	0.919519	0.796665	0.700454	0.95279	1.00884	0.967538	1.17598	1.12154	1.38299	1.62215	1.2937	1.10267	1.18729	1.093	0.825839
187.812	1.38678	1.03972	1.23769	1.14025	1.12591	1.56855	1.34316	1.21037	1.5948	2.30944	2.69914	1.3412	1.24262	1.47579	1.61854	1.18258	1.12519	1.18699	1.56043	1.62132	1.14727	1.54521	1.36514	1.05072	1.47989	1.67168	1.70466	1.03049	1.10975	1.21506	1.45708	1.41939	1.23249	0.875926	0.793169	0.703284	0.981386	1.01511	0.983896	1.15194	1.07764	1.38151	1.58339	1.30152	1.11973	1.21458	1.11081	0.833164
189.57	1.40264	1.05557	1.25206	1.08933	1.09781	1.65342	1.30031	1.1537	1.6426	2.21394	2.71403	1.39095	1.28271	1.3529	1.63347	1.20687	1.12801	1.24909	1.53044	1.65168	1.14414	1.60747	1.39064	1.04111	1.52585	1.65969	1.68458	1.06645	1.1726	1.1622	1.47919	1.45238	1.24346	0.845072	0.818104	0.659527	0.959507	1.02859	0.935043	1.10814	1.07651	1.33395	1.61111	1.30428	1.0939	1.16409	1.1043	0.830961
191.328	1.44386	1.0499	1.32282	1.09369	1.10588	1.51232	1.25701	1.16281	1.68114	2.13965	2.54542	1.4511	1.30556	1.33479	1.59911	1.24792	1.20924	1.25659	1.51382	1.6663	1.14585	1.53483	1.32706	1.0152	1.55757	1.67141	1.62911	1.06723	1.17426	1.19172	1.47863	1.46994	1.19402	0.835509	0.873828	0.656357	0.965118	0.985336	0.947216	1.14541	1.07933	1.28015	1.56246	1.35969	1.11182	1.12006	1.08148	0.848956
193.086	1.4957	1.10713	1.26021	1.12439	1.18475	1.51002	1.28622	1.20367	1.63133	2.11406	2.51954	1.4235	1.31915	1.50214	1.55737	1.27183	1.19469	1.27979	1.54022	1.68801	1.2149	1.51689	1.30825	1.03338	1.55217	1.63542	1.62495	1.04935	1.12426	1.19738	1.44602	1.45948	1.25196	0.865084	0.818198	0.666103	0.975183	0.995474	0.983158	1.16479	1.051	1.29267	1.55054	1.35656	1.17336	1.25452	1.07701	0.871422
194.844	1.52299	1.10463	1.24248	1.13516	1.2102	1.50949	1.3323	1.21279	1.6297	2.12821	2.55464	1.42592	1.32168	1.44943	1.5509	1.29856	1.11955	1.27536	1.58276	1.73834	1.2674	1.56077	1.32535	1.05302	1.56694	1.6179	1.55932	1.05355	1.12744	1.1652	1.41005	1.48344	1.36037	0.866129	0.785006	0.653011	0.954869	0.967145	1.00524	1.15173	1.04005	1.31541	1.63831	1.35345	1.17228	1.24393	1.09989	0.875371
196.602	1.51017	1.10146	1.28209	1.11086	1.1777	1.47908	1.35197	1.21498	1.68132	2.16629	2.52628	1.43282	1.32126	1.46156	1.56007	1.27465	1.08895	1.30334	1.57086	1.73488	1.22985	1.58167	1.32706	1.08071	1.57181	1.621	1.58932	1.06029	1.14105	1.18071	1.37757	1.49654	1.38681	0.845104	0.816168	0.640308	0.957594	0.935136	1.01877	1.12425	1.06967	1.33639	1.58954	1.35135	1.15793	1.23786	1.13248	0.851733
198.359	1.47957	1.09495	1.32473	1.1062	1.16144	1.51126	1.28108	1.24972	1.70022	2.11864	2.51156	1.41334	1.31299	1.37861	1.5419	1.26241	1.04054	1.33063	1.55522	1.72277	1.20383	1.53913	1.34323	1.10035	1.60029	1.65618	1.58834	1.03919	1.15721	1.18838	1.36064	1.51055	1.42192	0.822879	0.8518	0.642107	0.964786	0.981895	0.953734	1.13575	1.06245	1.27923	1.58125	1.36004	1.13462	1.16007	1.13322	0.835732
200.117	1.41794	1.12698	1.35812	1.08365	1.13284	1.58818	1.29957	1.24037	1.68877	2.17357	2.51635	1.38066	1.33065	1.38572	1.49927	1.1984	1.13306	1.20473	1.58292	1.64224	1.19854	1.59265	1.32395	1.09732	1.56749	1.69621	1.56177	1.03469	1.17667	1.15786	1.35238	1.48121	1.25143	0.935465	0.857979	0.659862	0.945187	0.997194	0.981586	1.13037	1.07737	1.28142	1.61122	1.33437	1.13086	1.19679	1.10861	0.809067
201.875	1.4633	1.16069	1.37968	1.15727	1.13914	1.58641	1.25041	1.28204	1.63388	2.2389	2.54755	1.38598	1.38405	1.38508	1.45303	1.20009	1.0897	1.26819	1.60362	1.64507	1.20573	1.59709	1.33794	1.0945	1.51828	1.71347	1.61233	1.07544	1.17756	1.18521	1.3339	1.47471	1.34285	0.915231	0.86035	0.703478	0.944776	0.99331	0.934576	1.17135	1.07614	1.30665	1.58004	1.28876	1.17535	1.16863	1.08931	0.813781
203.633	1.40029	1.15151	1.31371	1.18317	1.15514	1.52647	1.25217	1.2391	1.64078	2.22268	2.59418	1.43899	1.37774	1.3432	1.43594	1.24151	1.12623	1.23783	1.60199	1.57681	1.21263	1.60258	1.33747	1.08781	1.51576	1.68017	1.6018	1.10602	1.17604	1.14802	1.33139	1.46953	1.24335	0.93027	0.820049	0.750358	0.952592	0.952508	0.936219	1.13908	1.08248	1.32288	1.61954	1.30106	1.17152	1.17001	1.07853	0.844834
205.391	1.4422	1.15218	1.2864	1.18652	1.19282	1.6025	1.24116	1.23587	1.68005	2.21518	2.52255	1.50181	1.38251	1.30956	1.46059	1.26034	1.12192	1.27706	1.59808	1.61078	1.24375	1.64305	1.39126	1.07768	1.53973	1.64432	1.58907	1.12185	1.13571	1.15603	1.33194	1.44984	1.28548	0.90221	0.804966	0.736609	0.959045	0.975319	0.892113	1.14679	1.09113	1.34718	1.58744	1.33869	1.21731	1.13281	1.09658	0.869297
207.148	1.46854	1.1153	1.29582	1.17793	1.16207	1.61187	1.16895	1.18001	1.68023	2.1151	2.5495	1.53509	1.39274	1.37554	1.45879	1.23116	1.0447	1.35417	1.58162	1.60748	1.25359	1.59413	1.3154	1.06639	1.5336	1.61871	1.57793	1.11227	1.16344	1.18404	1.29541	1.47299	1.4057	0.823606	0.819302	0.732782	0.926995	1.01113	0.888668	1.10655	1.09561	1.30666	1.61573	1.38014	1.19709	1.16173	1.12612	0.835825
208.906	1.46247	1.15719	1.23146	1.14389	1.19219	1.59118	1.2416	1.13765	1.62879	2.04186	2.66651	1.53908	1.36303	1.34207	1.43774	1.2161	1.0698	1.17198	1.64584	1.58168	1.25747	1.60866	1.3182	1.06295	1.50693	1.57153	1.62299	1.09556	1.17426	1.12768	1.25944	1.47035	1.36705	0.987379	0.748225	0.723208	0.948082	0.989138	0.941893	1.07028	1.08087	1.29928	1.64297	1.40483	1.16076	1.19011	1.14157	0.827082
210.664	1.42084	1.13433	1.26196	1.12541	1.24813	1.61806	1.24909	1.16882	1.58353	1.91805	2.64648	1.47119	1.41027	1.29598	1.46023	1.22193	1.08673	1.16072	1.66735	1.57712	1.29654	1.61488	1.28944	1.06263	1.50278	1.57234	1.63744	1.07602	1.23049	1.10349	1.24362	1.48781	1.30744	0.977262	0.756867	0.713584	0.962662	1.00197	0.968703	1.09993	1.05373	1.21987	1.61623	1.36725	1.1461	1.17443	1.17417	0.821297
212.422	1.45516	1.08293	1.2551	1.14389	1.26174	1.62955	1.21533	1.23864	1.5908	1.93615	2.56812	1.49103	1.44082	1.30261	1.47876	1.23831	1.01842	1.15151	1.66507	1.60559	1.32539	1.65447	1.24856	1.07391	1.51143	1.61022	1.55332	1.05932	1.22578	1.09199	1.25482	1.48375	1.42885	0.940449	0.75378	0.712439	0.951973	0.984941	0.973388	1.15339	1.05251	1.20242	1.65331	1.40755	1.17543	1.19288	1.17846	0.834586
214.18	1.4349	1.14617	1.20414	1.1468	1.19609	1.65519	1.19126	1.23968	1.6386	2.0816	2.53993	1.48922	1.50937	1.27625	1.4685	1.21685	1.13306	1.1597	1.67811	1.60292	1.32586	1.62585	1.2498	1.09826	1.51846	1.64149	1.55515	1.06586	1.27438	1.11	1.28785	1.46588	1.26639	0.98834	0.71756	0.715443	0.902123	1.01804	0.953161	1.12877	1.07912	1.26812	1.63323	1.3972	1.18439	1.14978	1.14027	0.830115
215.938	1.44138	1.15118	1.19967	1.13254	1.17064	1.65961	1.13755	1.23114	1.6904	2.19854	2.56085	1.42919	1.51133	1.26591	1.45969	1.20649	1.20137	1.22043	1.64013	1.58515	1.32984	1.55885	1.27265	1.08781	1.49359	1.64243	1.68298	1.06557	1.224	1.1025	1.33754	1.43715	1.19978	0.943259	0.731448	0.71447	0.880289	1.06464	0.89384	1.13176	1.13177	1.33859	1.52161	1.34125	1.23475	1.14822	1.09132	0.839503
217.695	1.42938	1.12849	1.25829	1.14665	1.19634	1.66527	1.14855	1.21314	1.61025	2.27761	2.67538	1.44686	1.55562	1.25491	1.49531	1.21195	1.16915	1.2484	1.66914	1.54315	1.31915	1.5246	1.32504	1.07099	1.50152	1.6272	1.66682	1.07172	1.24054	1.08215	1.36218	1.42081	1.22259	0.903943	0.753853	0.743059	0.906907	1.09227	0.866808	1.13272	1.07241	1.39971	1.60508	1.35003	1.25399	1.15965	1.09773	0.853004
219.453	1.34928	1.13266	1.25462	1.15945	1.17896	1.65607	1.19156	1.21614	1.55754	2.29696	2.62786	1.44626	1.57679	1.25038	1.48649	1.23361	1.25646	1.30265	1.62106	1.59505	1.30903	1.5369	1.3538	1.06765	1.49287	1.64432	1.65543	1.09703	1.24932	1.06047	1.3395	1.42263	1.07387	0.869501	0.773946	0.726906	0.900636	1.07754	0.880159	1.13908	1.04332	1.39691	1.58742	1.31834	1.26212	1.17908	1.10973	0.867128
221.211	1.37258	1.16687	1.32202	1.13225	1.21701	1.58818	1.18128	1.2308	1.53391	2.24286	2.55659	1.48559	1.53712	1.23518	1.41831	1.23831	1.25602	1.21395	1.59124	1.64287	1.2658	1.57916	1.33732	1.05897	1.54297	1.68381	1.68005	1.13562	1.25377	1.07264	1.29667	1.47857	1.09281	0.961217	0.830812	0.689189	0.961457	1.00571	0.883322	1.16225	0.994124	1.33201	1.52174	1.30817	1.226	1.15153	1.09381	0.837508
222.969	1.42277	1.15202	1.36674	1.09704	1.21172	1.64989	1.20154	1.24441	1.51137	2.27386	2.58957	1.51306	1.53333	1.24084	1.35769	1.24321	1.19959	1.18256	1.62938	1.66033	1.25974	1.59398	1.29861	1.06441	1.52062	1.68826	1.7049	1.15555	1.23367	1.05713	1.2509	1.51948	1.18604	0.974174	0.838813	0.660735	0.961877	1.03507	0.925246	1.16911	0.993913	1.34687	1.5189	1.30938	1.24291	1.17378	1.08537	0.81818
224.727	1.42304	1.14367	1.33064	1.13035	1.21864	1.62213	1.22311	1.26484	1.51864	2.29592	2.60694	1.52879	1.5238	1.19201	1.36129	1.25225	1.23716	1.24533	1.68039	1.67338	1.29815	1.62289	1.31354	1.06932	1.47647	1.65834	1.7016	1.14207	1.22005	1.04263	1.22571	1.52263	1.15025	0.918365	0.791866	0.675491	0.938757	0.99953	0.931158	1.18285	1.02856	1.38447	1.53206	1.33862	1.24896	1.14328	1.11061	0.822424
226.484	1.39464	1.13216	1.35636	1.16586	1.25733	1.56661	1.20183	1.22491	1.59516	2.22767	2.58709	1.52419	1.53754	1.1946	1.40806	1.20198	1.21147	1.25011	1.64649	1.65388	1.29909	1.61681	1.2826	1.05386	1.49683	1.62909	1.65396	1.1282	1.22133	1.04096	1.25286	1.51278	1.1512	0.905646	0.823789	0.704922	0.96785	0.968948	0.937025	1.16231	1.06569	1.36743	1.56417	1.351	1.25891	1.1476	1.12387	0.794547
228.242	1.40898	1.18622	1.3661	1.18346	1.27749	1.62389	1.25378	1.21418	1.60643	2.20936	2.51581	1.52274	1.52156	1.20624	1.42839	1.20348	1.09994	1.17505	1.64975	1.67087	1.32435	1.57634	1.31727	1.03996	1.51179	1.57059	1.57707	1.1579	1.26764	1.03229	1.27008	1.48232	1.28096	1.00951	0.828067	0.708292	0.964614	1.03017	0.951807	1.16752	1.0626	1.40671	1.59524	1.31509	1.20031	1.16851	1.12464	0.811887
230	1.51238	1.20725	1.3423	1.20849	1.2892	1.63769	1.18803	1.20136	1.63551	2.23329	2.44117	1.59439	1.521	1.24036	1.42857	1.16695	1.1736	1.2235	1.6165	1.66253	1.37363	1.60688	1.3112	1.04633	1.51215	1.55037	1.61809	1.16982	1.19932	1.04679	1.27428	1.48517	1.28867	0.986717	0.830377	0.726896	0.938535	1.01917	0.906063	1.14817	1.08158	1.44049	1.50868	1.36294	1.26822	1.18491	1.12108	0.785739
231.758	1.42552	1.2236	1.31579	1.24006	1.26022	1.63751	1.21372	1.24395	1.6177	2.18813	2.49968	1.55675	1.47418	1.2714	1.42641	1.16187	1.13915	1.24602	1.62253	1.6608	1.29389	1.62734	1.30545	1.05386	1.54748	1.5257	1.58111	1.18575	1.17629	1.04029	1.28282	1.46405	1.25139	0.982007	0.81095	0.746664	0.973982	1.00625	0.929729	1.18038	1.04538	1.43418	1.58096	1.31289	1.25325	1.22216	1.11193	0.7936
233.516	1.37134	1.21175	1.38032	1.18259	1.26111	1.78232	1.16895	1.25873	1.63606	2.164	2.54294	1.52529	1.41027	1.22176	1.47912	1.19557	1.14256	1.25489	1.63394	1.6413	1.3235	1.63312	1.31416	1.07172	1.54189	1.51007	1.62801	1.12204	1.20797	1.02995	1.31081	1.44294	1.20023	0.965626	0.844779	0.720521	0.952858	1.09136	0.889509	1.17449	1.06107	1.43305	1.562	1.35938	1.16747	1.18624	1.1284	0.828569
235.273	1.39643	1.23478	1.36451	1.18186	1.22633	1.75757	1.13461	1.19375	1.58753	2.15775	2.51883	1.53993	1.44601	1.22969	1.47804	1.20122	1.11524	1.32005	1.66963	1.67024	1.33381	1.60821	1.32131	1.09627	1.54748	1.49551	1.6449	1.1536	1.26993	1.0528	1.3507	1.42324	1.25214	0.9354	0.817248	0.707601	0.91942	1.09287	0.858704	1.08891	1.02588	1.44282	1.53129	1.33489	1.13866	1.16802	1.09427	0.844003
237.031	1.36169	1.26348	1.3356	1.18157	1.24737	1.65395	1.15281	1.1964	1.60788	2.2002	2.54773	1.54913	1.52436	1.22969	1.45663	1.2562	1.12638	1.23169	1.65806	1.69021	1.34705	1.58583	1.35364	1.09502	1.56172	1.49187	1.63927	1.15643	1.22896	1.04579	1.35098	1.43989	1.20891	1.02581	0.805516	0.699066	0.926001	1.04296	0.851637	1.09258	1.02956	1.4748	1.55418	1.33957	1.24037	1.17584	1.0782	0.872426
238.789	1.4076	1.25997	1.30429	1.18012	1.28719	1.6368	1.16338	1.24084	1.62061	2.28718	2.58833	1.48038	1.45007	1.25847	1.45303	1.25017	1.06312	1.23203	1.64779	1.67118	1.29994	1.55929	1.34183	1.10714	1.57379	1.51182	1.65972	1.19073	1.19041	1.02812	1.33516	1.4473	1.32403	1.02268	0.791537	0.706156	0.990187	1.04971	0.86701	1.12076	1.02975	1.51287	1.5595	1.24326	1.21813	1.22405	1.08828	0.863796
240.547	1.46468	1.21542	1.27682	1.20209	1.24019	1.60674	1.21284	1.29358	1.60043	2.30299	2.70286	1.51439	1.40494	1.19767	1.46221	1.21854	1.17627	1.19654	1.61617	1.65561	1.26135	1.51511	1.35644	1.104	1.56857	1.55967	1.67796	1.19249	1.19779	1.01828	1.33992	1.44812	1.24518	1.01578	0.790025	0.726068	0.983226	1.06048	0.894132	1.17172	1.02032	1.47659	1.6108	1.26995	1.17294	1.17617	1.09126	0.841468
242.305	1.41339	1.20808	1.22171	1.2501	1.27144	1.66704	1.20902	1.30328	1.56717	2.24702	2.70375	1.53618	1.44839	1.25524	1.49441	1.22287	1.14182	1.25079	1.67876	1.65545	1.24508	1.52075	1.34494	1.11414	1.5601	1.55226	1.65605	1.18672	1.18278	1.08815	1.34328	1.43644	1.23784	0.965851	0.727747	0.75514	1.02117	1.0962	0.898943	1.16976	1.00453	1.44758	1.63265	1.29447	1.22457	1.15355	1.11251	0.851323
244.062	1.47639	1.31387	1.21453	1.29316	1.30596	1.66315	1.22414	1.3461	1.58771	2.20124	2.72467	1.53351	1.56908	1.28062	1.50538	1.20649	1.17019	1.25455	1.63117	1.66803	1.25075	1.53409	1.3311	1.12521	1.60119	1.51707	1.57866	1.18711	1.21318	1.07381	1.3731	1.44121	1.26168	1.04729	0.744574	0.775263	1.04414	1.08413	0.919642	1.1963	0.991581	1.45098	1.72593	1.2918	1.29336	1.19259	1.09634	0.837138
245.82	1.47116	1.32371	1.24056	1.27454	1.27421	1.67906	1.1961	1.28435	1.59716	2.08493	2.67875	1.52419	1.55604	1.30391	1.5007	1.22306	1.04485	1.19859	1.6297	1.69006	1.28802	1.58064	1.28835	1.12647	1.54928	1.48082	1.5625	1.1962	1.20568	1.06414	1.41215	1.43065	1.40801	1.10439	0.761219	0.754142	0.989274	1.06227	0.928399	1.14016	1.0309	1.40796	1.7144	1.2742	1.29059	1.22531	1.06271	0.854897
247.578	1.49059	1.30586	1.24535	1.30844	1.29928	1.6437	1.25026	1.31159	1.55517	2.03645	2.55553	1.51585	1.52829	1.29905	1.48254	1.24942	1.05866	1.37328	1.66605	1.66583	1.30855	1.65699	1.28151	1.13608	1.52044	1.4827	1.56581	1.21046	1.26675	1.07765	1.4386	1.44771	1.408	0.950907	0.747489	0.785458	0.992917	0.991981	0.975613	1.15448	1.02284	1.37347	1.63208	1.25228	1.20647	1.20545	1.03054	0.863034
249.336	1.52217	1.2855	1.26292	1.35413	1.38169	1.73458	1.26567	1.34886	1.49628	2.05892	2.49738	1.53412	1.53179	1.28289	1.46023	1.2193	1.13558	1.37362	1.67306	1.62761	1.30912	1.64305	1.2983	1.16094	1.48404	1.49254	1.56544	1.226	1.30135	1.07431	1.44602	1.47867	1.34043	0.935851	0.754859	0.831972	1.05543	1.05571	0.974866	1.16187	1.00825	1.37947	1.59532	1.25132	1.17708	1.19415	1.00983	0.824589
251.094	1.53733	1.2855	1.27282	1.34103	1.2984	1.73264	1.22619	1.29058	1.52736	2.04623	2.44543	1.64922	1.58758	1.22936	1.41561	1.26109	1.0943	1.30948	1.66051	1.64004	1.3533	1.56655	1.30685	1.13138	1.46169	1.47219	1.56005	1.25238	1.29512	1.04379	1.4435	1.49867	1.40485	0.981692	0.766528	0.817684	0.959436	1.10602	0.93828	1.14072	1.04493	1.38992	1.56753	1.31687	1.22582	1.17779	0.980682	0.841476
252.852	1.53416	1.2563	1.25334	1.30437	1.30017	1.59101	1.22957	1.2593	1.56935	2.01626	2.44348	1.67403	1.59978	1.24828	1.39762	1.24773	1.13588	1.29685	1.63964	1.66473	1.35178	1.55499	1.3552	1.08374	1.48872	1.46464	1.58932	1.2087	1.30835	1.04296	1.42278	1.47065	1.35063	0.968731	0.764396	0.78353	0.961816	1.02316	0.907298	1.162	1.05416	1.37663	1.53744	1.38497	1.22275	1.19687	0.982316	0.848418
254.609	1.53168	1.26581	1.28289	1.30102	1.30256	1.66067	1.18979	1.29785	1.62024	2.04602	2.51759	1.5674	1.55198	1.21578	1.42425	1.21967	1.13692	1.44766	1.63149	1.69635	1.341	1.6177	1.32861	1.07517	1.49467	1.46532	1.59458	1.20587	1.28392	1.03862	1.42223	1.43451	1.34722	0.874387	0.786327	0.766955	0.971336	1.02656	0.895516	1.20711	1.08401	1.3963	1.57884	1.29981	1.20878	1.17057	1.00142	0.850236
256.367	1.6195	1.26465	1.27362	1.37784	1.29865	1.65219	1.1807	1.3252	1.69131	2.02147	2.46351	1.44154	1.55142	1.20915	1.49747	1.17072	1.1191	1.40023	1.59939	1.74857	1.313	1.60525	1.32006	1.1132	1.54424	1.46437	1.58613	1.20265	1.267	1.04546	1.43916	1.41898	1.44714	0.903168	0.79632	0.787985	0.989075	1.02924	0.894423	1.19045	1.09524	1.38043	1.55316	1.19864	1.22448	1.15657	1.04051	0.825043
258.125	1.61081	1.26048	1.26739	1.4004	1.35813	1.71107	1.20007	1.32105	1.70386	2.02479	2.39685	1.5219	1.55604	1.22775	1.56169	1.14737	1.12727	1.35656	1.57298	1.72088	1.31735	1.55484	1.37245	1.12971	1.56064	1.49645	1.5767	1.18477	1.30008	1.02645	1.44728	1.39959	1.42895	0.929169	0.805727	0.813765	1.03095	1.10048	0.874398	1.16938	1.09177	1.35306	1.52017	1.28455	1.19688	1.19611	1.07905	0.819793
259.883	1.48494	1.2281	1.26452	1.44448	1.30936	1.74501	1.21577	1.32855	1.63042	2.04893	2.41263	1.57394	1.53796	1.24262	1.5795	1.20969	1.07856	1.37601	1.63166	1.69603	1.2674	1.51556	1.37976	1.15697	1.45772	1.50413	1.59042	1.20851	1.24245	1.04513	1.46911	1.42568	1.37678	0.892512	0.774991	0.851682	1.03311	1.1514	0.88115	1.1483	1.11847	1.3622	1.51698	1.30238	1.23785	1.18897	1.07514	0.848503
261.641	1.47405	1.27266	1.22235	1.44463	1.30659	1.67552	1.2146	1.37449	1.55445	1.9992	2.46156	1.64982	1.50979	1.23502	1.59911	1.22833	1.06044	1.32551	1.62172	1.66898	1.27601	1.55351	1.33747	1.16836	1.44817	1.50454	1.60107	1.25541	1.30122	1.04463	1.50789	1.4607	1.39003	0.960123	0.75374	0.865575	1.02397	1.07854	0.908128	1.17642	1.07339	1.32878	1.53745	1.31417	1.16028	1.18226	1.0605	0.84092
263.398	1.38458	1.24079	1.21037	1.37668	1.37211	1.72981	1.19346	1.3933	1.5679	2.00607	2.42273	1.61956	1.52394	1.19217	1.63221	1.28293	1.10321	1.33711	1.59156	1.71632	1.28443	1.57382	1.31214	1.18372	1.44402	1.49767	1.56066	1.25033	1.2469	1.03996	1.53182	1.4468	1.25504	0.927958	0.760493	0.80211	1.06826	1.09912	0.909558	1.17705	1.08578	1.33946	1.55237	1.29531	1.22219	1.14637	1.06554	0.886743
265.156	1.41946	1.2775	1.25845	1.40127	1.42062	1.8092	1.21753	1.35498	1.58825	2.05164	2.4004	1.62271	1.53684	1.2313	1.60594	1.24471	1.11776	1.27058	1.54609	1.67291	1.24413	1.53409	1.33001	1.16408	1.46421	1.47785	1.53103	1.22385	1.28545	1.03395	1.49277	1.36396	1.26991	1.00544	0.813956	0.837623	1.14185	1.17933	0.915429	1.164	1.08472	1.38826	1.56783	1.32591	1.19557	1.19087	1.07582	0.912575
266.914	1.45902	1.30886	1.28912	1.39923	1.43511	1.76234	1.25011	1.33906	1.56153	1.98131	2.39596	1.55675	1.57567	1.21788	1.61278	1.17825	1.17895	1.27127	1.52621	1.70327	1.23723	1.61355	1.31696	1.15081	1.45898	1.45709	1.55209	1.22942	1.24665	1.03162	1.45904	1.35523	1.23757	1.02958	0.844655	0.821498	1.15994	1.09222	0.949246	1.16358	1.07029	1.35977	1.5437	1.26625	1.26393	1.18056	1.10537	0.869412
268.672	1.50218	1.26264	1.26548	1.37712	1.36064	1.81097	1.27037	1.26069	1.58625	1.92908	2.44259	1.50991	1.51189	1.18829	1.59785	1.18484	1.12831	1.37635	1.53142	1.71789	1.24375	1.53705	1.314	1.12469	1.43393	1.41342	1.55319	1.21848	1.22578	1.06364	1.45148	1.38051	1.33135	0.917386	0.826342	0.80163	1.09398	1.17821	0.966792	1.12092	1.10623	1.36483	1.57262	1.23918	1.23341	1.1172	1.10084	0.858266
270.43	1.46247	1.23027	1.23066	1.36126	1.32902	1.77543	1.33377	1.27696	1.60025	1.89912	2.4777	1.53848	1.47292	1.22193	1.57644	1.20612	1.16528	1.34189	1.50225	1.70201	1.24735	1.55336	1.34602	1.10432	1.42258	1.39212	1.54621	1.23929	1.20415	1.07314	1.46142	1.45106	1.25503	0.916821	0.819212	0.799794	1.06547	1.14296	0.990895	1.15633	1.1249	1.36419	1.60243	1.24142	1.2232	1.13864	1.07871	0.831198
272.188	1.47943	1.24329	1.22842	1.41087	1.31491	1.74979	1.2667	1.28619	1.54572	1.91576	2.45252	1.50774	1.43381	1.21093	1.60954	1.18936	1.12727	1.33711	1.47274	1.67873	1.26211	1.55944	1.31229	1.13096	1.39789	1.38363	1.55124	1.13924	1.18431	1.0618	1.46911	1.46771	1.3124	0.929829	0.834104	0.840439	1.04184	1.12206	0.965256	1.13726	1.10576	1.38459	1.58101	1.32346	1.21068	1.14045	1.09559	0.810352
273.945	1.48922	1.21425	1.21437	1.44317	1.28429	1.75739	1.2372	1.23599	1.46611	1.95696	2.31494	1.46901	1.39414	1.32185	1.60001	1.21308	1.00669	1.29924	1.50811	1.68282	1.26447	1.50088	1.31587	1.11915	1.4388	1.38282	1.55173	1.17216	1.19601	1.08398	1.49431	1.46822	1.47933	0.934586	0.805222	0.857591	1.01567	1.17091	0.940216	1.1044	1.01898	1.41519	1.49185	1.25325	1.16566	1.21944	1.07074	0.82623
275.703	1.43407	1.24112	1.23689	1.45612	1.3202	1.82264	1.20565	1.26738	1.44448	1.96466	2.29437	1.51354	1.39386	1.22128	1.58868	1.20179	1.10559	1.42787	1.52327	1.6888	1.24801	1.52104	1.3482	1.10296	1.42654	1.3959	1.48561	1.21476	1.17057	1.06264	1.51222	1.39269	1.29711	0.86921	0.811994	0.862223	1.05784	1.19828	0.894263	1.14907	1.01257	1.40745	1.5444	1.24596	1.19076	1.14929	1.05055	0.862926
277.461	1.46757	1.29735	1.24934	1.45947	1.36266	1.76889	1.17306	1.36248	1.40849	1.9786	2.3449	1.55082	1.3755	1.18312	1.64624	1.18616	1.15459	1.49543	1.51365	1.6619	1.24101	1.55973	1.33499	1.13786	1.46295	1.38794	1.42855	1.22307	1.18596	1.04229	1.55044	1.34863	1.27107	0.867547	0.825383	0.878191	1.09802	1.13409	0.878708	1.19741	0.962773	1.42556	1.64146	1.26798	1.15982	1.13511	1.06179	0.879529
279.219	1.42897	1.29835	1.19632	1.52407	1.39492	1.73829	1.19919	1.41523	1.535	2.0481	2.32948	1.62513	1.3912	1.19331	1.69535	1.18748	1.06623	1.43333	1.56271	1.64617	1.26447	1.55677	1.29099	1.17829	1.4707	1.39199	1.49063	1.18809	1.13291	1.05163	1.55324	1.29412	1.3402	0.90583	0.765538	0.925824	1.10316	1.1166	0.928887	1.20109	1.04372	1.47135	1.56275	1.36785	1.22799	1.13472	1.0915	0.917597
280.977	1.46357	1.28917	1.17907	1.51519	1.29122	1.83254	1.25789	1.43993	1.60298	2.14257	2.30306	1.58882	1.35476	1.21206	1.6914	1.23285	1.1038	1.33916	1.5249	1.70846	1.30013	1.5882	1.33483	1.17797	1.53739	1.36773	1.46883	1.2088	1.14423	1.02828	1.53364	1.2995	1.32593	0.962674	0.773209	0.886876	0.993144	1.15385	0.94236	1.22238	1.04266	1.56652	1.56796	1.31438	1.18399	1.17872	1.10286	0.948716
282.734	1.47212	1.31454	1.21724	1.42789	1.32385	1.83926	1.27785	1.39942	1.58898	2.09179	2.30519	1.58665	1.3092	1.22322	1.68312	1.25036	1.09118	1.3859	1.54821	1.67747	1.32189	1.55929	1.36623	1.16544	1.56622	1.34859	1.46442	1.19806	1.15441	1.03445	1.50257	1.34041	1.34911	0.948506	0.786226	0.851218	1.00148	1.17955	0.935311	1.20077	1.01453	1.5511	1.57413	1.32435	1.13409	1.18248	1.12016	0.932823
284.492	1.47433	1.2775	1.2503	1.39123	1.3362	1.76553	1.22913	1.31436	1.5559	2.0042	2.27576	1.60444	1.31201	1.17698	1.70147	1.20103	1.03193	1.33302	1.51708	1.6954	1.28613	1.50711	1.38318	1.13493	1.55217	1.36274	1.43504	1.19337	1.12935	1.06697	1.47905	1.36508	1.42871	0.958347	0.824152	0.820589	1.03893	1.17147	0.888627	1.15809	1.00241	1.47071	1.58585	1.34446	1.16174	1.1031	1.15038	0.879829
286.25	1.44372	1.27015	1.28944	1.37813	1.3013	1.70346	1.23925	1.3132	1.6097	2.01876	2.30058	1.5979	1.27107	1.21788	1.65884	1.16338	1.00758	1.40228	1.55016	1.74133	1.26059	1.4988	1.35784	1.11644	1.55847	1.38956	1.43234	1.18877	1.16446	1.10416	1.45568	1.36619	1.43287	0.905776	0.831806	0.791426	1.03229	1.13655	0.912666	1.17624	1.03287	1.4528	1.60617	1.34416	1.09156	1.10299	1.13956	0.851547
288.008	1.50934	1.27232	1.25861	1.43371	1.33759	1.68242	1.26905	1.28631	1.59698	2.04061	2.32115	1.65974	1.27584	1.24052	1.61962	1.16959	1.01678	1.31869	1.57429	1.75564	1.27128	1.50206	1.34385	1.10359	1.51918	1.39752	1.4381	1.17353	1.16141	1.09733	1.44896	1.34761	1.48443	0.964838	0.799479	0.816631	1.05216	1.12007	0.944337	1.16557	1.05121	1.46017	1.61404	1.41432	1.09853	1.1305	1.11778	0.867898
289.766	1.44965	1.26214	1.2059	1.50181	1.32398	1.69232	1.27404	1.28215	1.58189	2.03832	2.37593	1.62816	1.26309	1.26397	1.66441	1.22043	1.06579	1.32176	1.58374	1.72309	1.27507	1.47553	1.33452	1.12135	1.50422	1.38916	1.449	1.16659	1.12922	1.09582	1.47807	1.3532	1.36017	0.954896	0.761427	0.871579	1.03836	1.14693	0.954677	1.14341	1.05163	1.4673	1.63971	1.39565	1.11855	1.15344	1.12607	0.901883
291.523	1.42814	1.25831	1.20271	1.4666	1.32977	1.70276	1.29209	1.29704	1.60298	1.97236	2.3371	1.6163	1.22188	1.23163	1.67449	1.26411	1.05554	1.41115	1.58993	1.74967	1.24044	1.53127	1.32115	1.13754	1.50188	1.37716	1.41006	1.14031	1.12477	1.11217	1.50677	1.35198	1.35299	0.891688	0.756451	0.838214	1.07202	1.11199	0.978001	1.14022	1.06731	1.43219	1.65745	1.41742	1.08634	1.10741	1.11131	0.935004
293.281	1.46137	1.27716	1.1952	1.46529	1.33507	1.71566	1.26215	1.3154	1.62933	1.93199	2.29792	1.54283	1.18921	1.31037	1.57464	1.24565	1.01188	1.30879	1.5531	1.71695	1.21623	1.53527	1.39421	1.13587	1.46926	1.36908	1.34002	1.20509	1.13634	1.09416	1.48717	1.39137	1.44421	0.97583	0.769558	0.853423	1.09771	1.1175	0.905276	1.15805	1.10895	1.41117	1.71484	1.28026	1.04653	1.19761	1.05882	0.895274
295.039	1.42221	1.27466	1.20686	1.43066	1.34477	1.79417	1.23749	1.2795	1.5848	1.92221	2.24065	1.62852	1.23673	1.23696	1.5169	1.24754	1.12133	1.31084	1.57233	1.71978	1.22947	1.54891	1.47862	1.10463	1.42889	1.35452	1.34308	1.15614	1.14932	1.11083	1.45764	1.38142	1.26833	0.972396	0.767561	0.831883	1.09378	1.15834	0.836923	1.15831	1.10912	1.41911	1.66829	1.40858	1.07606	1.11355	1.04065	0.903084
296.797	1.47157	1.26732	1.19057	1.37202	1.42012	1.81344	1.27301	1.22318	1.55154	2.0042	2.11726	1.65285	1.2293	1.23793	1.55377	1.23511	1.09697	1.28491	1.5945	1.74338	1.2814	1.55914	1.51422	1.07099	1.41284	1.37217	1.36365	1.15692	1.2025	1.09349	1.49921	1.39127	1.34148	0.986306	0.746673	0.786992	1.10825	1.1631	0.840703	1.1421	1.09817	1.4606	1.55264	1.42866	1.02229	1.1321	1.0364	0.887761
298.555	1.47474	1.21642	1.18003	1.36984	1.39933	1.81804	1.29268	1.21902	1.52754	2.14048	2.12665	1.66253	1.24066	1.25378	1.60523	1.20706	1.14613	1.30027	1.56434	1.73551	1.26655	1.54624	1.48266	1.04926	1.43646	1.39927	1.41606	1.18682	1.18062	1.11434	1.53014	1.39959	1.28672	0.935519	0.754326	0.789301	1.10483	1.17578	0.87186	1.16179	1.06341	1.52972	1.50181	1.40083	1.05086	1.12514	1.04907	0.862437
300.312	1.56435	1.3127	1.20973	1.41916	1.35094	1.89319	1.24718	1.20229	1.58789	2.17024	2.1419	1.73732	1.23813	1.34465	1.66567	1.18842	1.07633	1.37396	1.52425	1.77357	1.26267	1.55795	1.49914	1.04007	1.48079	1.39994	1.44936	1.20323	1.20288	1.10216	1.52818	1.39847	1.45341	0.955414	0.793659	0.800171	1.06991	1.21518	0.83193	1.15597	1.07232	1.55024	1.47782	1.44388	1.02931	1.22001	1.08997	0.849797
302.07	1.56201	1.32705	1.17907	1.41538	1.38043	1.96268	1.23324	1.20667	1.59062	2.05933	2.18871	1.766	1.20688	1.2955	1.67071	1.1711	1.09801	1.46131	1.50844	1.78836	1.28121	1.52682	1.47085	1.04571	1.4716	1.38997	1.51781	1.16532	1.16751	1.14152	1.51866	1.36244	1.42258	0.908128	0.781647	0.791441	1.07744	1.28546	0.838452	1.15393	1.08088	1.48157	1.44202	1.51546	1.03372	1.13489	1.10012	0.859561
303.828	1.45406	1.34174	1.12796	1.48478	1.36039	1.86472	1.18275	1.20586	1.58644	1.9657	2.29225	1.70271	1.18543	1.27432	1.63095	1.19275	1.16068	1.33541	1.51219	1.7676	1.30846	1.57145	1.47054	1.06472	1.4698	1.41073	1.46785	1.20968	1.19741	1.14719	1.49935	1.32559	1.25277	1.00474	0.745911	0.84	1.03969	1.18663	0.804297	1.13256	1.07936	1.3934	1.56163	1.40757	0.989995	1.11082	1.08777	0.89979
305.586	1.48605	1.36243	1.09218	1.51723	1.35409	1.80248	1.20476	1.25792	1.62006	1.96154	2.22257	1.69472	1.15361	1.29663	1.60433	1.22174	1.14524	1.30811	1.52669	1.7503	1.25208	1.57574	1.44691	1.06086	1.46493	1.4118	1.44018	1.17109	1.15314	1.12484	1.49249	1.38071	1.29759	1.04152	0.715388	0.866841	1.08148	1.14389	0.832646	1.18576	1.1059	1.38939	1.54326	1.44713	1.00041	1.15272	1.07493	0.884868
307.344	1.47019	1.38545	1.0933	1.46078	1.32788	1.87993	1.19963	1.18347	1.56063	1.97277	2.14917	1.61315	1.13469	1.31975	1.61512	1.25036	1.05094	1.31459	1.5236	1.75187	1.19456	1.57337	1.46152	1.04456	1.49035	1.39684	1.3841	1.15438	1.18494	1.11967	1.47821	1.3935	1.39893	1.0539	0.717576	0.833839	1.11161	1.19484	0.820807	1.13299	1.04716	1.41231	1.55275	1.39741	0.957589	1.17869	1.09262	0.897282
309.102	1.49432	1.31487	1.1155	1.38483	1.42264	1.81008	1.21636	1.10257	1.53718	2.07203	2.1552	1.64135	1.13118	1.34692	1.58382	1.21459	1.07737	1.37908	1.48839	1.70405	1.25359	1.57248	1.50334	1.02094	1.47647	1.40965	1.37932	1.14647	1.14385	1.19605	1.47975	1.3803	1.387	0.953441	0.749465	0.812666	1.13485	1.1511	0.809105	1.07995	1.04112	1.46989	1.5625	1.43166	0.988927	1.12614	1.07033	0.879944
310.859	1.5019	1.35225	1.16885	1.42949	1.34011	1.75774	1.26802	1.07706	1.57208	2.10886	2.12665	1.67741	1.17267	1.28871	1.55539	1.18729	1.09787	1.39614	1.53517	1.65498	1.28254	1.57797	1.52836	1.01551	1.46259	1.40304	1.33843	1.13416	1.14156	1.1582	1.45988	1.38832	1.36802	0.968563	0.761379	0.863753	1.04489	1.11393	0.829657	1.06061	1.07486	1.50306	1.58892	1.479	1.02726	1.11268	1.06543	0.855197
312.617	1.53071	1.37027	1.17172	1.53381	1.34301	1.65731	1.31366	1.11042	1.55663	2.02646	2.02453	1.65309	1.16034	1.29873	1.60451	1.21421	1.07826	1.33268	1.56402	1.71082	1.2622	1.61992	1.5551	1.0083	1.46673	1.39374	1.33635	1.15448	1.1338	1.11383	1.47513	1.38538	1.41961	1.02821	0.749173	0.896539	1.06402	1.02308	0.844743	1.10127	1.06129	1.45397	1.51497	1.43189	1.02341	1.166	1.0877	0.876449
314.375	1.42993	1.37828	1.22555	1.49788	1.37425	1.76464	1.28431	1.15889	1.62861	1.96216	2.113	1.73345	1.16651	1.27027	1.62897	1.19821	1.0649	1.37737	1.57689	1.71286	1.28188	1.62912	1.57034	1.00047	1.47611	1.39024	1.34627	1.16933	1.14907	1.08782	1.50971	1.38629	1.34279	1.00066	0.77719	0.874488	1.07206	1.08319	0.817856	1.15835	1.10331	1.41139	1.56953	1.48243	1.01518	1.16772	1.079	0.864327
316.133	1.45958	1.28917	1.24807	1.43633	1.45476	1.79841	1.21856	1.19894	1.75384	1.9193	2.20307	1.79336	1.178	1.24796	1.63239	1.22061	1.11004	1.28116	1.55636	1.73693	1.28717	1.65313	1.62334	1.02136	1.49161	1.41167	1.38018	1.16943	1.07795	1.06597	1.50537	1.39116	1.31488	1.00626	0.801915	0.826939	1.1302	1.08788	0.750649	1.17386	1.17581	1.3596	1.59621	1.53353	1.09282	1.17072	1.08438	0.877405
317.891	1.5019	1.31387	1.25765	1.50719	1.41419	1.80337	1.21606	1.1702	1.74639	2.00981	2.25289	1.69484	1.16384	1.21465	1.60433	1.24622	1.05821	1.32449	1.45384	1.78065	1.28594	1.58805	1.4951	1.02398	1.50927	1.43445	1.34908	1.09849	1.12668	1.02678	1.45624	1.39238	1.41928	0.991983	0.865055	0.846425	1.09973	1.13558	0.813368	1.1428	1.15711	1.40111	1.66994	1.54288	1.03299	1.18297	1.10169	0.895027
319.648	1.53637	1.32004	1.2281	1.43008	1.46207	1.82334	1.15076	1.10511	1.71222	2.0379	2.26778	1.55602	1.19272	1.21336	1.53003	1.24264	1.10425	1.39409	1.4258	1.74212	1.3042	1.57011	1.33841	1.03693	1.48998	1.42232	1.36818	1.11325	1.11573	1.02695	1.41411	1.40477	1.39132	0.946885	0.861339	0.820884	1.12105	1.16128	0.859795	1.06575	1.14915	1.43281	1.65751	1.39773	1.069	1.18151	1.08197	0.884589
321.406	1.50548	1.31404	1.30461	1.33056	1.4341	1.89018	1.19009	1.06367	1.77565	2.04581	2.1341	1.64038	1.20169	1.21028	1.51941	1.25225	1.09579	1.38624	1.47079	1.69383	1.25236	1.64186	1.30654	1.04184	1.53378	1.41046	1.36867	1.12634	1.167	1.02995	1.36078	1.41939	1.37389	0.947911	0.887012	0.785532	1.14512	1.15124	0.91087	1.02096	1.1577	1.45046	1.55925	1.45638	1.02972	1.17509	1.11658	0.882244
323.164	1.46702	1.33173	1.2551	1.36082	1.45829	1.8237	1.192	1.0781	1.77293	2.06932	2.163	1.67766	1.19118	1.18069	1.56511	1.24792	1.12207	1.29412	1.5443	1.69021	1.26797	1.64468	1.33141	1.03965	1.55883	1.42084	1.39132	1.12175	1.15454	1.01628	1.36806	1.41664	1.30742	1.02906	0.812729	0.805117	1.1501	1.10885	0.895287	1.03699	1.13734	1.45641	1.55463	1.49557	1.03174	1.16178	1.14404	0.880895
324.922	1.47639	1.30786	1.24152	1.38206	1.43335	1.7512	1.18539	1.12346	1.7313	2.13882	2.1552	1.67778	1.21024	1.24262	1.5813	1.22946	1.16187	1.41763	1.51594	1.72922	1.25747	1.65417	1.42017	1.03181	1.53955	1.44901	1.37271	1.12595	1.15492	1.04529	1.41551	1.40832	1.27071	0.922568	0.818978	0.799241	1.13986	1.05866	0.834681	1.08882	1.12455	1.47606	1.57003	1.4901	1.0479	1.18878	1.11713	0.872999
326.68	1.51141	1.29985	1.24375	1.43037	1.43145	1.85393	1.21606	1.18705	1.73094	2.18085	2.15147	1.68141	1.21599	1.30035	1.63419	1.21007	1.09905	1.30197	1.51202	1.72309	1.2815	1.58716	1.43587	1.04404	1.5145	1.43998	1.40651	1.11344	1.19856	1.07014	1.47289	1.39553	1.3752	0.998374	0.822576	0.830119	1.11702	1.16808	0.846917	1.13698	1.14291	1.51451	1.52966	1.5101	1.01454	1.21512	1.10951	0.867105
328.438	1.52561	1.36109	1.24583	1.47358	1.36178	1.83696	1.22825	1.17851	1.75766	2.15151	2.27026	1.65369	1.22664	1.27625	1.6216	1.21176	1.06133	1.35622	1.49801	1.74117	1.23325	1.57308	1.41116	1.0338	1.53739	1.44321	1.39573	1.15897	1.17464	1.12518	1.5139	1.38071	1.43745	1.00359	0.831658	0.846313	1.10422	1.16775	0.870382	1.13998	1.14328	1.49078	1.62657	1.42686	1.04427	1.13427	1.07114	0.87764
330.195	1.5689	1.38545	1.22107	1.43211	1.37753	1.76075	1.2259	1.20402	1.76511	2.09949	2.25484	1.6549	1.26014	1.24101	1.53758	1.17863	1.15192	1.39102	1.55489	1.7363	1.25038	1.57589	1.43945	1.05521	1.52531	1.43216	1.37786	1.19415	1.19945	1.10049	1.49081	1.38406	1.36199	0.995998	0.785312	0.824808	1.10169	1.1173	0.851645	1.14102	1.15721	1.46597	1.63648	1.38585	1.0506	1.12768	1.03137	0.851574
331.953	1.51293	1.36827	1.23018	1.4407	1.46157	1.68366	1.24982	1.20067	1.68423	2.00211	2.19154	1.68782	1.25103	1.20576	1.48901	1.14587	1.10276	1.36407	1.5073	1.77578	1.28481	1.57219	1.42546	1.06556	1.50008	1.4242	1.48022	1.15868	1.26115	1.08415	1.4428	1.37127	1.37194	1.00308	0.816147	0.811305	1.13758	1.0709	0.876785	1.1268	1.12276	1.40578	1.48055	1.45668	0.991977	1.11217	1.03203	0.835626
333.711	1.45117	1.32322	1.24423	1.43837	1.43171	1.83608	1.18451	1.13846	1.59825	1.98984	2.26459	1.67039	1.29743	1.23583	1.50646	1.14643	1.12534	1.3859	1.46851	1.75549	1.25908	1.57871	1.38939	1.03912	1.47358	1.46383	1.40749	1.16142	1.25339	1.10333	1.45624	1.39705	1.28954	0.954767	0.847278	0.819357	1.13711	1.16302	0.852538	1.0956	1.0846	1.35933	1.60896	1.43824	1.03514	1.12009	1.03449	0.820608
335.469	1.44331	1.29785	1.24232	1.47111	1.42969	1.86401	1.18143	1.11099	1.6017	1.95197	2.17169	1.68153	1.2743	1.24828	1.54136	1.15961	1.09044	1.35042	1.45107	1.76901	1.27743	1.52756	1.39126	1.04017	1.43934	1.46976	1.36365	1.11325	1.18074	1.07481	1.46534	1.41299	1.3236	0.961073	0.85614	0.831597	1.11919	1.22025	0.849179	1.06809	1.11281	1.32808	1.59255	1.51047	1.07923	1.1614	1.05188	0.82068
337.227	1.50424	1.32472	1.18961	1.51214	1.39164	1.88665	1.2485	1.09391	1.52427	1.95238	2.1536	1.63034	1.27612	1.26106	1.60199	1.18541	1.12118	1.39307	1.45971	1.75328	1.25454	1.5415	1.43618	1.04936	1.44385	1.4885	1.3541	1.10338	1.17616	1.09082	1.44868	1.41685	1.34166	0.950935	0.814965	0.862459	1.10928	1.2239	0.869317	1.04245	1.0557	1.31165	1.59043	1.47758	1.08499	1.15606	1.10583	0.83665
338.984	1.46399	1.37628	1.2198	1.55724	1.35132	1.81698	1.2984	1.11515	1.55099	1.89558	2.18587	1.66495	1.26841	1.28806	1.6806	1.18597	1.03832	1.29412	1.46117	1.74621	1.24763	1.55558	1.44411	1.06295	1.47449	1.52247	1.37063	1.1751	1.18787	1.11333	1.46282	1.39553	1.40996	1.06348	0.834807	0.891784	1.08311	1.16804	0.899098	1.04911	1.05189	1.24507	1.59479	1.41686	1.0678	1.15694	1.14888	0.849836
340.742	1.4462	1.38979	1.24024	1.50457	1.37324	1.92413	1.27081	1.14319	1.63915	1.87602	2.2348	1.72861	1.26435	1.36066	1.6869	1.20781	1.07396	1.33336	1.51822	1.72466	1.2588	1.53023	1.45297	1.06253	1.52441	1.50467	1.40565	1.1623	1.25466	1.10933	1.50201	1.3803	1.34661	1.04232	0.816905	0.872387	1.09092	1.25741	0.874626	1.07592	1.07527	1.24679	1.58987	1.48724	1.00772	1.22656	1.1231	0.875034
342.5	1.44	1.35709	1.23401	1.47227	1.38849	1.82105	1.2824	1.12277	1.65442	1.99462	2.3621	1.72207	1.29028	1.33139	1.65578	1.19595	1.03579	1.20576	1.54984	1.74338	1.23675	1.51111	1.43028	1.05062	1.53504	1.49969	1.44104	1.10758	1.20212	1.13151	1.50243	1.40822	1.39024	1.12551	0.79622	0.844494	1.12269	1.20511	0.89661	1.06867	1.07777	1.33003	1.63917	1.5548	1.07334	1.17665	1.10207	0.849264
344.258	1.45654	1.34524	1.25605	1.42455	1.34212	1.75721	1.23412	1.11353	1.62879	2.06433	2.33426	1.66688	1.28019	1.34255	1.69122	1.20518	1.07232	1.25079	1.49752	1.75328	1.21623	1.52	1.3967	1.06023	1.55307	1.47785	1.41949	1.08149	1.24359	1.14952	1.51096	1.42446	1.35831	1.07551	0.838756	0.812502	1.10351	1.15606	0.883595	1.05027	1.04876	1.39685	1.64444	1.54128	1.02943	1.16792	1.1193	0.846057
346.016	1.54436	1.30419	1.20079	1.40883	1.38547	1.75474	1.30265	1.08941	1.64496	2.08035	2.24792	1.63251	1.33401	1.35193	1.68834	1.21327	1.21696	1.30914	1.51317	1.74684	1.2658	1.5249	1.38271	1.08092	1.56028	1.49632	1.48169	1.10836	1.21318	1.13385	1.53546	1.40558	1.26903	0.996224	0.793561	0.806506	1.09454	1.15073	0.942102	1.00786	1.05428	1.39031	1.51714	1.47291	1.09959	1.19234	1.09956	0.863182
347.773	1.55911	1.29702	1.19616	1.44288	1.36909	1.76075	1.28548	1.08964	1.6546	2.15089	2.13924	1.67124	1.33317	1.33333	1.64624	1.18823	1.13054	1.34803	1.50762	1.74133	1.24593	1.49065	1.40074	1.09262	1.6102	1.52948	1.47605	1.15819	1.21497	1.13118	1.54694	1.40193	1.37909	0.962157	0.793406	0.828608	1.09885	1.1812	0.917716	0.997277	1.02757	1.40629	1.4493	1.44297	1.09729	1.17871	1.06419	0.84757
349.531	1.57773	1.29935	1.22842	1.43459	1.30899	1.7291	1.26068	1.06621	1.75039	2.12967	2.21707	1.71905	1.357	1.36244	1.62951	1.21986	1.03475	1.2931	1.48138	1.65718	1.20705	1.44454	1.35084	1.08885	1.61705	1.53338	1.55736	1.12448	1.25224	1.14035	1.55631	1.40761	1.52474	1.00484	0.829239	0.865679	1.08445	1.19699	0.933255	0.979205	1.08246	1.38887	1.42361	1.52874	1.08366	1.19475	1.04703	0.866619
351.289	1.58338	1.28233	1.23513	1.40971	1.27018	1.68348	1.28431	1.15231	1.86472	2.07889	2.3621	1.7021	1.39359	1.40416	1.62178	1.23229	1.16202	1.24022	1.57983	1.66866	1.18019	1.45107	1.31991	1.09784	1.6385	1.55185	1.52528	1.12878	1.2843	1.16503	1.55645	1.41949	1.36261	1.03396	0.781813	0.844812	1.07625	1.16017	0.973028	1.04962	1.13807	1.33962	1.54864	1.50791	1.08509	1.20525	1.04197	0.868122
353.047	1.49694	1.31554	1.17779	1.3809	1.30357	1.7756	1.30676	1.2877	1.8549	2.11115	2.40855	1.75221	1.35476	1.37845	1.64444	1.19388	1.22067	1.37021	1.63475	1.70547	1.20327	1.49006	1.33716	1.11675	1.6421	1.55846	1.4905	1.13435	1.23227	1.14585	1.54232	1.35777	1.22632	0.960101	0.720469	0.809689	1.08336	1.19163	0.977265	1.15307	1.12959	1.35464	1.61593	1.54468	1.0994	1.20299	1.06622	0.879297
354.805	1.54684	1.33173	1.20925	1.37406	1.35372	1.77331	1.28636	1.27846	1.88489	2.19708	2.4105	1.7556	1.3919	1.4255	1.65254	1.19105	1.06698	1.25762	1.61031	1.67842	1.22001	1.56048	1.38473	1.1203	1.66787	1.56088	1.50654	1.09722	1.22578	1.16587	1.52622	1.36944	1.44974	1.05893	0.750947	0.818665	1.10959	1.13639	0.928963	1.14118	1.13012	1.40759	1.60002	1.60003	1.13552	1.2227	1.08276	0.869738
356.562	1.53706	1.40064	1.17827	1.44288	1.4026	1.87816	1.32467	1.22306	1.87908	2.14964	2.27257	1.73781	1.35826	1.44927	1.6547	1.20405	1.01842	1.28116	1.56337	1.69084	1.22938	1.56285	1.35628	1.10536	1.64625	1.54484	1.53458	1.12106	1.25682	1.17487	1.51195	1.37279	1.50926	1.09326	0.753674	0.85335	1.14091	1.20175	0.97669	1.10648	1.14143	1.3915	1.4809	1.55014	1.08071	1.23355	1.09442	0.87708
358.32	1.5172	1.32689	1.20973	1.52872	1.39051	1.80248	1.31439	1.18936	1.838	2.05018	2.16158	1.72377	1.41377	1.39251	1.70219	1.20141	1.07292	1.37294	1.53696	1.74055	1.22001	1.52608	1.3981	1.0946	1.62912	1.51276	1.48952	1.0939	1.25962	1.16737	1.52944	1.4068	1.41409	0.966457	0.787094	0.878301	1.13975	1.18112	0.94013	1.08657	1.12821	1.35526	1.45119	1.5758	1.12238	1.19287	1.11295	0.854003
360.078	1.46743	1.27549	1.23721	1.54138	1.3391	1.79558	1.28049	1.18313	1.80401	2.05413	2.14314	1.73357	1.41797	1.4006	1.72612	1.21402	1.079	1.41934	1.50518	1.74228	1.20185	1.51022	1.33577	1.11027	1.65886	1.52139	1.44679	1.07719	1.25479	1.12634	1.55575	1.41918	1.35999	0.898651	0.821965	0.884694	1.1142	1.18896	0.958621	1.06562	1.0875	1.35017	1.48131	1.60934	1.13005	1.24349	1.1095	0.855439
361.836	1.41684	1.27082	1.30732	1.44724	1.32562	1.7871	1.23867	1.18994	1.74166	2.04664	2.1513	1.65853	1.4254	1.41256	1.73619	1.21026	1.11524	1.30334	1.50974	1.68282	1.18482	1.49391	1.29022	1.12574	1.66517	1.52961	1.43785	1.05472	1.24677	1.14519	1.58193	1.41086	1.27043	0.975052	0.865925	0.860012	1.11883	1.19625	0.960044	1.05703	1.04594	1.33802	1.49619	1.57248	1.14327	1.23348	1.09752	0.857818
363.594	1.46123	1.27833	1.25909	1.473	1.39958	1.78621	1.26347	1.23853	1.79619	2.04706	2.26955	1.68915	1.45638	1.38168	1.72756	1.22965	1.12964	1.419	1.50714	1.66929	1.18293	1.52341	1.30094	1.10662	1.63976	1.57733	1.47128	1.12321	1.26242	1.1692	1.57157	1.42284	1.29353	0.900867	0.835418	0.882408	1.18315	1.17251	0.971194	1.1192	1.0954	1.2978	1.54257	1.50386	1.15364	1.18173	1.09925	0.864225
365.352	1.4531	1.25564	1.20207	1.45976	1.37753	1.80867	1.23779	1.21394	1.77983	2.12675	2.16424	1.66192	1.44138	1.37359	1.73367	1.19501	1.1488	1.46813	1.50518	1.71821	1.17148	1.49984	1.33219	1.08509	1.65003	1.59391	1.36622	1.06527	1.24321	1.15219	1.55912	1.41989	1.26488	0.855262	0.79862	0.84958	1.17588	1.20591	0.929137	1.11875	1.07867	1.3343	1.5841	1.56009	1.1594	1.19216	1.11196	0.841618
367.109	1.40829	1.25513	1.22171	1.50341	1.42793	1.75633	1.23397	1.27719	1.81019	2.13071	2.12328	1.65127	1.43536	1.39203	1.73961	1.19068	1.14999	1.33643	1.52588	1.67716	1.19267	1.48161	1.32955	1.1062	1.69076	1.59701	1.36892	1.13044	1.26942	1.13085	1.55757	1.44994	1.22461	0.939169	0.800662	0.896401	1.19725	1.18542	0.928113	1.15458	1.07063	1.33419	1.55107	1.46073	1.13072	1.23096	1.11687	0.82119
368.867	1.43007	1.23561	1.24727	1.52887	1.45476	1.7726	1.2645	1.33144	1.87453	2.14319	2.08889	1.65285	1.46703	1.45832	1.72863	1.17844	1.11524	1.39102	1.53501	1.62698	1.21443	1.46989	1.32457	1.12856	1.7068	1.61318	1.4212	1.13005	1.28418	1.15203	1.56107	1.43563	1.2823	0.888277	0.81255	0.939695	1.1979	1.20594	0.954645	1.17977	1.09827	1.32855	1.46981	1.46263	1.14239	1.26588	1.10734	0.820853
370.625	1.54243	1.25046	1.22203	1.51315	1.41671	1.78445	1.23324	1.31066	1.86981	2.19729	2.10112	1.77072	1.49913	1.41159	1.64193	1.19312	1.03846	1.4248	1.54674	1.61	1.16902	1.47983	1.36514	1.1225	1.71365	1.60712	1.39891	1.09625	1.3614	1.19255	1.54624	1.43512	1.4853	0.877642	0.79007	0.93985	1.21188	1.20585	0.903374	1.16763	1.09112	1.36723	1.50197	1.61526	1.10117	1.18368	1.06188	0.831376
372.383	1.47736	1.28183	1.19648	1.45554	1.40424	1.70028	1.16352	1.28758	1.8111	2.26263	2.09616	1.74119	1.46017	1.40011	1.56781	1.17674	1.13098	1.39785	1.50159	1.67055	1.14348	1.4948	1.36841	1.12323	1.74664	1.56587	1.41349	1.10406	1.35466	1.13218	1.48409	1.40751	1.30627	0.917007	0.796805	0.871292	1.22804	1.13746	0.850276	1.14632	1.03691	1.44496	1.48297	1.57708	1.07789	1.23665	1.05641	0.836049
374.141	1.48894	1.24529	1.22395	1.44492	1.40663	1.63574	1.2664	1.29808	1.81473	2.2233	2.1552	1.61763	1.42498	1.40027	1.58976	1.18766	1.01307	1.30027	1.5117	1.64476	1.1746	1.52252	1.38364	1.12574	1.75493	1.53056	1.47054	1.07075	1.39168	1.12684	1.48213	1.40142	1.46973	0.957719	0.809651	0.878499	1.19754	1.07436	0.915268	1.1531	1.03408	1.45261	1.46558	1.51075	1.02393	1.24265	1.07261	0.847474
375.898	1.51279	1.27666	1.29215	1.47387	1.39844	1.72203	1.2598	1.26369	1.83145	2.22538	2.12541	1.63215	1.38433	1.45541	1.63671	1.19953	1.09118	1.35213	1.49247	1.63595	1.15852	1.50711	1.36374	1.10526	1.74537	1.54808	1.36218	1.08442	1.40758	1.13518	1.51153	1.38761	1.38638	0.944187	0.865782	0.900927	1.20709	1.14261	0.92378	1.14334	1.04932	1.43751	1.5603	1.50508	0.983484	1.2821	1.08282	0.864454
377.656	1.50038	1.24663	1.24903	1.536	1.37387	1.68101	1.23441	1.25826	1.86563	2.22788	2.03464	1.67983	1.42807	1.46479	1.72216	1.16037	1.07618	1.40808	1.46166	1.64067	1.18832	1.5246	1.32628	1.12688	1.69869	1.54619	1.42867	1.10475	1.35656	1.16603	1.5202	1.32863	1.39417	0.885336	0.854525	0.936203	1.15615	1.10259	0.93073	1.11659	1.09827	1.44088	1.42415	1.52056	1.05271	1.25622	1.13285	0.873354
379.414	1.49349	1.20625	1.23513	1.53614	1.40311	1.76659	1.35094	1.38372	1.85181	2.22933	2.09527	1.75632	1.45344	1.49697	1.7558	1.15886	1.12088	1.21121	1.43803	1.61173	1.17687	1.49406	1.34292	1.14287	1.70807	1.54511	1.46063	1.07661	1.37654	1.18171	1.54204	1.29178	1.33242	0.995897	0.858905	0.953104	1.19223	1.18241	1.00598	1.21074	1.08416	1.44283	1.4345	1.63135	1.05586	1.26678	1.13862	0.897102
381.172	1.52024	1.23862	1.26995	1.5536	1.36455	1.66297	1.30794	1.42481	1.82637	2.20832	2.14243	1.73284	1.44278	1.51265	1.7585	1.1967	1.10618	1.36782	1.4465	1.67417	1.173	1.50829	1.35131	1.15572	1.71564	1.54349	1.4441	1.06098	1.34371	1.2204	1.55506	1.30376	1.37431	0.90554	0.877943	0.927984	1.1633	1.10255	0.967904	1.23283	1.06454	1.43073	1.48358	1.63325	1.07373	1.23947	1.13083	0.917886
[truncated: 2,368 more rows]
