# Supplementary material for: Spatial profiles of markers of glycolysis, mitochondria, and proton pumps in a rat glioma suggest coordinated programming for proliferation
Source: BMC Res Notes. 2015 Jun 2;8:207. doi: 10.1186/s13104-015-1191-z (PMC4467611; doi:10.1186/s13104-015-1191-z)
Supplement: Supplementary file 2 — Additional file 2: Numerical tabulation of profiles of V-ATPase and GAPDH after normalization and alignment [file 13104_2015_1191_MOESM2_ESM.xlsx]

## Sheet: Sheet1
x/mm	GAPDH 1	GAPDH 2	GAPDH 3	GAPDH 4	GAPDH 5	GAPDH 6	GAPDH 7	GAPDH 8	GAPDH 9	VATP 1	VATP 2	VATP 3	VATP 4	VATP 5	VATP 6	VATP 7	VATP 8	VATP 9	V/G K/B	L/C	M/D	N/E	O/F	P/G	Q/H	R/I	S/J
-1.49981	0.95675	2.79051		0.875487	1.0068		1.09911	1.21029	0.940872	0.951388	2.42307		1.02256	1.06278		1.0145	1.03066	0.933478	0.994395	0.868328		1.16799	1.0556		0.923021	0.851583	0.992142
-1.49805	0.88214	2.7034		0.852758	1.02259		1.08684	1.18148	0.919188	0.915915	2.44345		0.98608	1.05383		1.03429	1.09658	0.95014	1.03829	0.903842		1.15634	1.03055		0.95165	0.928134	1.03367
-1.49629	0.929132	2.67726		0.860974	1.01048		1.03945	1.16011	0.94616	0.851708	2.42204		0.97512	1.07632		1.04651	1.12427	0.934272	0.916671	0.904669		1.13258	1.06515		1.00679	0.969105	0.987435
-1.49453	0.948918	2.66638		0.7895	1.03785		1.00741	1.10204	0.92289	0.835746	2.5667		1.00064	1.0531		1.02569	1.05738	0.916419	0.880735	0.962619		1.26744	1.01469		1.01815	0.959481	0.992989
-1.49277	0.978186	2.87282		0.813324	1.12679		1.03365	1.21052	1.00751	0.874411	2.54357		0.894798	1.04295		1.02741	1.05026	0.879921	0.893911	0.885391		1.10017	0.925586		0.993955	0.867608	0.873362
-1.49102	0.963346	2.90418		0.825647	1.09364		1.00877	1.22283	0.855723	0.897114	2.68893		0.932932	1.03037		1.04014	1.18128	0.939032	0.931248	0.925882		1.12994	0.942151		1.0311	0.966017	1.09736
-1.48926	0.936552	2.91812		0.819075	1.10311		0.956949	1.2377	0.879522	0.951033	2.60399		0.993736	1.06084		1.09554	1.18484	0.963232	1.01546	0.892354		1.21324	0.961679		1.14483	0.957291	1.09518
-1.4875	0.964583	2.99521		0.843174	1.07627		0.929335	1.25512	1.01386	1.00744	2.38406		1.05364	1.05479		1.08729	1.12735	0.904121	1.04443	0.795958		1.24961	0.980046		1.16996	0.898196	0.891764
-1.48574	0.948506	2.95035		0.870011	1.0368		0.932062	1.10087	1.00063	0.971253	2.51561		0.99794	1.0473		1.09176	1.08767	0.956885	1.02398	0.852647		1.14704	1.01013		1.17134	0.988004	0.956277
-1.48398	0.953865	2.96037		0.920946	1.08838		1.07422	1.10691	0.94616	0.920526	2.61504		0.995538	0.972578		1.11671	1.11099	0.929908	0.965049	0.883351		1.081	0.893606		1.03955	1.00368	0.982823
-1.48223	0.946033	2.88153		0.935186	1.03101		1.09911	1.10506	0.774276	0.953161	2.57844		1.03037	0.975963		1.09314	1.01317	0.979498	1.00754	0.894817		1.10178	0.94661		0.994564	0.916849	1.26505
-1.48047	0.933666	2.723	0.930347	0.949152	1.02943		1.03297	1.11713	0.8663	0.989344	2.55428	0.828136	1.05499	1.00764		1.06905	1.06143	0.89698	1.05963	0.938038	0.890137	1.11151	0.978834		1.03492	0.950138	1.03542
-1.47871	0.969529	2.55139	0.814699	0.964761	1.07048		1.08002	1.09437	0.897504	0.951388	2.44172	0.906582	1.02797	1.03448		1.06302	1.08831	0.907295	0.981288	0.957014	1.11278	1.06551	0.966372		0.984263	0.994467	1.01091
-1.47695	1.04496	2.5588	0.830921	1.10826	1.10522		1.01559	1.09344	0.870002	0.914141	2.44621	0.87637	1.05049	1.01103		1.04754	1.0752	0.927131	0.874806	0.955999	1.0547	0.947873	0.914777		1.03146	0.983315	1.06566
-1.4752	1.07588	2.78528	0.869389	1.11264	1.07469		0.947404	1.05604	0.841443	0.949969	2.527	0.868144	1.07136	0.998694		1.01433	1.07358	0.89579	0.882968	0.90727	0.998569	0.962896	0.929284		1.07064	1.01661	1.06459
-1.47344	0.958812	2.72474	0.836698	1.02473	0.987327		0.966836	0.990996	0.840385	1.04646	2.53218	0.855955	1.08277	0.982493		1.01863	1.00264	0.929908	1.09141	0.929329	1.02302	1.05663	0.995104		1.05357	1.01175	1.10653
-1.47168	0.923773	2.78789	0.750668	0.962023	0.998379		0.989677	1.05976	0.797546	1.04716	2.55911	0.866798	1.07736	0.999178		1.06492	1.06791	0.919196	1.13357	0.917937	1.1547	1.11989	1.0008		1.07602	1.00769	1.15253
-1.46992	0.918414	2.72779	0.834731	0.921767	1.09522		0.991382	1.02561	0.909668	1.02162	2.66787	0.834717	1.02857	1.02916		1.02655	1.14208	0.915626	1.11238	0.978034	0.999983	1.11586	0.939689		1.03547	1.11357	1.00655
-1.46816	0.939437	2.74521	0.842966	0.945318	0.991537		0.976722	0.930133	0.920774	0.867317	2.51181	0.842793	0.967313	1.00232		0.984734	1.03309	0.962439	0.92323	0.914979	0.999796	1.02327	1.01088		1.0082	1.11069	1.04525
-1.46641	0.879666	2.87761	0.848127	0.854675	0.975748		0.900016	0.984027	0.899619	0.852418	2.61918	0.884372	0.987131	1.0149		0.943438	1.05576	0.966406	0.969024	0.910194	1.04273	1.15498	1.04012		1.04825	1.0729	1.07424
-1.46465	0.823605	2.87544	0.814945	0.870558	0.974696		0.904107	0.949182	0.882695	0.896759	2.75764	0.816171	0.998391	0.964356		0.972345	1.03957	0.94776	1.08882	0.959033	1.0015	1.14684	0.989392		1.07548	1.09523	1.07371
-1.46289	0.832262	2.85192	0.88807	0.878226	1.01101		0.882971	0.98937	0.905437	0.849225	2.64163	0.845635	0.932482	1.00256		1.04427	1.06937	0.919196	1.02038	0.926264	0.952217	1.06178	0.991645		1.18268	1.08086	1.0152
-1.46113	0.824017	2.87979	0.808308	0.931626	1.08995		0.919789	0.962655	0.986355	0.79708	2.55324	0.889831	0.890444	1.05915		1.06285	1.04022	0.952124	0.96731	0.886606	1.10086	0.955796	0.971736		1.15554	1.08057	0.965295
-1.45938	0.79846	2.78571	0.860049	0.909992	1.06838		0.882289	0.946627	0.790142	0.839293	2.49662	0.874351	0.958455	1.05721		1.02792	0.969281	0.931495	1.05114	0.896221	1.01663	1.05326	0.989551		1.16506	1.02393	1.1789
-1.45762	0.783208	2.85932	0.964636	0.845364	1.00996		0.872061	0.979381	0.806537	0.837874	2.52804	0.886242	0.968064	1.01901		1.00194	1.00588	0.961249	1.0698	0.884139	0.918732	1.14514	1.00896		1.14893	1.02706	1.19182
-1.45586	0.781559	3.01481	0.933296	0.954903	0.979433		0.953199	0.946394	0.882166	0.826877	2.6109	0.894468	1.01926	1.00039		1.03945	1.04734	0.916816	1.05798	0.866025	0.958396	1.0674	1.02139		1.09049	1.10667	1.03928
-1.4541	0.788567	2.98127	0.849602	0.884798	1.00522		1.00638	0.892965	0.855723	0.813043	2.76903	0.800766	0.962509	0.977173		1.10553	1.02872	0.929511	1.03104	0.928809	0.942519	1.08783	0.972097		1.09851	1.15202	1.08623
-1.45234	0.828139	3.0331	0.901834	0.92834	1.05574		1.02922	0.862534	0.80495	0.808786	2.90161	0.90733	0.973619	0.991681		1.1186	0.9675	0.890633	0.97663	0.956649	1.00609	1.04877	0.939319		1.08684	1.12169	1.10644
-1.45059	0.814536	2.86063	0.861155	1.01269	1.05311		1.01661	0.847899	0.925005	0.843904	2.87123	0.906732	1.02346	1.06737		1.13409	0.94677	0.887062	1.03605	1.00371	1.05293	1.01064	1.01354		1.11556	1.11661	0.958981
-1.44883	0.849162	3.03397	0.89274	1.14988	1.09101		1.01422	0.845343	0.929236	0.885763	2.7566	0.872556	1.09042	1.09204		1.16386	0.929927	0.929908	1.0431	0.908578	0.977392	0.948291	1.00094		1.14753	1.10006	1.00072
-1.44707	0.860704	3.01829	0.81728	1.0795	1.02364		1.06366	0.880188	0.763169	0.898888	2.82324	0.831576	1.16219	1.01514		1.16626	0.983857	0.965216	1.04436	0.935376	1.01749	1.07659	0.991693		1.09647	1.11778	1.26475
-1.44531	0.824017	3.03963	0.869758	1.10552	1.00101		1.02479	0.874613	0.836683	0.873347	2.89678	0.850944	1.22239	0.996034		1.07679	1.01317	0.912849	1.05986	0.953003	0.97837	1.10572	0.995028		1.05074	1.15842	1.09103
-1.44355	0.783208	2.96864	0.878115	1.11976	0.967854		1.03263	0.840233	0.886397	0.857029	2.70965	0.826341	1.16009	1.00184		1.04461	0.955677	0.891029	1.09426	0.912756	0.94104	1.03601	1.03511		1.0116	1.1374	1.00523
-1.4418	0.791452	2.83101	0.798845	1.14577	0.993116		0.997518	0.906903	0.862598	0.880796	2.68582	0.838606	1.09117	1.04657		1.10088	0.877616	0.942999	1.11289	0.948715	1.04977	0.952346	1.05383		1.10362	0.967707	1.09321
-1.44004	0.794338	2.69251	0.78508	1.00693	1.04469		0.991041	0.883673	0.855194	0.854901	2.53321	0.845859	1.09312	1.07148		1.05391	0.900937	0.930304	1.07624	0.940838	1.07742	1.0856	1.02564		1.06343	1.01954	1.08783
-1.43828	0.811651	2.79486	0.727317	0.9675	1.11837		1.05786	0.820719	0.821345	0.844969	2.69514	0.846009	1.03292	1.08478		1.05081	0.922153	0.910072	1.04105	0.964321	1.16319	1.06762	0.969962		0.993334	1.12359	1.10803
-1.43652	0.802582	2.75218	0.789627	1.02446	1.08259		1.0149	0.863695	0.905437	0.860222	2.63092	0.816994	1.10754	1.11888		1.11637	0.90531	0.89579	1.07182	0.955943	1.03466	1.08109	1.03352		1.09997	1.04818	0.989346
-1.43477	0.745284	2.64678	0.783237	1.02309	1.15627		1.11104	0.878795	0.810768	0.889664	2.5522	0.75986	1.05199	1.15055		1.09967	0.942235	0.936255	1.19372	0.964269	0.970154	1.02824	0.995059		0.989767	1.07219	1.15478
-1.43301	0.756414	2.61455	0.824408	1.07457	1.09259		1.17104	0.891107	0.845145	0.881506	2.6582	0.802411	1.1254	1.11017		1.15869	0.962641	0.948157	1.16537	1.0167	0.973318	1.0473	1.01609		0.989453	1.08028	1.12189
-1.43125	0.713132	2.58711	0.793806	1.09046	1.0889		1.16627	0.894127	0.830865	0.905273	2.61746	0.87996	1.17059	1.17401		1.14854	0.969119	0.900948	1.26943	1.01173	1.10853	1.07349	1.07816		0.984798	1.08387	1.08435
-1.42949	0.791452	2.51568	0.845178	1.05623	1.08101		1.14173	0.868109	0.812883	0.84284	2.54495	0.824546	1.11895	1.19094		1.11051	0.948875	0.916419	1.06493	1.01164	0.97559	1.05938	1.10169		0.972664	1.09304	1.12737
-1.42773	0.792277	2.66594	0.802409	1.01241	1.08364		1.09877	0.88135	0.820817	0.842485	2.60365	0.836736	1.17074	1.12831		1.06216	0.954219	0.937446	1.06337	0.976634	1.04278	1.15639	1.04122		0.966685	1.08268	1.14209
-1.42598	0.755177	2.73563	0.907979	1.07457	1.02154		1.10116	0.964049	0.851491	0.789276	2.46727	0.905236	1.13321	0.999661		1.08195	0.971224	0.918403	1.04515	0.901903	0.996979	1.05457	0.978587		0.98256	1.00744	1.07858
-1.42422	0.723849	2.54094	0.873076	0.975168	0.952592		1.01763	0.956151	0.825577	0.81659	2.23318	0.899328	1.09733	1.00015		1.05167	0.973978	0.907295	1.12812	0.878879	1.03007	1.12527	1.04992		1.03345	1.01864	1.09898
-1.42246	0.713956	2.64678	0.812978	0.922041	0.938908		0.992063	0.930365	0.976306	0.832198	2.41721	0.848552	1.04914	0.999903		1.01915	0.98742	0.912452	1.16562	0.913264	1.04376	1.13784	1.06496		1.0273	1.06132	0.934596
-1.4207	0.63646	2.74869	0.891757	1.07896	0.963644		0.967858	0.93989	0.839856	0.781472	2.40581	0.947189	1.10994	0.992165		1.03085	1.00572	0.94538	1.22784	0.875257	1.06216	1.02872	1.0296		1.06508	1.07004	1.12564
-1.41894	0.700353	2.48084	0.853289	1.08197	1.01364		1.07456	0.899005	0.82875	0.757705	2.25493	0.935822	1.10544	0.997485		1.06268	1.01916	0.927131	1.08189	0.90894	1.09672	1.02169	0.984061		0.98894	1.13366	1.11871
-1.41719	0.746521	2.58841	0.784589	0.966952	0.963644		1.03365	0.959403	0.90861	0.781826	2.15756	0.904638	1.0053	1.00861		1.02723	0.992116	0.875557	1.04729	0.833547	1.15301	1.03966	1.04666		0.993789	1.0341	0.963623
-1.41543	0.74075	2.60409	0.82576	1.00885	1.01417		0.916721	1.00075	0.844087	0.751674	2.199	0.877866	1.05754	1.07172		1.0059	0.967337	0.911262	1.01475	0.844438	1.0631	1.04826	1.05675		1.09728	0.96661	1.07958
-1.41367	0.698704	2.43423	0.840876	0.997349	1.02417		0.940585	1.00958	0.90385	0.719749	2.12684	0.864854	1.09147	1.06543		1.00779	0.998594	0.94895	1.03012	0.87372	1.02852	1.09438	1.04029		1.07145	0.989119	1.0499
-1.41191	0.692933	2.40549	0.846653	0.90342	1.01206		0.982518	1.0421	0.923419	0.754867	2.10508	0.85259	1.05424	1.02602		1.01897	1.03001	0.94776	1.08938	0.875118	1.00701	1.16694	1.01379		1.03711	0.988399	1.02636
-1.41016	0.656658	2.46124	0.82109	0.932995	0.948907		0.97604	0.956151	0.906495	0.784664	2.05606	0.920941	1.04253	0.978865		1.03119	1.01592	0.89698	1.19494	0.835375	1.12161	1.1174	1.03157		1.05651	1.06251	0.989504
-1.4084	0.658307	2.30357	0.839647	0.966678	0.882594		0.986268	0.98937	0.902792	0.784664	2.05951	0.918847	1.04028	0.9542		1.02586	1.02904	0.934272	1.19194	0.894051	1.09432	1.07614	1.08113		1.04014	1.0401	1.03487
-1.40664	0.731681	2.08101	0.896795	0.86426	0.925224		0.954904	1.0054	0.902264	0.819073	1.90552	0.928718	0.981576	0.92615		1.01966	1.04459	0.928718	1.11944	0.915672	1.0356	1.13574	1.001		1.06782	1.03898	1.02932
-1.40488	0.712719	1.93989	0.903801	0.905337	1.01838		0.935813	0.981239	0.919717	0.848516	1.73841	0.924381	0.948546	0.937999		1.02173	1.03892	0.914039	1.19053	0.896138	1.02277	1.04773	0.921071		1.09181	1.05878	0.993827
-1.40312	0.739513	1.82709	0.963898	0.830577	0.949434		0.995814	1.06487	0.893273	0.825458	1.74187	0.969474	0.976471	1.01828		0.979228	1.02013	0.942206	1.11622	0.953355	1.00578	1.17565	1.07251		0.983345	0.957991	1.05478
-1.40137	0.73333	1.88023	0.889544	0.904789	1.02101		0.939904	1.11899	0.831923	0.802401	1.82369	0.991011	0.961608	1.04875		0.98439	1.08605	0.912849	1.09419	0.969933	1.11407	1.0628	1.02717		1.04733	0.970557	1.09728
-1.39961	0.638933	1.92378	0.908963	0.893014	1.01048		0.869675	1.03513	0.910726	0.789276	1.89137	0.941655	0.9529	1.02384		1.01467	1.01511	0.964422	1.2353	0.983151	1.03597	1.06706	1.01322		1.16673	0.980659	1.05896
-1.39785	0.692109	1.87239	0.913878	0.939841	0.973643		0.915358	1.15105	1.04718	0.823685	1.81368	0.951452	0.991034	1.06181		1.01812	1.04686	0.953314	1.19011	0.968646	1.04111	1.05447	1.09055		1.11226	0.909478	0.910367
-1.39609	0.759712	2.02091	0.903678	1.00584	1.04259		0.938199	1.12527	1.04559	0.820137	1.82715	0.916454	1.02091	1.04633		1.03635	1.07228	0.94776	1.07954	0.904122	1.01414	1.01499	1.00359		1.10462	0.952914	0.906437
-1.39434	0.699116	2.07535	0.923956	0.936281	0.992063		0.890812	0.973109	0.937698	0.802046	1.8489	0.940608	0.974069	1.05552		1.02362	1.03617	0.902931	1.14723	0.890886	1.01802	1.04036	1.06397		1.14909	1.0648	0.962923
-1.39258	0.73704	1.93598	0.9258	0.942032	1.06101		0.87888	1.0126	0.886397	0.834327	1.81886	0.942328	1.03607	1.03448		0.968904	1.01851	0.903724	1.132	0.939505	1.01785	1.09983	0.975		1.10243	1.00584	1.01955
-1.39082	0.694994	1.90244	0.907365	0.934912	1.03522		0.845129	0.96823	0.885868	0.794242	1.79745	0.911967	1.02812	1.06253		0.977163	0.990011	0.889443	1.1428	0.944815	1.00507	1.09969	1.02638		1.15623	1.0225	1.00403
-1.38906	0.713544	1.68859	0.956524	0.932995	1.08259		0.892516	0.991693	0.8663	0.759124	1.72529	0.941356	0.992986	1.07293		0.992477	0.967661	0.907295	1.06388	1.02174	0.984142	1.0643	0.991082		1.112	0.975767	1.04732
-1.38731	0.69046	1.64416	0.814699	0.874666	1.09153		0.867289	0.91364	0.742014	0.789276	1.73151	0.934476	0.93023	1.01514		1.02775	1.05868	0.89222	1.14312	1.05312	1.14702	1.06353	0.930011		1.18502	1.15875	1.20243
-1.38555	0.674796	1.6838	0.848373	0.993789	0.991537		0.859447	0.90156	0.855194	0.840357	1.55335	0.932831	0.974069	1.02723		1.02104	1.09609	0.853341	1.24535	0.922528	1.09955	0.980156	1.036		1.18802	1.21577	0.997834
-1.38379	0.662841	1.66289	0.90208	0.89493	0.986274		0.913312	0.826295	0.911254	0.785374	1.55611	0.973737	0.94149	1.01901		1.05115	1.01139	0.943396	1.18486	0.935787	1.07943	1.05203	1.03319		1.15092	1.224	1.03527
-1.38203	0.651711	1.49608	0.868897	0.873297	1.00417		0.938199	0.821881	0.826105	0.802755	1.47187	0.90733	0.992986	1.00812		1.01175	0.942559	0.926337	1.23177	0.983816	1.04423	1.13705	1.00394		1.07839	1.14683	1.12133
-1.38027	0.680979	1.40592	0.899008	0.897395	0.929961		0.993427	0.91364	0.768458	0.786083	1.41559	0.973737	0.981275	1.03448		1.03154	0.917457	0.907692	1.15434	1.00688	1.08312	1.09347	1.11239		1.03836	1.00418	1.18119
-1.37852	0.713544	1.37761	0.903801	0.990777	0.937329		1.01934	0.993319	0.836683	0.75735	1.43976	0.919445	0.945243	1.05818		1.07232	0.955029	0.904121	1.06139	1.04511	1.01731	0.954043	1.12893		1.05197	0.961453	1.0806
-1.37676	0.669849	1.42814	0.931945	0.970238	0.995748		0.973654	1.07602	0.868416	0.780408	1.47705	0.971493	1.04794	1.05891		1.0761	1.07082	0.930304	1.16505	1.03425	1.04244	1.08008	1.06343		1.10522	0.995174	1.07127
-1.375	0.712307	1.45296	0.916214	0.977906	1.01154		0.90888	1.01005	0.896975	0.762671	1.52262	1.04508	1.09448	1.02408		1.05735	1.09512	0.861276	1.07071	1.04794	1.14065	1.1192	1.01241		1.16335	1.08423	0.9602
-1.37324	0.78362	1.52962	0.927889	1.1288	0.934171		0.965813	1.01794	0.826634	0.77012	1.39211	0.978747	1.16504	1.00716		1.04719	1.05933	0.857308	0.982772	0.910104	1.05481	1.03211	1.07813		1.08426	1.04065	1.03711
-1.37148	0.774139	1.49739	0.896058	1.0691	1.01154		1.01286	0.929901	0.831394	0.775796	1.43182	0.976877	1.1167	1.07777		1.04805	1.03941	0.906105	1.00214	0.95621	1.09019	1.04452	1.06548		1.03475	1.11776	1.08986
-1.36973	0.679742	1.55227	0.841368	0.959284	1.07153		0.997518	0.973573	0.731965	0.77083	1.41248	0.952872	1.05679	1.01441		1.03498	1.01965	0.889839	1.134	0.909949	1.13253	1.10165	0.946691		1.03755	1.04733	1.21568
-1.36797	0.713544	1.49521	0.951363	0.92478	1.12469		0.906494	1.11923	0.819759	0.795306	1.37934	1.01001	0.971216	1.01707		1.02087	1.06532	0.891426	1.11459	0.922504	1.06164	1.05021	0.904314		1.12617	0.951835	1.08742
-1.36621	0.711483	1.34451	0.909577	0.907801	1.04048		0.892175	1.12109	0.807595	0.828296	1.32271	0.975307	1.0056	0.985152		0.960989	1.04103	0.8704	1.16418	0.983787	1.07226	1.10773	0.946822		1.07713	0.928588	1.07777
-1.36445	0.640994	1.34712	0.891265	0.955177	0.9968		0.927631	1.04977	0.889042	0.848516	1.24641	0.903666	0.952149	1.03061		0.955827	1.02483	0.855325	1.32375	0.925236	1.01391	0.99683	1.03392		1.0304	0.976244	0.962075
-1.36269	0.697055	1.2243	0.948167	0.976811	1.06206		0.956608	0.919912	0.92765	0.850289	1.20912	0.912041	1.01115	1.09034		0.967528	1.0475	0.912452	1.21983	0.987599	0.961899	1.03516	1.02663		1.01141	1.1387	0.983617
-1.36094	0.758887	1.1446	0.890159	0.972703	1.0768		0.921835	0.938496	0.899619	0.813752	1.13558	0.995498	1.03908	1.07946		0.970109	1.01333	0.912056	1.0723	0.99212	1.11834	1.06824	1.00247		1.05237	1.07974	1.01382
-1.35918	0.789391	1.15157	0.916336	0.862617	1.05048		0.918767	1.07764	0.799133	0.793533	1.18184	0.978224	0.961608	1.05963		0.96856	1.0224	0.867623	1.00525	1.02629	1.06754	1.11476	1.00871		1.0542	0.948737	1.08571
-1.35742	0.763422	1.08754	0.836698	0.85221	1.00206		0.941608	1.10645	0.906495	0.7836	1.17667	1.00544	0.893897	1.01997		1.01158	1.16864	0.893806	1.02643	1.08195	1.20168	1.04892	1.01787		1.07431	1.05621	0.986003
-1.35566	0.680566	1.12761	0.928626	0.892192	0.949434		0.930699	1.07439	1.0091	0.784664	1.11176	1.00948	0.948696	0.954684		1.05408	1.12961	0.898964	1.15296	0.985938	1.08707	1.06333	1.00553		1.13257	1.0514	0.89086
-1.35391	0.67562	1.12936	0.90589	0.964761	0.95996		0.897289	0.96916	0.977893	0.780408	1.12004	0.981888	1.09748	0.982976		0.99437	1.11293	0.956885	1.1551	0.991754	1.08389	1.13757	1.02398		1.10819	1.14835	0.978517
-1.35215	0.737864	1.10409	0.927152	1.02199	0.942066		0.839333	0.932456	0.959911	0.81659	1.12798	0.982785	1.14762	0.979833		0.983702	1.03196	0.946967	1.10669	1.02164	1.06	1.12293	1.04009		1.172	1.10671	0.986515
-1.35039	0.687986	1.09146	0.95038	1.16193	0.961012		0.876493	0.928972	1.00169	0.781826	1.13938	1.00051	1.17119	0.929777		0.967184	0.938024	0.978704	1.1364	1.0439	1.05275	1.00797	0.967498		1.10347	1.00974	0.97705
-1.34863	0.718902	1.12369	0.911912	1.08607	1.04838		0.854675	0.865786	1.02919	0.79034	1.14801	0.934177	1.19747	0.923732		0.960301	0.956487	0.977514	1.09937	1.02164	1.02442	1.10256	0.881106		1.12359	1.10476	0.949786
-1.34688	0.68304	1.09234	0.929609	1.01789	0.979433		0.881607	0.973109	0.987942	0.805593	1.17943	0.906582	1.11775	0.966049		1.02741	1.00782	0.96839	1.17942	1.07973	0.975229	1.0981	0.986336		1.16538	1.03568	0.980209
-1.34512	0.732093	1.06446	0.734077	0.931078	0.947855		0.891153	1.02422	0.904379	0.798853	1.06687	0.947638	1.01085	0.957344		1.00659	1.04248	0.937842	1.09119	1.00226	1.29092	1.08568	1.01001		1.12953	1.01784	1.037
-1.34336	0.720551	1.16333	0.907488	0.940937	0.901541		0.935131	1.10227	0.843029	0.816945	1.12073	0.905236	0.97572	0.931712		1.02225	1.08637	0.921577	1.13378	0.963385	0.997519	1.03697	1.03347		1.09316	0.985579	1.09317
-1.3416	0.69046	1.17683	0.860294	0.91766	0.942592		1.01286	1.01283	0.791728	0.817654	1.16216	0.927222	0.898551	0.899067		1.00745	1.10095	0.906501	1.18422	0.987539	1.0778	0.979177	0.953824		0.994657	1.087	1.14497
-1.33984	0.727971	1.14547	0.868774	0.787035	0.97417		0.914676	1.06975	0.968373	0.813397	1.14352	0.911593	0.877082	0.955409		1.00383	1.09382	0.901344	1.11735	0.998298	1.04929	1.11441	0.980742		1.09748	1.02251	0.930782
-1.33809	0.727147	1.10409	0.903309	0.833315	0.972064		0.913653	0.996107	0.901735	0.813397	1.13661	0.972241	0.889393	0.958069		1.0207	1.02872	0.89698	1.11862	1.02945	1.07631	1.0673	0.985603		1.11716	1.03274	0.994727
-1.33633	0.731269	1.05836	0.927889	0.834958	0.944171		0.924221	0.956151	0.751005	0.781826	1.061	0.962893	0.927978	0.920346		0.996951	0.928631	0.936255	1.06914	1.00249	1.03772	1.11141	0.974767		1.07869	0.971218	1.24667
-1.33457	0.729208	0.974303	0.845178	0.831398	0.911541		0.951495	0.851848	0.858896	0.77757	1.02268	0.889831	0.953651	0.914543		1.00452	0.994545	0.928321	1.06632	1.04965	1.05283	1.14704	1.00329		1.05573	1.16752	1.08083
-1.33281	0.663666	0.976916	0.87283	0.900134	0.937855		1.02888	0.890642	0.815528	0.845678	0.995056	0.937991	0.999592	0.946946		1.05253	0.982237	0.927924	1.27425	1.01857	1.07465	1.11049	1.00969		1.02298	1.10284	1.13782
-1.33106	0.675208	1.04399	0.846161	0.937651	0.962065		1.0657	0.955686	0.789613	0.845323	0.984698	0.900675	1.08412	0.915994		1.12789	0.945474	0.919196	1.25195	0.943206	1.06442	1.15621	0.952112		1.05836	0.989314	1.16411
-1.3293	0.684689	1.06141	0.809906	0.979823	0.895752		1.11445	0.984259	0.820817	0.779698	1.06894	0.882353	1.02632	0.900034		1.12015	0.946932	0.89579	1.13876	1.0071	1.08945	1.04745	1.00478		1.00511	0.962075	1.09134
-1.32754	0.706536	1.07099	0.849725	1.05486	0.847859		1.12638	0.947788	0.914428	0.800982	1.05444	0.936794	1.0116	0.889394		1.07387	1.01187	0.937842	1.13367	0.984545	1.10247	0.958994	1.04899		0.953374	1.06762	1.02561
-1.32578	0.652536	1.00218	0.89446	0.954629	0.901015		1.07184	0.943607	0.83827	0.763735	1.00472	0.942627	0.983377	0.955651		1.10432	0.954867	0.915229	1.17041	1.00254	1.05385	1.03011	1.06064		1.0303	1.01193	1.09181
-1.32402	0.587406	0.998693	0.875288	1.01241	1.01417		1.064	0.959171	0.873704	0.802401	1.0213	0.919894	0.961458	1.02989		1.17005	0.956973	0.900551	1.36601	1.02263	1.05096	0.949671	1.0155		1.09967	0.997708	1.03073
-1.32227	0.645116	1.02265	0.895444	0.923411	0.993116		1.08854	0.971947	0.900148	0.783955	1.10105	0.943749	0.943442	0.998694		1.18726	0.992926	0.89698	1.21522	1.07667	1.05395	1.02169	1.00562		1.09068	1.02158	0.996481
-1.32051	0.693345	1.06707	0.934157	0.915469	0.901541		1.10423	0.925487	0.905966	0.795661	1.13972	0.951227	0.944643	0.94743		1.16471	1.03131	0.94895	1.14757	1.06808	1.01827	1.03187	1.0509		1.05478	1.11434	1.04745
-1.31875	0.678918	1.07578	0.966725	1.00474	0.896278		1.08956	0.890177	0.983711	0.816945	1.16734	0.983907	0.969114	0.903419		1.17143	0.973816	0.913246	1.2033	1.08511	1.01777	0.96454	1.00797		1.07513	1.09396	0.928368
-1.31699	0.769605	1.02091	0.843703	0.931626	0.90733		0.993086	0.919912	0.971546	0.827232	1.13661	1.01531	0.932632	0.921314		1.14132	0.98078	0.985052	1.07488	1.11334	1.2034	1.00108	1.01541		1.14926	1.06617	1.0139
-1.31523	0.795987	0.972997	0.976188	0.998171	0.913119		1.02684	0.870432	1.10218	0.851708	1.05548	1.00559	1.03878	0.914059		1.05339	1.00491	0.965216	1.07	1.08477	1.03012	1.04068	1.00103		1.02586	1.1545	0.875734
-1.31348	0.71478	1.03615	1.05239	1.0858	0.861016		0.97195	0.906903	0.901206	0.872283	1.14421	1.06048	1.04778	0.903177		1.02276	0.956487	1.02512	1.22035	1.10429	1.00769	0.964987	1.04897		1.05228	1.05467	1.1375
-1.31172	0.753529	1.16812	1.02387	1.01487	0.877858		0.914676	0.95104	0.977893	0.860931	1.15975	0.996096	0.966412	0.960246		1.04754	0.914056	0.938636	1.14253	0.992834	0.972871	0.952247	1.09385		1.14526	0.961111	0.959855
-1.30996	0.756002	1.10801	1.02793	0.909718	0.954697		0.969904	0.965443	0.911254	0.881861	1.15319	1.09309	0.961608	0.964356		1.06767	0.967014	0.894997	1.16648	1.04077	1.06339	1.05704	1.01012		1.1008	1.00163	0.982159
-1.3082	0.743223	1.098	1.02596	0.877678	0.929435		1.05991	0.96614	0.890628	0.871219	1.15768	0.987347	0.956653	0.915268		1.16162	0.941425	0.836679	1.17222	1.05435	0.962362	1.08998	0.984758		1.09596	0.974419	0.939426
-1.30645	0.811239	1.14329	0.963038	0.993515	1.05101		1.004	1.01214	0.909139	0.833262	1.20394	1.06123	1.03668	0.953233		1.14871	1.00653	0.84144	1.02715	1.05305	1.10196	1.04344	0.90697		1.14414	0.994462	0.925535
-1.30469	0.811239	1.20078	0.98221	0.989134	1.10048		1.04865	1.00284	0.81923	0.884344	1.11694	1.02967	1.01926	1.0016		1.10621	1.02888	0.895393	1.09012	0.930171	1.04832	1.03046	0.910145		1.05489	1.02596	1.09297
-1.30293	0.858231	1.14983	1.02645	0.937103	0.995221		0.977404	0.936638	0.827163	0.936134	1.17908	1.02115	1.02136	1.05649		1.08109	0.983371	0.885475	1.09077	1.02544	0.994831	1.08991	1.06156		1.10608	1.04989	1.0705
-1.30117	0.894918	1.16942	0.902203	0.845638	1.01838		0.984904	0.97125	0.867358	0.954935	1.14248	1.03416	0.981726	0.992407		1.09486	1.01139	0.923957	1.06706	0.976962	1.14626	1.16093	0.974498		1.11164	1.04133	1.06525
-1.29941	0.852048	1.25348	0.938458	0.891097	1.04048		0.960699	0.912943	0.876877	0.93507	1.11694	1.09182	0.917769	0.977173		1.11998	0.963775	0.912452	1.09744	0.891064	1.16342	1.02993	0.939153		1.16579	1.05568	1.04057
-1.29766	0.90275	1.14591	0.887578	0.857414	1.02048		1.0357	0.815376	0.91337	0.936844	1.21879	0.988843	0.946744	0.957102		1.12927	0.966042	0.927924	1.03777	1.0636	1.11409	1.10419	0.937891		1.09034	1.18478	1.01593
-1.2959	0.944384	1.13023	0.897164	0.83934	1.0589		0.996495	0.967766	0.909139	0.946776	1.17494	0.983309	0.933683	0.948639		1.11069	0.970901	0.962835	1.00253	1.03956	1.09602	1.1124	0.895869		1.11459	1.00324	1.05906
-1.29414	0.938613	1.14068	0.942145	0.873023	1.02785		0.995814	0.997965	0.839856	0.897114	1.21223	0.988244	0.921222	0.949122		1.06285	0.948227	0.937049	0.955787	1.06272	1.04893	1.05521	0.923404		1.06732	0.950161	1.11573
-1.29238	0.908933	1.1642	0.944849	0.859604	0.968907		0.974336	0.961494	0.912312	0.931878	1.15837	0.940384	0.925125	0.896165		1.0453	0.983533	0.896583	1.02524	0.99499	0.995274	1.07622	0.924924		1.07284	1.02292	0.982759
-1.29062	0.860704	1.14112	0.949519	0.865903	0.957328		0.945017	0.953596	0.823461	0.882925	1.12695	1.02107	0.917018	0.943077		1.02827	0.983695	0.914436	1.02582	0.987584	1.07536	1.05903	0.985113		1.08809	1.03156	1.11048
-1.28887	0.899453	1.0196	0.928381	0.877404	0.979433		0.951495	0.931527	0.799662	0.929749	1.0396	1.01606	0.946744	0.971611		0.986971	1.00264	0.927527	1.03368	1.01961	1.09445	1.07903	0.992014		1.03729	1.07634	1.1599
-1.28711	0.896567	1.01699	0.885612	0.916291	1.04154		0.913653	0.984956	0.82399	0.950678	1.06825	1.00903	0.980825	0.985394		1.01553	0.955029	0.946173	1.06035	1.05041	1.13936	1.07043	0.946098		1.11151	0.969616	1.14828
-1.28535	0.847514	1.04704	0.961563	0.942854	1.14364		0.858766	1.0356	0.899619	0.959546	1.16665	0.99161	1.0667	1.0814		1.00814	1.02969	0.865243	1.13219	1.11424	1.03125	1.13135	0.945576		1.17394	0.994294	0.961788
-1.28359	0.883788	1.05749	0.890651	1.06225	1.11364		0.927971	0.967998	0.845145	0.999276	1.18392	0.989366	1.0697	1.07342		1.01106	1.01463	0.905708	1.13067	1.11955	1.11084	1.00702	0.963882		1.08954	1.04817	1.07166
-1.28184	0.907285	1.0392	0.901711	1.06718	1.13837		0.903425	0.884602	0.799662	0.870154	1.14904	0.992582	1.09583	1.06858		0.994198	1.00491	0.868417	0.959075	1.1057	1.10078	1.02684	0.938689		1.10048	1.136	1.08598
-1.28008	0.880078	1.09451	0.939933	0.923685	1.10995		0.899335	0.807014	0.933996	0.885763	1.17632	1.00926	1.08592	1.10267		0.967528	0.999566	0.900948	1.00646	1.07474	1.07376	1.17564	0.993442		1.07583	1.2386	0.964616
-1.27832	0.828964	1.06925	0.854272	0.866998	1.06364		0.925244	0.81166	0.835625	0.859512	1.18184	0.95721	1.02286	1.05939		0.958924	0.908873	0.893013	1.03685	1.1053	1.1205	1.17977	0.996005		1.0364	1.11977	1.06868
-1.27656	0.940262	1.22735	0.959597	0.925601	1.05838		0.853311	0.902722	0.816057	0.865898	1.22949	1.05757	1.00199	1.1109		0.976991	0.89203	0.919196	0.920911	1.00174	1.1021	1.08253	1.04962		1.14494	0.988156	1.12639
-1.2748	1.03384	1.29835	0.925677	0.957915	1.09311		0.844106	0.940587	0.80019	0.8698	1.25159	1.02489	1.06925	1.11235		0.979744	0.956325	0.925147	0.841333	0.963987	1.10718	1.11623	1.0176		1.16069	1.01673	1.15616
-1.27305	1.00292	1.27265	0.851937	1.0617	1.03996		0.906494	0.929669	0.816057	0.942874	1.29475	1.03356	1.14657	1.04996		0.958752	1.02532	0.909278	0.940131	1.01736	1.21319	1.07994	1.00962		1.05765	1.10288	1.11423
-1.27129	1.00745	1.34538	0.883277	1.01542	1.08627		0.875811	1.02166	0.864185	1.03865	1.39349	1.10939	1.08442	1.01683		0.939309	1.00378	0.900551	1.03097	1.03576	1.256	1.06795	0.936075		1.0725	0.982496	1.04208
-1.26953	1.07135	1.34712	0.934771	0.966678	1.08732		0.833879	0.982401	0.996933	1.02127	1.42664	1.0447	1.0595	0.991923		0.893711	1.02337	0.882302	0.953259	1.05902	1.1176	1.09602	0.912262		1.07175	1.04171	0.885016
-1.26777	1.12947	1.47779	0.884137	1.04637	0.989432		0.855356	0.883673	0.923419	1.00105	1.43527	0.991684	1.07466	0.993374		0.916596	1.00961	0.909675	0.886302	0.971229	1.12164	1.02704	1.00398		1.0716	1.14251	0.985117
-1.26602	1.13153	1.45078	0.903186	0.939568	0.997853		0.87513	0.941748	1.05458	0.98154	1.50087	1.0453	1.02061	1.00111		0.945503	0.989849	0.921974	0.867446	1.03452	1.15735	1.08625	1.00327		1.08042	1.05108	0.874257
-1.26426	1.20985	1.44033	0.906259	0.965857	0.971538		0.936494	0.871826	1.00857	1.05213	1.52608	1.05764	1.07481	0.921314		1.00177	0.944502	0.92237	0.869638	1.05953	1.16704	1.1128	0.948304		1.0697	1.08336	0.914534
-1.2625	1.26055	1.38458	0.940548	1.06389	0.944697		0.960017	0.888551	0.917601	1.13088	1.5026	1.02302	1.07211	0.952266		1.02809	0.967337	0.916816	0.897131	1.08523	1.08768	1.00772	1.00801		1.07091	1.08867	0.999145
-1.26074	1.12287	1.38894	0.910314	1.02282	0.955749		0.966154	1.00935	0.999577	1.05816	1.58166	1.07275	1.09673	0.95686		1.01502	0.996651	0.935065	0.94237	1.13876	1.17844	1.07226	1.00116		1.05058	0.98742	0.935461
-1.25898	1.08371	1.33319	0.97963	0.996254	0.913646		0.978427	0.879724	0.952507	1.04752	1.56682	1.04321	1.08457	0.939208		1.00624	0.964422	0.92237	0.966603	1.17524	1.0649	1.08865	1.02798		1.02843	1.09628	0.968361
-1.25723	1.21026	1.47822	0.969429	0.917112	0.877332		0.923539	0.966372	0.876349	1.09789	1.52953	1.06004	1.05649	0.886734		1.01072	0.988553	0.89341	0.907152	1.03471	1.09346	1.15198	1.01072		1.09439	1.02295	1.01947
-1.25547	1.22964	1.54355	0.931822	0.965309	0.904173		0.889448	0.950111	0.870002	1.11882	1.49949	0.989441	1.08337	0.900759		1.00091	0.946446	0.887459	0.909879	0.971452	1.06184	1.1223	0.996225		1.12531	0.996142	1.02007
-1.25371	1.30878	1.47692	0.922604	0.992968	0.892594		0.873425	0.931295	0.78644	1.07519	1.57441	0.980617	1.08231	0.924215		0.973894	0.949847	0.908485	0.821519	1.06601	1.06288	1.08998	1.03543		1.11503	1.01992	1.15519
-1.25195	1.23912	1.50392	0.888807	0.971608	0.883647		0.883312	0.846737	0.847789	1.13124	1.56336	0.95878	1.04929	0.89689		0.963054	0.948713	0.964819	0.912936	1.03953	1.07873	1.07995	1.01499		1.09028	1.12043	1.13804
-1.25019	1.26179	1.56794	0.914247	0.951891	0.959433		0.912289	0.862069	0.855723	1.0986	1.73462	0.969698	1.07421	0.911399		0.968388	0.897536	0.937446	0.870669	1.1063	1.06065	1.1285	0.949935		1.06149	1.04114	1.0955
-1.24844	1.28941	1.69251	0.969798	0.882881	0.968907		0.937858	0.973109	0.757351	1.16387	1.765	0.956163	1.04718	0.960246		0.987831	0.881989	0.925544	0.90264	1.04283	0.985941	1.1861	0.991061		1.05328	0.906362	1.22208
-1.24668	1.25602	1.78789	0.89274	0.932448	1.03575		0.927289	1.0047	0.732494	1.19509	1.73634	0.955415	0.999442	0.979107		1.04169	0.956811	0.922767	0.95149	0.971167	1.07021	1.07185	0.945316		1.12337	0.952333	1.25976
-1.24492	1.34341	1.75174	0.829324	0.872749	1.04417		0.920812	1.01214	0.849376	1.12556	1.72944	0.952798	0.974069	0.974029		1.00917	1.02208	0.91761	0.837839	0.987266	1.14889	1.11609	0.932829		1.09595	1.00982	1.08033
-1.24316	1.40112	1.69599	0.878729	0.799632	1.00417		0.917403	1.03746	0.895917	1.20218	1.62309	0.94517	0.891495	0.963873		1.00297	1.0224	0.908088	0.858016	0.957017	1.07561	1.11488	0.959872		1.09327	0.985489	1.01359
-1.24141	1.31785	1.65941	0.920023	0.804014	0.949434		1.00059	1.04442	0.905966	1.20538	1.63932	1.01015	0.890745	1.01441		0.980261	1.08119	0.978307	0.914652	0.987896	1.09797	1.10787	1.06844		0.979687	1.0352	1.07985
-1.23965	1.41266	1.63023	0.988232	0.917934	0.972591		0.989677	1.0644	0.947747	1.17877	1.60652	1.00806	0.933233	0.960487		1.01123	1.03601	0.914436	0.834433	0.985459	1.02007	1.01667	0.987556		1.02178	0.97332	0.964852
-1.23789	1.47284	1.66638	0.943006	0.822635	0.973643		1.00945	1.16058	0.857309	1.13975	1.67316	0.985104	0.856965	0.947913		1.02138	1.09739	0.898567	0.773844	1.00407	1.04464	1.04173	0.973573		1.01182	0.945552	1.04812
-1.23613	1.41925	1.65026	1.03653	0.824826	0.956802		0.933085	1.06045	0.779564	1.11989	1.59962	0.976279	0.868074	1.0045		1.0102	1.12508	0.865639	0.789065	0.969311	0.941871	1.05243	1.04985		1.08265	1.06094	1.11041
-1.23438	1.25561	1.65157	1.00654	0.771973	0.924698		0.828424	1.05395	0.825577	1.15926	1.67212	1.01225	0.81808	0.958311		0.987831	1.09334	0.908088	0.923267	1.01245	1.00567	1.05973	1.03635		1.19242	1.03737	1.09994
-1.23262	1.19955	1.73476	0.981104	0.795798	0.8847		0.911608	1.01539	0.92765	1.18196	1.63587	0.954892	0.843452	0.886734		0.989724	1.1152	0.928321	0.985343	0.942997	0.973282	1.05988	1.0023		1.08569	1.0983	1.00072
-1.23086	1.24489	1.79747	0.884137	0.871927	0.974696		0.903767	1.03722	0.938756	1.09151	1.67661	0.964165	0.896149	0.925666		1.0176	1.0773	0.873574	0.87679	0.932759	1.09052	1.02778	0.949697		1.12595	1.03864	0.930565
-1.2291	1.23623	1.79051	0.943128	0.861795	1.0089		0.84172	0.996339	0.904908	1.07944	1.86858	1.03207	0.923474	0.945011		0.994198	1.04961	0.876748	0.873173	1.0436	1.0943	1.07157	0.93667		1.18115	1.05347	0.96888
-1.22734	1.33887	1.79051	0.975205	0.801823	0.943118		0.860811	0.934779	0.837212	1.16281	1.82508	1.01539	0.884889	0.865213		0.989552	0.96588	0.903328	0.868496	1.01931	1.04121	1.1036	0.917396		1.14956	1.03327	1.07897
-1.22559	1.30961	1.72474	0.903063	0.801001	0.946802		0.879902	1.06557	0.836154	1.15394	1.83163	0.961846	0.883388	0.894714		1.00297	0.937377	0.891823	0.881134	1.06198	1.06509	1.10285	0.944985		1.13987	0.879699	1.06658
-1.22383	1.35083	1.73693	0.879098	0.839887	1.07048		0.851606	1.05929	0.923948	1.18622	1.76396	0.982037	0.937736	0.944528		0.9486	0.921505	0.86802	0.878142	1.01556	1.1171	1.1165	0.88234		1.1139	0.869926	0.939469
-1.22207	1.40524	1.66725	0.894952	0.883977	1.0568		0.825697	1.03629	0.883224	1.22276	1.78744	0.955939	0.958305	0.967742		1.01897	0.985152	0.905311	0.870141	1.07209	1.06815	1.08408	0.91573		1.23408	0.950649	1.02501
-1.22031	1.45965	1.69599	0.886964	0.828386	0.998905		0.824333	1.03235	0.867887	1.20928	1.78537	1.00731	0.88534	0.990231		1.04823	0.988553	0.898567	0.828469	1.0527	1.13569	1.06875	0.991316		1.27161	0.957579	1.03535
-1.21856	1.44811	1.55575	0.866808	0.821266	0.913119		0.89013	0.995642	0.83827	1.17735	1.76673	0.928045	0.876482	1.0265		1.04289	1.08329	0.885475	0.813026	1.13561	1.07065	1.06723	1.12417		1.17162	1.08804	1.05631
-1.2168	1.40813	1.54225	0.868897	0.740207	0.985222		0.964108	1.04652	0.947218	1.22843	1.69353	0.984206	0.788804	1.00329		1.03257	1.05722	0.939826	0.872388	1.09809	1.13271	1.06565	1.01834		1.07101	1.01023	0.992196
-1.21504	1.40318	1.44512	0.930716	0.714466	0.928382		0.932403	1.10087	0.867358	1.21105	1.6155	0.991684	0.70593	0.975963		1.02362	1.08524	0.943793	0.863077	1.1179	1.06551	0.988053	1.05125		1.09783	0.985797	1.08812
-1.21328	1.35619	1.48301	0.918426	0.668459	0.96417		0.859106	1.04652	0.829808	1.166	1.59962	1.02661	0.744965	0.97282		0.97269	1.06775	0.919196	0.859763	1.07863	1.11779	1.11445	1.00897		1.13221	1.02029	1.10772
-1.21152	1.30012	1.54355	0.904415	0.737469	0.905751		0.821606	0.995177	0.877406	1.19757	1.57372	0.975083	0.70563	0.935097		0.974582	1.07892	0.895393	0.92112	1.01954	1.07814	0.956826	1.0324		1.18619	1.08415	1.0205
-1.20977	1.34835	1.47996	0.914739	0.699678	0.924172		0.87172	0.957545	0.836154	1.15607	1.49569	0.940309	0.658337	0.950815		0.943783	1.10062	0.918403	0.857391	1.01063	1.02795	0.940915	1.02883		1.08267	1.14942	1.09837
-1.20801	1.28405	1.23127	0.869143	0.71337	0.965222		0.830129	1.05279	0.814999	1.22772	1.48706	0.993853	0.643324	0.994341		0.941718	1.04313	0.891426	0.956134	1.20774	1.14349	0.901809	1.03017		1.13442	0.990827	1.09378
-1.20625	1.36484	1.18118	0.93047	0.72186	0.9968		0.824333	0.965675	0.862069	1.16813	1.41697	1.01337	0.641372	1.02118		0.976819	1.0373	0.901344	0.85587	1.19962	1.0891	0.8885	1.02446		1.18498	1.07417	1.04556
-1.20449	1.38669	1.21559	0.968569	0.704333	1.01101		0.906153	0.918053	0.882695	1.17203	1.26574	0.971418	0.688965	0.950089		0.949633	0.995193	0.946967	0.8452	1.04126	1.00294	0.97818	0.939743		1.04798	1.08403	1.07281
-1.20273	1.3298	1.13545	0.957262	0.678866	0.991537		0.945017	0.944303	0.804422	1.17735	1.20843	1.00948	0.685812	0.948397		0.961161	1.00475	0.915229	0.885356	1.06427	1.05455	1.01023	0.956491		1.01708	1.06401	1.13775
-1.20098	1.2655	1.11498	0.87664	0.742398	0.968907		0.897971	0.872755	0.789613	1.23092	1.24123	0.979345	0.714337	0.96484		0.976647	0.963613	0.901344	0.972672	1.11323	1.11716	0.962202	0.995803		1.08762	1.1041	1.1415
-1.19922	1.24448	1.05836	0.987495	0.767318	0.97417		0.863197	0.829779	0.818172	1.24404	1.22846	0.966931	0.759828	0.959037		0.999016	0.950333	0.892616	0.99965	1.16071	0.979176	0.990238	0.984466		1.15734	1.14528	1.09099
-1.19746	1.23953	1.1507	0.978032	0.777177	0.947855		0.936494	0.895985	0.773747	1.22843	1.13627	1.08008	0.799013	0.950815		1.04719	0.973492	0.880715	0.991047	0.987462	1.10434	1.0281	1.00312		1.11821	1.0865	1.13825
-1.1957	1.35206	1.07709	0.936615	0.774986	0.957854		0.956949	0.935941	0.785911	1.23588	1.12488	1.02623	0.849908	0.950089		1.04668	0.957782	0.848977	0.914071	1.04436	1.09568	1.09668	0.991893		1.09377	1.02334	1.08025
-1.19395	1.38133	1.02831	0.941531	0.871927	0.976801		0.936835	0.885067	0.785911	1.19722	1.08655	0.993479	0.877833	0.897132		1.07679	0.962641	0.814463	0.866711	1.05664	1.05517	1.00677	0.918439		1.14939	1.08765	1.03633
-1.19219	1.35083	1.06446	0.935755	0.858235	0.898383		0.997518	1.00145	0.891157	1.1926	1.11832	1.03468	0.898551	0.901001		1.04977	1.03018	0.825174	0.88287	1.05059	1.10572	1.04698	1.00291		1.05239	1.02868	0.925958
-1.19043	1.37597	1.12631	1.04292	0.775533	0.929435		0.934449	1.06092	0.807595	1.17487	1.21741	1.07604	0.903356	0.891328		1.01812	1.07099	0.881508	0.853845	1.08088	1.03175	1.16482	0.959001		1.08954	1.00949	1.09152
-1.18867	1.44028	1.22038	0.954189	0.792786	0.97838		0.890812	1.00842	0.755765	1.19899	1.28508	1.03394	0.869876	0.905112		1.01502	1.04054	0.889046	0.832471	1.05301	1.08358	1.09724	0.925113		1.13943	1.03185	1.17635
-1.18691	1.50623	1.20993	1.07537	0.77033	0.911014		0.870698	1.00749	0.747303	1.28093	1.29923	1.06714	0.779645	0.885041		0.985595	1.08362	0.890633	0.850421	1.07381	0.992348	1.01209	0.97149		1.13196	1.07556	1.1918
-1.18516	1.45759	1.02788	1.03629	0.801823	0.912067		0.853311	1.04977	0.887984	1.25291	1.28301	1.04328	0.810873	0.889394		0.965979	1.10581	0.89817	0.859575	1.24821	1.00675	1.01129	0.975141		1.13204	1.05338	1.01147
-1.1834	1.42214	0.982143	0.988478	0.834137	0.995221		0.851266	0.881814	1.09372	1.18941	1.25884	1.09877	0.783549	0.889152		0.991789	1.1071	0.868813	0.836353	1.28173	1.11158	0.939353	0.893422		1.16508	1.25548	0.794367
-1.18164	1.39658	1.09625	1.00421	0.780737	0.966801		0.916039	0.947091	0.997462	1.15962	1.21326	1.08875	0.757125	0.920346		0.970797	1.04005	0.935065	0.830322	1.10674	1.08419	0.969758	0.95195		1.05978	1.09816	0.937445
-1.17988	1.43987	1.1446	1.06885	0.791964	0.945223		0.890812	0.960797	0.802306	1.12946	1.31822	1.07985	0.780246	0.908255		0.96942	1.02645	0.925147	0.784422	1.15169	1.01029	0.985204	0.96089		1.08824	1.06833	1.15311
-1.17813	1.38051	1.18554	1.05915	0.774438	0.896804		0.925585	0.95406	0.859954	1.18019	1.3745	1.15015	0.794509	0.900034		0.97854	1.01981	0.910072	0.854895	1.15939	1.08592	1.02592	1.0036		1.05721	1.06892	1.05828
-1.17637	1.35783	1.14286	0.995729	0.865355	0.906278		0.862175	0.904812	0.83827	1.20183	1.4225	1.05689	0.81823	0.924457		0.998328	0.969119	0.864053	0.885106	1.24468	1.06143	0.945542	1.02006		1.15792	1.07107	1.03076
-1.17461	1.41843	1.21211	1.01736	0.938472	0.876279		0.907857	0.971715	0.80495	1.17345	1.33859	1.12121	0.797211	0.882623		1.03515	0.926688	0.853341	0.827287	1.10435	1.10208	0.849478	1.00724		1.14021	0.953662	1.06012
-1.17285	1.30301	1.27526	1.024	0.928614	0.866279		0.866948	0.951505	0.789084	1.13585	1.31408	1.13265	0.830991	0.882865		1.01932	1.00313	0.878731	0.87171	1.03044	1.10611	0.894873	1.01915		1.17576	1.05426	1.11361
-1.17109	1.25231	1.2108	1.13731	0.848377	0.896804		0.888425	1.07811	0.886926	1.19615	1.37174	1.14162	0.845704	0.942351		1.05545	1.05463	0.903328	0.955158	1.13292	1.00379	0.99685	1.05079		1.18801	0.978222	1.01849
-1.16934	1.35	1.03963	0.984423	0.921494	1.05995		0.909903	1.05186	0.923948	1.26249	1.27714	1.10894	0.821533	0.967016		1.04892	1.05495	0.891426	0.935173	1.22845	1.12649	0.891523	0.912318		1.15278	1.00294	0.964802
-1.16758	1.23829	0.928136	1.06812	0.895478	1.07259		0.898994	0.963584	0.874762	1.17487	1.20532	1.21678	0.777844	0.986362		0.979572	1.02094	0.913642	0.94878	1.29865	1.13918	0.868635	0.91961		1.08963	1.05953	1.04445
-1.16582	1.31703	0.866289	1.14481	0.93546	1.00469		0.866948	0.9076	0.947747	1.19296	1.14904	1.16675	0.791806	1.04101		0.973722	0.985638	0.898964	0.905798	1.3264	1.01917	0.846435	1.03615		1.12316	1.08598	0.948527
-1.16406	1.32321	0.932491	1.06726	0.897395	1.03048		0.839333	0.892268	0.879522	1.12201	1.06929	1.2084	0.847206	1.00184		0.92193	0.959726	0.946173	0.847948	1.1467	1.13225	0.944072	0.972202		1.09841	1.0756	1.07578
-1.1623	1.18718	0.97169	1.03334	1.06691	0.958907		0.828083	0.841394	0.850434	1.07696	1.07343	1.11066	0.908761	0.987571		0.997295	0.963451	0.911262	0.907161	1.10471	1.07483	0.851772	1.02989		1.20434	1.14506	1.07153
-1.16055	1.2115	1.00261	1.03223	1.1288	0.936276		0.849561	0.94895	0.792786	1.08618	1.04685	1.06759	0.961307	0.955409		0.968044	0.938672	0.924354	0.896563	1.04412	1.03425	0.851622	1.02044		1.13946	0.98917	1.16596
-1.15879	1.13071	1.08624	1.09958	1.15043	0.92154		0.863879	0.997501	0.889042	1.10179	1.06722	1.16196	0.948846	0.886009		0.993166	0.947741	0.904518	0.974431	0.982489	1.05673	0.824776	0.961443		1.14966	0.950116	1.01741
-1.15703	1.16904	1.10714	1.0997	1.04089	0.901015		0.850925	1.05372	0.887984	1.04078	1.1121	1.11597	0.869726	0.81685		0.98938	0.981589	0.937842	0.890285	1.00448	1.01479	0.835559	0.906589		1.16271	0.931549	1.05615
-1.15527	1.12864	1.04399	1.01318	0.929435	0.911014		0.843083	0.917821	0.80019	1.02517	1.07965	1.09862	0.857265	0.823862		0.97768	1.01511	0.893806	0.908322	1.03415	1.08433	0.92235	0.904335		1.15965	1.106	1.11699
-1.15352	1.24654	1.05749	1.01208	0.870011	0.910488		0.881948	0.877633	0.899619	1.07483	1.05617	1.1675	0.828289	0.879238		0.966667	1.01349	0.911659	0.862256	0.998749	1.15357	0.952045	0.965677		1.09606	1.1548	1.01338
-1.15176	1.31167	1.04835	0.956524	0.826469	0.886805		0.924903	0.890874	1.11011	1.10924	1.09242	1.07417	0.813426	0.828457		0.98353	0.931222	0.930701	0.845674	1.04204	1.12299	0.984218	0.934204		1.06339	1.04529	0.838385
-1.15	1.32032	0.972125	0.982088	0.85221	0.96417		0.911948	0.90156	0.779035	1.17771	1.0282	1.12809	0.844203	0.863278		0.997983	0.916485	0.86683	0.891983	1.05768	1.14866	0.990604	0.895359		1.09434	1.01655	1.1127
-1.14824	1.35371	0.972997	1.01588	0.8429	1.00627		0.870357	0.881582	0.870531	1.19651	1.1159	1.13871	0.858316	0.886009		0.965979	0.950657	0.913642	0.883871	1.14687	1.1209	1.01829	0.880484		1.10987	1.07835	1.04952
-1.14648	1.42049	1.02395	1.05878	0.790869	0.950486		0.894562	0.950111	0.839327	1.21637	1.15664	1.17647	0.850959	0.909948		0.982325	0.93851	0.886665	0.856303	1.12958	1.11116	1.07598	0.95735		1.09811	0.98779	1.0564
-1.14473	1.31043	1.11847	0.916705	0.77526	0.995221		0.920812	0.839768	0.919717	1.18019	1.16078	1.11717	0.823935	0.982009		1.02723	0.934623	0.887062	0.900611	1.03783	1.21868	1.06279	0.986724		1.11557	1.11295	0.964495
-1.14297	1.26055	1.13371	1.02916	0.767592	1.02785		0.878539	0.961958	0.88534	1.18906	1.15388	1.13773	0.785951	0.986845		0.983358	0.967337	0.880318	0.943282	1.01779	1.1055	1.02392	0.960105		1.11931	1.00559	0.994328
-1.14121	1.17893	1.03963	1.02117	0.737469	0.970486		0.86047	0.964978	0.912841	1.18515	1.09967	1.14267	0.843753	0.981283		0.991445	0.973006	0.880715	1.00528	1.05775	1.11898	1.14412	1.01113		1.15221	1.00832	0.964806
-1.13945	1.18594	1.08624	1.01515	0.779093	0.924698		0.870016	0.821881	0.933467	1.17593	1.10899	1.01636	0.873029	0.924699		0.99351	0.951952	0.910072	0.991559	1.02095	1.0012	1.12057	1		1.14194	1.15826	0.974937
-1.13769	1.2284	1.16289	0.977294	0.859057	0.987327		0.959336	0.956383	0.875291	1.13691	1.20739	1.09099	0.90801	0.941626		0.997639	0.985476	0.881905	0.925523	1.03827	1.11634	1.05698	0.953712		1.03993	1.03042	1.00756
-1.13594	1.24118	1.19599	1.05533	0.873297	0.96417		1.02888	1.0054	0.842501	1.10995	1.24917	1.05405	0.951098	0.930744		1.09021	0.980132	0.843423	0.894272	1.04446	0.998784	1.08909	0.965332		1.05961	0.974868	1.0011
-1.13418	1.21356	1.08493	0.99069	0.909444	0.985222		1.06502	1.0284	0.733023	1.12308	1.15077	1.14132	0.904557	0.92349		1.13615	0.952924	0.900154	0.92544	1.06069	1.15205	0.994626	0.937342		1.06679	0.926612	1.228
-1.13242	1.14183	1.00653	1.10904	0.858509	1.00048		1.06468	1.01655	0.870531	1.16352	1.15215	1.09182	0.894798	0.978382		1.13065	1.00038	0.89341	1.01899	1.14467	0.984469	1.04227	0.977908		1.06196	0.98409	1.02628
-1.13066	1.16492	1.00392	1.09085	0.968321	1.00943		0.994109	0.974038	0.927121	1.10534	1.10071	1.19165	0.880385	1.01683		1.06457	1.08232	0.881905	0.948857	1.09641	1.0924	0.909187	1.00733		1.07088	1.11117	0.95123
-1.12891	1.11669	1.08493	1.08876	0.834958	0.980485		0.949449	1.05697	0.860482	1.07271	1.19324	1.16039	0.893297	0.958311		1.04771	1.11666	0.854531	0.960612	1.09983	1.06579	1.06987	0.977385		1.10349	1.05647	0.993084
-1.12715	1.20655	1.04878	1.05484	0.766497	0.966801		0.957972	0.943607	0.904908	1.02482	1.15491	1.12861	0.838648	0.947671		1.0792	1.11083	0.938239	0.849376	1.1012	1.06993	1.09413	0.980213		1.12655	1.17721	1.03683
-1.12539	1.2082	1.15157	1.02805	0.8607	0.858385		0.906494	0.908761	1.0128	1.09292	1.17736	1.09832	0.827989	0.903903		1.06371	1.01285	0.958868	0.904589	1.02239	1.06835	0.961995	1.05303		1.17344	1.11453	0.946751
-1.12363	1.28323	1.19338	0.976311	0.858783	0.86049		0.956608	0.958939	0.960969	1.16103	1.30234	1.09855	0.867624	0.873192		1.04048	1.03843	0.966009	0.904778	1.09131	1.1252	1.0103	1.01476		1.08768	1.0829	1.00524
-1.12187	1.31785	1.13502	1.06222	0.827564	0.901541		0.940244	0.950111	0.850963	1.18267	1.25539	1.096	0.868975	0.880205		1.05545	1.02775	0.927131	0.897425	1.10605	1.03181	1.05004	0.976334		1.12253	1.08171	1.08951
-1.12012	1.31785	1.22125	1.00446	0.919029	0.889963		0.976722	0.928275	0.870531	1.10038	1.14973	1.0717	0.886391	0.864003		1.03394	1.00863	0.894203	0.834977	0.941438	1.06695	0.964486	0.970831		1.05859	1.08657	1.02719
-1.11836	1.27663	1.10148	1.0471	0.750614	0.830491		1.00263	0.913408	0.819759	1.13017	1.18564	1.10288	0.849608	0.842724		1.06371	0.979484	0.930701	0.885278	1.07641	1.05327	1.13188	1.01473		1.06092	1.07234	1.13534
-1.1166	1.2519	1.12936	1.0793	0.660518	0.849438		0.97229	0.965443	0.865242	1.25185	1.15802	1.15329	0.808471	0.859409		1.02379	0.942073	0.873177	0.999959	1.02538	1.06855	1.224	1.01174		1.05297	0.975794	1.00917
-1.11484	1.24736	1.04312	1.05951	0.704607	0.876805		0.991041	0.905741	0.832452	1.24085	1.19462	1.18672	0.789404	0.873434		1.03412	0.984019	0.876748	0.994778	1.14524	1.12006	1.12035	0.996155		1.04347	1.08642	1.05321
-1.11309	1.21933	1.08145	1.05361	0.678866	0.86049		1.05479	0.941516	0.849905	1.16032	1.19151	1.1823	0.786702	0.846109		1.0422	0.95843	0.912056	0.951607	1.10178	1.12214	1.15885	0.983288		0.988066	1.01797	1.07313
-1.11133	1.26055	1.08362	1.01355	0.710084	0.869963		1.03434	0.885299	0.862598	1.19402	1.18288	1.13938	0.803517	0.852396		1.02328	0.970091	0.931891	0.947222	1.0916	1.12415	1.13158	0.979807		0.989307	1.09578	1.08033
-1.10957	1.20779	1.08841	1.06345	0.734456	0.943644		1.06161	0.885531	0.868944	1.18622	1.10416	1.17124	0.801865	0.894472		1.0367	0.917457	0.904121	0.982141	1.01447	1.10136	1.09178	0.947891		0.976534	1.03605	1.04048
-1.10781	1.19583	1.08711	1.19962	0.794703	0.926803		1.09979	0.826295	0.877935	1.16955	1.13558	1.15531	0.848257	0.894956		1.05545	0.951142	0.951727	0.978017	1.04459	0.963062	1.06739	0.965637		0.959684	1.15109	1.08405
-1.10606	1.22222	1.02962	1.13841	0.795524	0.841017		1.15911	0.861372	0.914428	1.14152	1.16285	1.21865	0.81793	0.874643		1.12548	0.981913	0.917213	0.933977	1.12941	1.07048	1.02816	1.03998		0.970988	1.13994	1.00305
-1.1043	1.24242	1.0662	1.18204	0.789774	0.919435		1.23514	0.915963	0.895917	1.15465	1.10865	1.19808	0.791206	0.842966		1.07059	0.970415	0.963232	0.929358	1.03981	1.01357	1.00181	0.91683		0.866783	1.05945	1.07514
-1.10254	1.30548	1.05793	1.11617	0.715287	0.902594		1.18127	0.876936	0.853078	1.19722	1.06169	1.20616	0.767034	0.876578		1.04874	0.925878	0.979894	0.917067	1.00356	1.08062	1.07234	0.971177		0.887809	1.05581	1.14866
-1.10078	1.29518	1.0723	1.03186	0.655863	0.87891		1.10525	0.837677	0.768458	1.23446	1.01784	1.13833	0.770938	0.867631		1.04565	0.940292	0.94776	0.953122	0.949215	1.10318	1.17546	0.987166		0.946074	1.1225	1.23333
-1.09902	1.25437	1.04704	1.09995	0.679687	0.936276		1.20582	0.884602	0.805479	1.09292	1.01922	1.18634	0.788203	0.879238		1.009	0.999242	0.944586	0.871295	0.973436	1.07854	1.15966	0.939079		0.836774	1.12959	1.1727
-1.09727	1.24283	0.986063	1.0444	0.74185	0.923645		1.13423	0.909226	0.996404	1.17274	1.14421	1.15075	0.769286	0.909948		1.03876	0.948227	0.886665	0.943606	1.16038	1.10183	1.03698	0.98517		0.915835	1.04289	0.889866
-1.09551	1.27209	1.07317	1.01871	0.736647	0.943118		1.13729	0.865553	0.862069	1.19722	1.18012	1.07567	0.799313	0.926875		1.04719	0.935757	0.910072	0.941137	1.09966	1.05591	1.08507	0.982777		0.920778	1.08111	1.05568
-1.09375	1.30301	0.99608	1.01527	0.777724	0.909435		1.11582	0.953828	0.80971	1.26391	1.21844	1.06736	0.848557	0.889394		1.03481	0.957297	0.927131	0.969988	1.22324	1.05131	1.09108	0.977963		0.927398	1.00364	1.14502
-1.09199	1.33558	1.04442	1.02645	0.755269	0.898383		1.12877	1.05534	0.747832	1.22063	1.14559	1.01719	0.889093	0.81419		1.04892	0.998432	0.92118	0.913934	1.09686	0.99097	1.17719	0.906283		0.929254	0.946074	1.2318
-1.09023	1.27209	1.03833	1.03973	0.744863	0.868911		1.07559	1.10947	0.904908	1.21956	1.16562	1.00245	0.84075	0.787832		1.04513	0.998756	0.918006	0.958705	1.12259	0.96415	1.12873	0.906689		0.971682	0.90021	1.01447
-1.08848	1.23046	0.983449	0.909823	0.75965	0.880489		1.12741	0.896682	0.90385	1.26426	1.15008	1.05712	0.836546	0.798713		1.05408	1.00572	0.902534	1.02747	1.16943	1.1619	1.10123	0.907125		0.934957	1.1216	0.998544
-1.08672	1.25272	1.05139	0.991551	0.72761	0.887331		1.034	0.868573	0.831394	1.18267	1.11866	1.00223	0.766434	0.790976		1.02672	0.983695	0.916419	0.944083	1.06398	1.01077	1.05336	0.89141		0.992961	1.13254	1.10227
-1.08496	1.23087	1.03702	0.925922	0.663256	0.938382		0.945699	0.878098	0.863656	1.21956	1.07343	1.07723	0.76238	0.842966		0.938449	0.961669	0.953711	0.990812	1.03511	1.16342	1.14945	0.898318		0.992333	1.09517	1.10427
-1.0832	1.21562	0.954704	0.862507	0.620536	1.06732		0.936494	0.903651	0.871589	1.1997	1.05893	1.05861	0.764482	0.943802		0.968388	0.997784	0.944983	0.986902	1.10917	1.22737	1.23197	0.88427		1.03406	1.10417	1.08421
-1.08144	1.18182	1.00871	0.935877	0.623001	0.940487		0.928312	0.954757	0.822403	1.14755	1.04685	1.00514	0.750069	0.915268		0.984734	1.04961	0.909675	0.971006	1.03781	1.07401	1.20396	0.973185		1.06078	1.09935	1.10612
-1.07969	1.23953	0.989112	0.900974	0.678866	0.861543		0.932062	1.0198	0.866829	1.13939	0.94154	1.0281	0.768986	0.8715		0.993338	0.97333	0.883888	0.919215	0.951904	1.1411	1.13275	1.01156		1.06574	0.954431	1.01968
-1.07793	1.24035	0.9277	0.910069	0.714466	0.868385		0.973654	0.960565	0.834567	1.14401	0.960874	0.984505	0.779796	0.853847		0.970625	0.972196	0.919196	0.922322	1.03576	1.08179	1.09144	0.983259		0.996889	1.01211	1.1014
-1.07617	1.27498	0.933798	0.901957	0.811955	0.963644		0.977063	0.859281	0.84726	1.14081	1.00714	0.977476	0.858766	0.859651		0.96185	0.97252	0.888649	0.89477	1.07854	1.08373	1.05765	0.892084		0.984429	1.13178	1.04885
-1.07441	1.20078	0.90723	0.799213	0.854675	0.996274		0.918426	0.833496	0.958325	1.16529	1.09484	0.959304	0.902455	0.858442		0.991961	0.943045	0.8704	0.970443	1.20679	1.20031	1.0559	0.861652		1.08007	1.13143	0.908252
-1.07266	1.22098	0.95993	0.98602	0.948604	1.00048		0.904107	0.967534	0.84726	1.18125	1.12384	1.03857	0.971667	0.868598		0.968388	0.934137	0.864846	0.967463	1.17075	1.0533	1.02431	0.868178		1.0711	0.965483	1.02076
-1.0709	1.21562	1.04965	0.982088	0.884798	0.974696		0.876152	0.974503	0.902792	1.11563	1.10243	1.08666	0.959356	0.838855		0.989036	0.990821	0.906898	0.917743	1.05028	1.10648	1.08426	0.860632		1.12884	1.01674	1.00455
-1.06914	1.22964	1.06011	0.980367	0.843995	0.939434		0.923199	0.966604	0.940343	1.15217	1.07861	1.01083	1.00124	0.841998		0.961505	0.977703	0.907692	0.936996	1.01746	1.03107	1.18631	0.896282		1.04149	1.01148	0.965277
-1.06738	1.14513	0.962108	0.996958	0.852484	0.859964		0.942631	0.982865	0.920246	1.16032	1.02613	1.00028	0.908761	0.864487		1.00521	0.991792	0.937842	1.01327	1.06654	1.00334	1.06601	1.00526		1.06639	1.00908	1.01912
-1.06563	1.12947	0.859321	1.01109	0.842352	0.842596		1.02002	1.06022	0.837212	1.10641	1.01543	0.958481	0.949597	0.838129		1.02448	1.00297	0.935065	0.979581	1.18166	0.947966	1.12732	0.994699		1.00438	0.945997	1.11688
-1.06387	1.19707	0.874129	0.898885	0.852484	0.843122		1.0265	1.0716	0.935583	1.0798	1.05202	1.01674	0.88534	0.852638		0.977507	1.02904	0.907692	0.902034	1.20351	1.13111	1.03854	1.01129		0.952276	0.960281	0.970188
-1.06211	1.18182	1.02047	1.03506	0.745684	0.898383		1.05888	0.993784	0.880051	1.14755	0.995746	1.00215	0.882337	0.859893		0.988176	1.05301	0.897774	0.971006	0.975772	0.968211	1.18326	0.957156		0.933225	1.0596	1.02014
-1.06035	1.11875	0.978659	1.00396	0.755269	0.930487		1.0115	0.974503	0.810239	1.18409	0.975376	1.02803	0.878434	0.875852		0.994714	0.995355	0.870003	1.0584	0.996646	1.02397	1.16307	0.941284		0.983409	1.0214	1.07376
-1.05859	1.22345	0.972561	1.02867	0.778546	1.00259		0.970927	0.982633	0.901735	1.17522	1.0282	1.01419	0.889694	0.936306		0.96443	1.02013	0.923164	0.960579	1.05721	0.985931	1.14276	0.933888		0.993309	1.03816	1.02376
-1.05684	1.26797	0.982578	1.01453	0.789774	0.942066		0.933426	0.977755	0.984768	1.11244	1.10485	1.03453	0.855313	0.908014		0.938104	1.03746	0.980291	0.877333	1.12444	1.01971	1.08299	0.963854		1.00501	1.06107	0.995453
-1.05508	1.29724	1.01742	1.02916	0.834958	0.889436		0.965813	0.997036	0.975249	1.0908	1.10105	1.0646	0.835796	0.913575		0.968388	1.03973	0.955695	0.84086	1.0822	1.03443	1.001	1.02714		1.00267	1.04282	0.97995
-1.05332	1.24695	0.972997	1.05583	0.782654	0.944171		0.937176	1.10993	0.846732	1.09009	1.04512	0.996321	0.857265	0.88359		0.980949	0.997299	0.921974	0.874203	1.07412	0.94364	1.09533	0.935837		1.04671	0.898521	1.08886
-1.05156	1.1744	0.925958	0.980121	0.816063	0.950486		0.918426	0.961029	0.917601	1.11421	0.955696	0.995498	0.852761	0.918654		0.991445	1.08216	0.942206	0.948747	1.03212	1.01569	1.04497	0.966509		1.0795	1.12604	1.02681
-1.04981	1.181	0.935105	1.02056	0.741576	1.03522		0.91638	0.989602	0.914428	1.13265	1.05962	1.09376	0.847806	0.966533		0.985423	1.06564	0.925147	0.959068	1.13316	1.07173	1.14325	0.93365		1.07534	1.07684	1.01172
-1.04805	1.15585	0.992596	0.957508	0.717204	1.0268		0.939563	1.10157	0.737783	1.14259	1.18253	1.06108	0.803517	1.00812		0.998844	1.04572	0.919593	0.988526	1.19136	1.10817	1.12035	0.981813		1.06309	0.949301	1.24643
-1.04629	1.15461	0.977788	1.01883	0.774986	1.05259		1.00127	1.07718	0.846203	1.12343	1.16389	1.09533	0.827989	1.10799		0.981981	1.06953	0.897774	0.972994	1.19033	1.07508	1.06839	1.05264		0.980738	0.992897	1.06094
-1.04453	1.15832	0.986498	0.99831	0.732813	1.1689		0.966836	0.999591	0.956209	1.14507	1.07827	1.06976	0.809972	1.10727		0.941718	1.09981	0.954504	0.988559	1.09302	1.07157	1.10529	0.947276		0.97402	1.10026	0.998217
-1.04277	1.09361	1.07709	0.995852	0.770057	1.19574		0.97229	0.911781	0.96044	1.0532	1.11348	1.06901	0.834595	1.13459		0.978884	1.04005	0.933875	0.963048	1.03379	1.07346	1.08381	0.948864		1.00678	1.14068	0.972341
-1.04102	1.18141	1.04007	1.00089	0.767866	1.11627		0.948767	0.911317	0.967844	1.06065	1.14766	1.05151	0.827238	1.16192		0.965979	0.990821	0.948554	0.897781	1.10345	1.05057	1.07732	1.0409		1.01814	1.08724	0.980068
-1.03926	1.14925	1.06533	1.03641	0.742398	1.03627		0.958654	0.954757	0.868416	1.07838	1.21188	1.04837	0.85141	1.02989		0.972345	0.95843	0.958472	0.93833	1.13756	1.01154	1.14684	0.993839		1.01428	1.00385	1.1037
-1.0375	1.16492	0.979965	0.965865	0.827838	1.03206		1.02615	0.928972	0.872118	1.18054	1.26954	1.04613	0.881436	1.01562		0.995402	0.996165	0.936255	1.01341	1.2955	1.0831	1.06474	0.98407		0.970031	1.07233	1.07354
-1.03574	1.23293	0.957753	0.949151	0.840983	1.07101		1.01934	0.964514	0.999048	1.14862	1.23053	1.02825	0.933383	1.00812		1.02018	1.00442	0.879128	0.931614	1.28481	1.08334	1.10987	0.941286		1.00083	1.04138	0.879966
-1.03398	1.14925	1.01437	0.979138	0.839614	1.05206		0.965472	0.923861	0.876877	1.072	1.16424	1.05989	0.883688	1.0398		1.02844	0.993088	0.846994	0.932775	1.14774	1.08247	1.05249	0.988349		1.06522	1.07493	0.96592
-1.03223	1.10432	1.01873	1.07119	0.861521	1.06259		1.03502	1.00563	0.822932	1.05	1.15422	1.10468	0.90861	1.03545		1.05115	0.99746	0.862466	0.950811	1.133	1.03127	1.05466	0.974461		1.01559	0.991875	1.04804
-1.03047	1.13936	1.0858	0.995975	0.912457	1.08732		1.01661	0.944071	0.825577	1.07058	1.11141	1.14835	0.961908	1.07462		1.07885	0.991792	0.883492	0.939628	1.02359	1.15299	1.0542	0.988321		1.06123	1.05055	1.07015
-1.02871	1.12658	1.07404	1.15034	0.884798	1.1389		0.946722	0.906903	0.919188	1.1245	1.15595	1.07394	1.03202	1.03932		1.07059	1.01447	0.913246	0.998147	1.07626	0.933591	1.16639	0.912565		1.13084	1.1186	0.993536
-1.02695	1.2218	1.01568	1.09749	0.895204	1.08206		0.95729	0.914801	0.907023	1.14081	1.07274	1.10281	0.924525	1.02191		1.01519	1.0326	0.923164	0.933713	1.05618	1.00485	1.03275	0.94441		1.06048	1.12877	1.01779
-1.0252	1.16616	0.958624	1.12969	0.881786	0.991537		0.932062	0.882511	0.948805	1.1433	1.11348	1.15553	0.894348	0.948639		0.995575	0.99163	0.887856	0.980399	1.16154	1.02288	1.01425	0.956735		1.06814	1.12365	0.935762
-1.02344	1.07382	0.929442	1.08028	0.8785	0.985222		0.933767	0.980078	0.863656	1.06242	1.08828	1.21289	0.893597	0.941384		1.01381	0.987258	0.897377	0.989383	1.17089	1.12275	1.01719	0.955505		1.08572	1.00733	1.03904
-1.02168	1.15832	1.03484	1.1378	0.768687	0.999432		0.958995	1.01585	0.87106	1.07022	1.06653	1.24198	0.914766	1.01054		0.991273	1.06678	0.908088	0.923941	1.03062	1.09156	1.19004	1.01112		1.03366	1.05013	1.04251
-1.01992	1.15132	0.917247	1.09294	0.756364	1.05311		0.915017	0.891571	0.866829	1.10711	1.02993	1.19217	0.883238	1.02844		1.01966	1.06435	0.888252	0.961607	1.12285	1.09079	1.16774	0.976568		1.11437	1.19379	1.02471
-1.01816	1.1002	1.00305	1.22039	0.836601	1.06732		0.921835	0.976361	0.869473	1.12343	1.05651	1.1218	0.893297	0.998936		1.0367	0.997622	0.860879	1.02112	1.0533	0.919219	1.06777	0.935926		1.1246	1.02178	0.990115
-1.01641	1.11174	1.0784	1.20023	0.773343	1.02522		0.874107	0.926184	0.902792	1.07554	1.11245	1.13848	0.887292	0.964598		1.0262	1.00669	0.823984	0.967439	1.03157	0.948549	1.14735	0.94087		1.174	1.08692	0.912706
-1.01465	1.12205	0.977352	1.14677	0.856318	1.09101		0.892516	0.91666	0.906495	1.07377	1.01784	1.17684	0.929329	1.02771		1.0219	0.939968	0.882698	0.956972	1.04143	1.02622	1.08526	0.941985		1.14497	1.02543	0.973749
-1.01289	1.03754	1.02047	1.10769	0.917934	1.06627		0.957972	0.883208	0.887984	1.06065	1.02889	1.07185	0.91882	1.08913		0.9985	0.914703	0.869607	1.02226	1.00825	0.967645	1.00097	1.02144		1.04231	1.03566	0.979304
-1.01113	1.03672	1.08624	1.21842	1.00419	1.04732		0.892516	0.838607	0.840385	1.10534	1.09346	1.17281	1.01686	1.08478		0.997295	0.921343	0.849374	1.06619	1.00665	0.962561	1.01261	1.03576		1.1174	1.09866	1.0107
-1.00937	1.17522	0.972997	1.14972	1.14358	0.946276		0.861493	0.829082	0.901206	1.13195	1.12695	1.25783	1.01521	1.04754		0.961333	0.931708	0.903724	0.963175	1.15822	1.09403	0.887741	1.10701		1.11589	1.12378	1.00279
-1.00762	1.17193	0.957317	1.12453	1.02419	0.94575		0.84547	0.945233	0.895388	1.07058	1.07827	1.20549	1.00139	0.910915		0.921242	0.9675	0.920387	0.913519	1.12634	1.07199	0.977745	0.963168		1.08962	1.02356	1.02792
-1.00586	1.13648	1.00348	1.1657	0.860974	0.914698		0.881607	0.967766	0.855194	1.10818	1.00093	1.17041	0.947796	0.861827		0.926576	1.01949	0.987829	0.975101	0.99745	1.00404	1.10084	0.942198		1.05101	1.05344	1.15509
-1.0041	1.04579	0.974739	1.13448	0.767044	0.906804		0.851606	0.922003	0.965729	1.04326	1.02958	1.15845	0.901554	0.881898		0.897497	0.999728	0.941016	0.997585	1.05626	1.02112	1.17536	0.972534		1.05389	1.0843	0.97441
-1.00234	1.18677	1.00566	1.09675	0.763484	0.922593		0.809333	0.977058	0.841972	1.03404	1.04443	1.21237	0.839098	0.901243		0.869622	1.01463	0.954901	0.871309	1.03855	1.10541	1.09904	0.976859		1.07449	1.03845	1.13412
-1.00059	1.18965	1.03223	1.13719	0.77745	0.946802		0.795014	0.937334	0.844616	1.0688	1.14559	1.14394	0.812375	0.910915		0.949977	1.01074	0.878334	0.898417	1.10982	1.00594	1.04492	0.962097		1.19492	1.07831	1.03992
-0.998828	1.15461	1.08624	1.0664	0.728706	0.900488		0.841379	0.909226	0.877406	1.08973	1.09794	1.12846	0.797361	0.886492		0.942062	0.989363	0.919196	0.943808	1.01078	1.0582	1.09422	0.984457		1.11966	1.08814	1.04763
-0.99707	1.16245	1.05009	1.0294	0.677496	0.941539		0.844106	0.992622	0.839856	0.992891	1.05548	1.07447	0.847956	0.921314		0.924167	0.95762	0.906501	0.85414	1.00513	1.04378	1.2516	0.978518		1.09485	0.964738	1.07935
-0.995312	1.17399	0.947735	0.995361	0.659423	0.937329		0.799446	0.937102	0.849376	1.02765	0.997127	1.0907	0.842101	0.945979		0.970797	0.997299	0.837869	0.875354	1.05212	1.09578	1.27703	1.00923		1.21434	1.06424	0.986453
-0.993555	1.0359	0.994338	1.01994	0.774164	0.964696		0.873425	0.904115	0.836154	1.07767	1.0686	1.02907	0.982026	0.939208		0.991961	0.966204	0.905311	1.04033	1.07468	1.00896	1.2685	0.973579		1.13571	1.06867	1.08271
-0.991797	1.04991	1.05357	1.00507	0.8785	0.938908		0.901721	0.935476	0.846732	1.09825	1.03856	1.00642	0.927978	0.92349		1.01588	0.949847	0.906105	1.04604	0.985751	1.00134	1.05632	0.983579		1.1266	1.01536	1.07012
-0.990039	1.08907	0.986934	0.948782	0.826195	0.939434		0.922517	0.949646	0.914957	1.07909	0.972614	1.04583	0.873479	0.97814		0.99523	1.0028	0.939429	0.990836	0.98549	1.10228	1.05723	1.0412		1.07882	1.05598	1.02675
-0.988281	1.12329	1.00392	0.974345	0.748696	0.957328		0.910926	1.04744	0.902264	1.12379	0.933598	1.04897	0.868375	0.970644		1.02138	1.00523	0.936255	1.00045	0.929953	1.07659	1.15985	1.01391		1.12126	0.959701	1.03767
-0.986523	1.18677	1.02352	1.03678	0.824826	0.929961		0.883312	1.03931	0.944574	1.12698	1.0648	1.06131	0.844503	0.900759		1.00607	1.05431	0.909675	0.949622	1.04033	1.02366	1.02386	0.968599		1.13898	1.01442	0.963053
-0.984766	1.12452	0.905923	1.09405	0.749792	0.911541		0.87513	1.07207	0.851491	1.06277	1.0465	1.12442	0.820632	0.83958		1.05425	1.02807	0.901741	0.945089	1.15518	1.02776	1.09448	0.921056		1.20468	0.958958	1.05901
-0.983008	1.15008	0.870645	1.11027	0.7005	0.875753		0.983881	1.0586	0.88058	1.05639	0.957422	1.12936	0.869576	0.828699		1.03222	1.00232	0.912849	0.918535	1.09967	1.01719	1.24137	0.94627		1.04914	0.946838	1.03665
-0.98125	1.13648	0.965157	1.06984	0.72049	0.873648		1.02684	0.95104	0.89909	1.08867	1.02613	1.10857	0.875431	0.874885		1.01708	1.00588	0.924354	0.957933	1.06317	1.0362	1.21505	1.00142		0.990501	1.05767	1.0281
-0.979492	1.13029	1.00523	1.03592	0.749244	0.997326		1.03809	0.920144	0.820817	1.11385	0.993329	1.09316	0.841351	0.923973		1.05528	0.983209	0.962835	0.985456	0.988165	1.05526	1.12293	0.92645		1.01656	1.06854	1.17302
-0.977734	1.11628	0.956446	1.09184	0.773343	0.912067		1.02854	1.02166	0.877935	1.10215	0.917026	1.1049	0.824986	0.898583		1.04565	0.992116	0.978704	0.987342	0.958785	1.01197	1.06678	0.985216		1.01663	0.971083	1.11478
-0.975977	1.12576	0.96385	1.09921	0.708441	0.935224		0.937176	0.963817	0.870002	1.05923	0.977447	1.07163	0.811324	0.859893		1.00056	0.985152	0.964819	0.940899	1.01411	0.974906	1.14522	0.919451		1.06764	1.02214	1.10898
-0.974219	1.15255	0.946429	0.978523	0.832767	0.912593		0.903425	0.95104	0.958325	1.06632	0.979864	1.06131	0.876031	0.867631		1.01037	1.03746	0.914039	0.925182	1.03533	1.0846	1.05195	0.950731		1.11838	1.09087	0.953789
-0.972461	1.06681	0.912021	0.954067	0.948057	0.906804		0.880584	0.930133	0.939814	1.03049	1.00645	1.04635	0.91912	0.86618		1.03911	1.00151	0.962835	0.965956	1.10354	1.09673	0.969478	0.955201		1.18002	1.07674	1.0245
-0.970703	1.05527	0.887631	0.924448	0.874666	0.897857		0.950131	0.999359	1.11963	1.07235	0.983662	1.07559	0.877383	0.867873		1.06647	1.00361	0.946173	1.01619	1.10819	1.16349	1.00311	0.966604		1.12244	1.00426	0.845075
-0.968945	1.09237	0.888937	1.07229	0.768687	0.884173		0.939222	0.984491	1.13973	1.06668	0.986079	1.08068	0.84105	0.872225		1.13202	0.977703	0.971167	0.976479	1.10928	1.00782	1.09414	0.986487		1.20528	0.993104	0.852103
-0.967187	1.11669	0.978659	0.891879	0.774164	0.90733		1.04968	1.00122	1.24709	1.06597	1.02164	1.04246	0.763581	0.841998		1.10776	0.959564	1.016	0.954576	1.04392	1.16884	0.98633	0.927995		1.05534	0.958398	0.814693
-0.96543	1.16038	1.01394	0.941654	0.760472	0.975222		0.977745	0.986118	1.02443	1.04646	0.970887	1.01015	0.734005	0.919137		1.07662	0.957459	1.00092	0.901818	0.957542	1.07275	0.965196	0.94249		1.10112	0.970938	0.977047
-0.963672	1.18347	0.912892	1.10032	0.676127	0.944697		0.862516	0.860907	1.00275	1.00673	0.951207	1.07761	0.726198	0.898583		0.980605	0.950009	1.00608	0.850657	1.04197	0.979362	1.07406	0.951186		1.13691	1.1035	1.00332
-0.961914	1.15544	0.893728	1.12502	0.756364	0.923645		0.858084	0.846272	1.00645	0.971253	0.885261	1.09481	0.780246	0.908497		1.00607	0.942559	0.97434	0.840593	0.990526	0.973147	1.03157	0.9836		1.17246	1.11378	0.968094
-0.960156	1.16945	0.907666	1.09405	0.728706	0.981538		0.905471	0.900399	0.972075	1.00744	0.970542	1.13841	0.81853	0.928568		1.02672	0.899318	0.954504	0.861458	1.06927	1.04054	1.12327	0.946034		1.1339	0.9988	0.981924
-0.958398	1.11092	0.915505	1.0981	0.725146	0.93996		0.957631	0.838142	0.929236	1.04468	0.969851	1.15112	0.751721	0.864003		1.05029	0.946446	0.925544	0.940376	1.05936	1.04828	1.03665	0.919191		1.09676	1.12922	0.996026
-0.956641	1.05733	0.902003	1.11199	0.757733	0.927856		0.941608	0.870664	0.865242	1.01027	1.0175	1.14671	0.781447	0.844658		1.00056	0.874053	0.913642	0.955494	1.12804	1.03122	1.0313	0.910334		1.06261	1.00389	1.05594
-0.954883	0.968293	0.852788	0.95124	0.840161	0.927856		0.862516	0.88437	0.858896	1.03546	0.985734	1.16525	0.878434	0.856991		0.973894	0.886848	0.919196	1.06937	1.1559	1.22498	1.04555	0.923625		1.12913	1.0028	1.07021
-0.953125	0.976537	0.912021	1.07008	0.915195	0.957854		0.93104	0.877401	0.945632	1.02553	1.04305	1.17692	0.877232	0.835228		1.01605	0.943369	0.913642	1.05017	1.14367	1.09984	0.95852	0.871978		1.09131	1.07519	0.966172
-0.951367	1.05156	0.931185	1.03137	0.844269	0.95996		0.97604	0.880885	0.871589	0.983668	1.04788	1.08875	0.907259	0.856265		1.03154	0.948875	0.92118	0.935437	1.12532	1.05564	1.07461	0.891981		1.05686	1.07718	1.0569
-0.949609	1.13112	1.00653	1.14063	0.833589	0.894173		0.94979	0.922235	0.808652	1.05994	1.01612	1.14043	0.88549	0.857474		1.00555	0.982075	0.927527	0.937069	1.00952	0.999824	1.06226	0.958958		1.05871	1.06489	1.147
-0.947852	1.08495	0.968206	0.976803	0.851937	0.852596		0.910585	0.928507	0.800719	1.08086	0.997127	1.07252	0.93098	0.837162		1.02225	0.95762	0.929114	0.996235	1.02987	1.09799	1.09278	0.981898		1.12262	1.03135	1.16035
-0.946094	1.08742	0.951655	0.942637	0.856044	0.891541		0.969563	0.831405	0.873175	1.04433	1.003	1.03902	0.906509	0.788799		1.00727	0.926688	0.937842	0.96037	1.05395	1.10225	1.05895	0.884759		1.0389	1.1146	1.07406
-0.944336	1.0664	0.985192	0.975328	0.874666	0.920488		0.960017	0.883673	0.988471	1.0422	1.05859	1.00642	0.875731	0.818784		0.997811	0.926526	0.966803	0.977306	1.0745	1.03187	1.00122	0.889511		1.03937	1.04849	0.978079
-0.942578	1.09319	0.896777	1.0675	0.792786	0.973643		0.873766	0.82885	1.04506	1.07838	1.08206	1.08658	0.947345	0.895681		1.00332	0.913084	0.942603	0.98645	1.20661	1.01787	1.19496	0.919927		1.14827	1.10163	0.901961
-0.94082	1.08041	0.989547	0.944112	0.895752	0.89891		0.922517	0.809337	0.827692	1.00389	1.12349	1.0367	0.995238	1.00305		1.05511	0.935109	0.91761	0.929169	1.13536	1.09807	1.11106	1.11585		1.14373	1.1554	1.10864
-0.939062	1.13813	1.03136	0.996835	0.958737	0.920488		0.927289	0.854403	0.83827	1.02553	1.08966	1.04321	1.01761	0.988296		1.08677	0.912274	0.904121	0.901066	1.05653	1.04652	1.0614	1.07367		1.17198	1.06773	1.07856
-0.937305	1.03878	0.967334	1.04526	1.01515	0.967328		0.954563	0.974038	0.811297	0.982249	1.03511	1.12076	1.0673	0.980316		1.03274	0.969119	0.960852	0.945579	1.07006	1.07223	1.05137	1.01343		1.0819	0.99495	1.18434
-0.935547	1.03507	1.01699	0.987372	1.01378	0.972064		0.870357	0.874846	0.88534	1.00815	1.07136	1.10027	1.01566	0.951057		1.01347	0.969767	0.932685	0.973986	1.05347	1.11434	1.00185	0.978389		1.16443	1.1085	1.05348
-0.933789	1.00415	0.993031	1.1233	1.03185	0.919435		0.875811	0.780996	0.882695	0.973381	1.07965	1.05061	1.09042	0.918895		0.980605	0.910007	0.939826	0.969353	1.08722	0.935291	1.05676	0.999413		1.11965	1.16519	1.06472
-0.932031	0.940674	0.969948	1.01466	1.04199	0.883647		0.815129	0.822578	0.862598	0.993246	1.04615	1.10767	1.06265	0.913817		0.975271	0.905796	0.921974	1.05589	1.07857	1.09167	1.01983	1.03414		1.19646	1.10117	1.06883
-0.930273	0.961697	0.989112	1.04636	1.05349	0.914698		0.852288	0.858584	0.773218	1.01382	1.07827	1.17954	0.968814	0.811771		0.988864	0.818342	0.857308	1.0542	1.09013	1.12727	0.919625	0.887474		1.16025	0.953129	1.10875
-0.928516	0.988491	1.02352	0.950994	0.884798	0.910488		0.879902	0.934082	0.812883	1.02233	1.05064	1.14723	0.918369	0.806935		1.04427	0.887171	0.857308	1.03424	1.0265	1.20635	1.03794	0.886267		1.1868	0.949779	1.05465
-0.926758	1.04167	1.13284	0.990568	0.826469	0.885752		0.943994	0.96823	0.822403	0.95458	0.982281	1.10221	0.910412	0.849253		1.04186	0.9675	0.840249	0.916397	0.867096	1.11271	1.10157	0.958793		1.10367	0.999245	1.0217
-0.925	1.0359	1.04617	1.03874	0.788952	0.944171		0.958995	1.01469	0.710281	0.968769	1.00645	1.1414	0.833543	0.87682		1.03343	0.969281	0.864449	0.9352	0.962035	1.09883	1.05652	0.928666		1.07762	0.955247	1.21705
-0.923242	1.07835	1.08188	1.02019	0.856044	0.859437		0.931381	1.00075	0.758409	1.03439	1.02233	1.182	0.94149	0.897132		1.03756	0.898184	0.884285	0.959235	0.944957	1.15862	1.09981	1.04386		1.114	0.897508	1.16597
-0.921484	1.09896	1.01089	1.05865	0.91054	0.877332		0.90513	0.976593	0.776391	1.07519	1.08621	1.19098	0.967913	0.885041		0.974582	0.962965	0.877144	0.978365	1.07451	1.12499	1.06301	1.00879		1.07673	0.986045	1.12977
-0.919727	1.15832	1.01481	1.08631	1.04911	0.911014		0.863538	1.01539	0.793315	1.07909	1.09242	1.16054	0.945243	0.857233		0.978024	1.03018	0.861672	0.931598	1.07648	1.06834	0.900999	0.940965		1.13258	1.01456	1.08617
-0.917969	1.11628	0.977788	1.126	0.990503	0.906278		0.887402	0.976826	0.826634	1.09683	1.09794	1.14259	0.982927	0.883107		0.983186	0.974787	0.857705	0.982575	1.12289	1.01474	0.992351	0.974433		1.10794	0.997913	1.03759
-0.916211	1.12205	1.09712	1.13043	0.833589	0.96838		0.871039	1.03142	0.840385	1.05142	1.14421	1.13497	0.799013	0.921314		0.942062	1.04281	0.879921	0.937055	1.04292	1.00402	0.958521	0.951396		1.08154	1.01104	1.04705
-0.914453	1.15874	1.08145	1.03125	0.720764	0.990485		0.825697	1.03165	0.84726	1.05213	1.14318	1.04732	0.756375	0.923248		0.93105	0.990821	0.887856	0.907999	1.05708	1.01559	1.04941	0.932117		1.12759	0.960424	1.04791
-0.912695	1.17646	1.08711	1.02768	0.729527	1.02733		0.853311	0.959171	0.825577	1.14755	1.17977	1.05779	0.766584	0.957828		0.938965	0.948227	0.925147	0.975429	1.08524	1.0293	1.0508	0.932351		1.10038	0.988591	1.12061
-0.910937	1.18058	1.10888	1.05693	0.763758	1.09943		0.845129	0.92781	0.785382	1.14542	1.14386	1.11814	0.834895	1.05746		0.983358	0.908387	0.914833	0.97022	1.03155	1.05791	1.09314	0.961824		1.16356	0.979066	1.16483
-0.90918	1.23582	1.06489	1.15329	0.817706	1.16363		0.889107	0.930133	0.777978	1.13656	1.13454	1.0981	0.87483	1.15345		0.987831	0.914056	0.900154	0.919678	1.0654	0.952148	1.06986	0.991252		1.11104	0.982715	1.15704
-0.907422	1.28446	1.152	1.07045	0.822361	1.13574		0.892857	1.01608	0.803364	1.15891	1.22707	1.13459	0.87393	1.10945		0.945331	0.956325	0.887062	0.90225	1.06516	1.05992	1.06271	0.976846		1.05877	0.941186	1.10419
-0.905664	1.23994	1.06402	1.12735	0.778546	1.08995		0.885016	0.926416	0.80019	1.17877	1.25988	1.12315	0.826788	1.04633		0.931566	1.02256	0.875161	0.950665	1.18407	0.996272	1.06196	0.959978		1.0526	1.10378	1.09369
-0.903906	1.22222	1.07273	1.04661	0.71337	0.990485		0.885698	0.923861	0.907552	1.18835	1.20325	1.13235	0.7852	0.965807		0.944643	0.9377	0.92356	0.972289	1.12167	1.08192	1.10069	0.975086		1.06655	1.01498	1.01764
-0.902148	1.16203	1.05096	1.1378	0.694201	0.897857		0.858425	0.933153	0.874762	1.09044	1.16803	1.15404	0.791056	0.919621		0.953246	0.922639	0.917213	0.938392	1.1114	1.01427	1.13952	1.02424		1.11046	0.988733	1.04853
-0.900391	1.1847	1.09887	1.17	0.79881	0.902067		0.878198	0.88437	0.796488	1.08228	1.20291	1.16869	0.815978	0.949364		0.964775	0.907901	0.931098	0.913546	1.09468	0.998883	1.02149	1.05243		1.09858	1.02661	1.169
-0.898633	1.14225	1.07143	1.11593	0.771152	0.978906		0.841038	0.895753	0.877406	1.0798	1.21879	1.15105	0.855763	0.915994		0.960129	0.939158	0.916023	0.94533	1.13754	1.03147	1.10972	0.935732		1.1416	1.04846	1.04401
-0.896875	1.19254	1.03528	1.09737	0.718026	0.914172		0.846152	0.881582	0.879522	1.04894	1.13592	1.06759	0.802916	0.937999		0.960817	0.945636	0.932288	0.879586	1.09722	0.972863	1.11823	1.02606		1.13551	1.07266	1.05999
-0.895117	1.18553	1.06098	1.01687	0.721038	0.935224		0.918085	0.878098	0.884811	1.04468	1.02648	1.07492	0.793308	0.917444		0.949633	0.887819	0.903724	0.881194	0.967482	1.05709	1.10023	0.980989		1.03436	1.01107	1.02138
-0.893359	1.19377	1.08841	1.03248	0.770057	1.01417		0.875471	0.90156	0.764756	1.18054	1.06135	1.00552	0.843603	0.992165		0.942578	0.89786	0.835092	0.988918	0.975131	0.973891	1.09551	0.978304		1.07665	0.995896	1.09197
-0.891602	1.21232	1.08319	0.947799	0.844543	1.02522		0.85672	0.882047	0.834567	1.12414	1.07239	0.964165	1.0107	0.986845		0.959785	0.883771	0.859689	0.927262	0.990036	1.01727	1.19674	0.962569		1.1203	1.00195	1.0301
-0.889844	1.19377	1.08885	0.983194	0.944223	0.984169		0.873766	0.909458	0.894331	1.14968	1.08586	0.996695	1.00049	1.00039		0.95858	0.908549	0.869607	0.963065	0.997255	1.01373	1.05959	1.01648		1.09707	0.999	0.972355
-0.888086	1.2387	0.9277	0.933788	0.978728	0.941013		0.906494	0.854868	0.845674	1.16032	1.06342	0.988095	0.992535	1.01441		0.972174	0.864984	0.871987	0.936723	1.14629	1.05816	1.01411	1.078		1.07245	1.01183	1.03111
-0.886328	1.20284	0.986063	0.904538	0.965309	1.00522		0.989677	0.861604	0.788026	1.13443	1.04995	0.994376	0.987581	0.960729		0.994198	0.870652	0.82081	0.943123	1.06479	1.09932	1.02307	0.955739		1.00457	1.0105	1.0416
-0.88457	1.09608	1.11106	0.945955	0.882881	0.951539		0.955585	0.8551	0.813412	1.13301	1.10209	1.08516	0.98638	0.950089		0.968732	0.88539	0.84858	1.03369	0.991922	1.14716	1.11723	0.998477		1.01376	1.03542	1.04324
-0.882812	1.13194	1.07404	1.01834	0.896848	0.921014		0.903767	0.944071	0.755765	1.15571	1.08275	1.11889	0.961908	0.957344		0.944643	0.971872	0.84263	1.021	1.00811	1.09873	1.07254	1.03945		1.04523	1.02945	1.11494
-0.881055	1.19625	0.976045	1.06738	0.816611	0.992063		0.902744	0.962655	0.811826	1.17593	1.04685	1.12525	0.929329	0.914543		0.965291	1.0373	0.805735	0.983018	1.07254	1.05421	1.13803	0.921859		1.06929	1.07754	0.992498
-0.879297	1.19583	0.898519	1.1303	0.819623	1.00417		0.947744	0.936173	0.805479	1.17026	0.963637	1.17288	0.978873	0.990956		0.962882	1.01625	0.837869	0.97861	1.07247	1.03767	1.1943	0.986843		1.01597	1.08553	1.04021
-0.877539	1.2453	0.877613	1.15587	0.843995	0.987327		0.877857	0.898308	0.795959	1.11811	0.934634	1.18896	0.900053	0.985878		0.99437	0.94515	0.827554	0.897864	1.06497	1.02863	1.06642	0.998533		1.13272	1.05215	1.03969
-0.875781	1.36484	0.909408	1.08409	0.711453	1.01522		0.886721	0.847434	0.742543	1.15394	1.02509	1.2099	0.867023	1.02989		0.981809	0.935109	0.81962	0.845474	1.12721	1.11605	1.21867	1.01445		1.10724	1.10346	1.1038
-0.874023	1.33187	0.943815	1.15366	0.688998	0.965222		0.87513	0.87531	0.755236	1.2036	1.06411	1.21027	0.830541	0.99942		1.02225	0.934947	0.84382	0.903695	1.12745	1.04908	1.20543	1.03543		1.16811	1.06813	1.11729
-0.872266	1.24984	1.02613	1.12391	0.671746	1.06469		0.913653	0.852777	0.872118	1.10818	1.08621	1.18058	0.780096	1.06326		1.00848	0.915027	0.821604	0.88666	1.05854	1.05042	1.1613	0.998654		1.10379	1.073	0.942079
-0.870508	1.20449	1.10017	1.14948	0.703512	1.07364		0.834561	0.945233	0.821345	1.06668	1.0686	1.2434	0.732804	1.00377		1.00005	0.932194	0.908088	0.885582	0.971298	1.08171	1.04164	0.934925		1.19829	0.986206	1.10561
-0.86875	1.22922	0.997387	1.16324	0.625739	0.958907		0.871379	0.953131	0.820817	1.14933	1.05168	1.1574	0.721243	0.944044		1.03274	0.941263	0.885079	0.935002	1.05443	0.99498	1.15263	0.9845		1.18518	0.987549	1.07829
-0.866992	1.27951	0.952526	1.12735	0.73117	0.928382		0.918426	0.871129	0.778506	1.18232	1.03787	1.09294	0.803066	0.886734		0.990585	0.988229	0.879921	0.924035	1.0896	0.969473	1.09833	0.955139		1.07857	1.13442	1.13027
-0.865234	1.25025	0.979094	1.05005	0.787856	0.928382		0.89763	0.874846	0.825048	1.17309	1.12902	1.1393	0.815978	0.869082		1.00831	0.962965	0.858499	0.93829	1.15313	1.085	1.03569	0.936125		1.1233	1.10073	1.04054
-0.863477	1.21974	1.01524	1.06885	0.738838	0.915225		0.887062	0.914337	0.795431	1.12308	1.13351	1.14349	0.844954	0.856265		0.997123	0.929279	0.824381	0.920749	1.11649	1.06983	1.14363	0.935579		1.12407	1.01634	1.0364
-0.861719	1.27498	1.00348	1.08753	0.735826	0.961538		0.888766	0.901328	0.88534	1.11208	1.05582	1.19113	0.791356	0.846351		0.968044	0.916161	0.890236	0.872234	1.05216	1.09525	1.07547	0.880205		1.0892	1.01646	1.00553
-0.859961	1.25684	1.01263	1.11973	0.806478	0.86049		0.836606	0.942213	0.835096	1.22205	1.07757	1.19539	0.771238	0.854089		0.949805	0.951952	0.906501	0.972315	1.06413	1.06757	0.956304	0.992561		1.13531	1.01034	1.08551
-0.858203	1.19048	1.01699	1.0884	0.781832	0.8847		0.83422	1.00029	0.808124	1.17061	1.05548	1.23981	0.794058	0.845384		0.957032	1.02969	0.860482	0.983313	1.03785	1.13912	1.01564	0.95556		1.14722	1.02939	1.06479
-0.856445	1.19006	0.964721	1.16766	0.789774	0.92154		0.866948	0.866947	0.862069	1.12201	1.05824	1.17535	0.85231	0.843449		0.969592	0.973816	0.897377	0.942817	1.09694	1.00658	1.07918	0.91526		1.1184	1.12327	1.04096
-0.854687	1.23005	0.938589	1.1641	0.787309	0.837333		0.855697	0.791914	0.849376	1.08796	1.01128	1.19038	0.838948	0.823137		0.986971	0.877293	0.899757	0.884484	1.07745	1.02257	1.06559	0.983046		1.15341	1.10781	1.05932
-0.85293	1.181	0.983885	1.1523	0.830577	0.910488		0.888425	0.832567	0.774276	1.11492	1.01784	1.1841	0.821533	0.899792		1.02517	0.87211	0.888252	0.944051	1.03451	1.02759	0.989111	0.988252		1.15392	1.0475	1.1472
-0.851172	1.18512	0.960801	1.20798	0.866177	0.871016		0.962745	0.898772	0.849376	1.18054	1.00956	1.11986	0.858766	0.857474		1.03429	0.924582	0.879128	0.996141	1.05074	0.927056	0.991444	0.984453		1.07431	1.02872	1.03503
-0.849414	1.28281	0.922474	1.00974	0.793334	0.861016		0.977745	0.884138	0.872118	1.16103	1.05686	1.13885	0.865822	0.834744		1.02035	0.993736	0.853738	0.905069	1.14568	1.12787	1.09137	0.969487		1.04358	1.12396	0.978925
-0.847656	1.29683	0.995645	1.14075	0.755543	0.859437		0.86797	0.886925	0.819759	1.11031	1.02889	1.11859	0.826037	0.871741		1.02586	0.935919	0.856515	0.856171	1.03339	0.980573	1.0933	1.01432		1.1819	1.05524	1.04484
-0.845898	1.28364	1.00305	1.11789	0.775533	0.836281		0.834902	0.87229	0.744658	1.1213	1.0099	1.1574	0.82934	0.886976		1.02397	0.938348	0.86683	0.873537	1.00683	1.03534	1.06938	1.06062		1.22645	1.07573	1.16406
-0.844141	1.2218	0.997387	1.16631	0.807847	0.839438		0.866266	0.846969	0.74836	1.13017	1.03234	1.18223	0.886991	0.864245		1.01158	0.974302	0.859292	0.925003	1.03505	1.01365	1.09797	1.02955		1.16774	1.15034	1.14823
-0.842383	1.2791	1.00087	1.16324	0.785666	0.826281		0.892516	0.838142	0.731965	1.11669	1.02717	1.15755	0.90801	0.85554		1.00108	0.907901	0.883095	0.873028	1.02627	0.995108	1.15572	1.03541		1.12164	1.08323	1.20647
-0.840625	1.25437	0.952091	1.23268	0.802097	0.828913		0.891834	0.78448	0.80971	1.17132	1.10968	1.20347	0.878133	0.857958		0.957548	0.900613	0.886269	0.933793	1.16552	0.976302	1.0948	1.03504		1.07368	1.14804	1.09455
-0.838867	1.19213	0.991725	1.22875	0.811133	0.905751		0.877516	0.871361	0.837212	1.166	1.04132	1.10692	0.823184	0.913334		0.92021	0.907577	0.84382	0.978085	1.05001	0.900856	1.01486	1.00837		1.04865	1.04156	1.00789
-0.837109	1.15874	0.973867	1.20109	0.850841	0.896804		0.842743	0.843485	0.945632	1.12662	1.04615	1.19584	0.877232	0.941868		0.886312	0.896403	0.921577	0.972288	1.07423	0.995625	1.03102	1.05025		1.0517	1.06274	0.974562
-0.835352	1.18965	0.884146	1.22494	0.831124	0.930487		0.886039	0.780764	0.985826	1.15536	1.05202	1.16787	0.897651	0.96218		0.900078	0.840691	0.95014	0.971173	1.18988	0.953414	1.08004	1.03406		1.01584	1.07676	0.963801
-0.833594	1.1575	0.910279	1.1378	0.902051	1.00733		0.845811	0.845808	0.912312	1.11847	1.03303	1.14417	0.929179	1.00087		0.923135	0.888953	0.955298	0.966278	1.13486	1.00559	1.03007	0.993591		1.09142	1.05101	1.04712
-0.831836	1.2218	0.909408	1.13239	0.874118	0.952065		0.855697	0.942677	0.917072	1.10499	1.01405	1.1903	0.909661	0.956135		0.94774	0.956001	0.965612	0.904389	1.11506	1.05114	1.04066	1.00427		1.10756	1.01413	1.05293
-0.830078	1.15008	0.952962	1.24804	0.816884	0.985222		0.900357	0.902025	0.993759	1.07767	1.04063	1.21992	0.897501	0.912125		0.960301	0.991144	0.942999	0.937042	1.092	0.977467	1.09869	0.925806		1.06658	1.0988	0.948921
-0.82832	1.17358	1.00653	1.27913	0.765401	1.02364		0.922176	0.920841	1.03924	1.10747	1.00921	1.16256	0.860718	0.900276		0.979056	0.95179	0.947363	0.943671	1.00266	0.908865	1.12453	0.879484		1.06168	1.03361	0.91159
-0.826562	1.13318	1.03876	1.21572	0.740755	0.918909		0.956949	0.925952	0.917072	1.07838	0.972614	1.16226	0.866873	0.886976		1.02637	0.978512	0.987035	0.951643	0.936319	0.956028	1.17026	0.965249		1.07255	1.05676	1.07629
-0.824805	1.1237	0.985192	1.18733	0.774986	0.994695		0.875471	0.892036	0.882695	1.10144	1.03683	1.12607	0.91897	0.911883		0.986111	1.01139	0.926734	0.980192	1.05242	0.948404	1.18579	0.916746		1.12638	1.1338	1.04989
-0.823047	1.21809	0.992596	1.00065	0.696666	0.958381		0.840697	0.819093	0.966258	1.11066	1.12626	1.07058	0.848407	0.897857		0.934663	0.965556	0.94776	0.911802	1.13466	1.06989	1.21781	0.936848		1.11177	1.17881	0.980857
-0.821289	1.14142	1.01176	1.02375	0.62081	0.861543		0.789901	0.865321	0.91813	1.18799	1.02302	1.11934	0.793157	0.927601		0.943611	0.920534	0.942603	1.0408	1.01113	1.09337	1.27762	1.07667		1.19459	1.06381	1.02666
-0.819531	1.27168	1.06272	1.10658	0.698035	0.825229		0.853993	0.815376	0.88058	1.18906	1.0099	1.14215	0.805168	0.93945		0.920726	0.925068	0.902931	0.935026	0.950301	1.03214	1.15348	1.13841		1.07814	1.13453	1.02538
-0.817773	1.27168	1.00305	1.08766	0.75746	0.863648		0.795355	0.820255	0.793315	1.16919	0.998854	1.10386	0.884289	0.910674		0.854136	0.925554	0.954901	0.919405	0.995817	1.01489	1.16744	1.05445		1.07391	1.12837	1.20368
-0.816016	1.34877	0.939895	1.03641	0.783749	0.912593		0.7449	0.8026	1.02708	1.19651	1.01439	1.08112	0.912814	0.938241		0.877021	0.911626	0.926337	0.887112	1.07926	1.04314	1.16468	1.0281		1.17737	1.13584	0.901914
-0.814258	1.2927	0.990854	1.0718	0.850294	0.948381		0.782741	0.805388	0.878993	1.23092	1.02475	1.12457	0.920471	0.989989		0.87444	0.874539	0.89579	0.952202	1.03421	1.04923	1.08253	1.04387		1.11715	1.08586	1.01911
-0.8125	1.23087	1.03876	1.0299	0.751435	0.932592		0.809674	0.866715	1.01333	1.20963	1.05306	1.20743	0.857265	1.00837		0.8944	0.87956	0.935859	0.982743	1.01376	1.17238	1.14084	1.08125		1.10464	1.01482	0.923549
-0.810742	1.13029	1.08798	1.05681	0.713644	1.01627		0.7599	0.891571	1.01439	1.10499	0.996782	1.14289	0.844053	1.02167		0.843296	0.858344	0.963232	0.97761	0.916178	1.08146	1.18274	1.00531		1.10975	0.962732	0.949573
-0.808984	1.0697	1.02962	1.08041	0.719669	1.11943		0.712172	0.902025	1.09372	1.05213	1.01577	1.15516	0.804868	1.07777		0.806474	0.938672	0.959265	0.983579	0.986553	1.06919	1.11839	0.962785		1.13241	1.04063	0.877069
-0.807227	1.15214	1.00392	1.03874	0.758829	1.03943		0.728195	0.958939	1.16829	1.11102	0.987805	1.0969	0.862519	1.04972		0.922274	0.947418	0.977911	0.964307	0.983948	1.05599	1.13665	1.0099		1.26652	0.987986	0.837045
-0.805469	1.13029	1.02875	1.03739	0.742124	0.914698		0.767741	0.848363	1.12281	1.05816	0.99402	1.04343	0.881136	1.02892		0.954106	0.950333	0.991399	0.936184	0.966244	1.00582	1.18732	1.12487		1.24274	1.1202	0.882966
-0.803711	1.06434	1.07448	1.04563	0.816337	0.875226		0.787514	0.818629	1.14713	1.04575	1.00438	1.08165	0.903206	0.913334		0.90524	0.919724	0.936652	0.982532	0.93476	1.03445	1.10641	1.04354		1.14949	1.12349	0.816515
-0.801953	1.14348	0.924216	1.09872	0.759924	0.902594		0.799105	0.931295	1.13338	1.06668	1.0175	1.10917	0.909511	0.870291		0.886485	0.9045	0.961645	0.932829	1.10093	1.00951	1.19684	0.964211		1.10935	0.971229	0.848473
-0.800195	1.21439	0.960366	1.08299	0.746506	0.926277		0.794333	0.916427	1.01439	1.02872	1.02406	1.13474	0.875731	0.910915		0.903175	0.930251	1.00806	0.847111	1.06632	1.04779	1.17311	0.983416		1.13702	1.01508	0.993766
-0.798437	1.21521	0.968641	1.13829	0.752256	0.927329		0.759559	0.973109	0.981595	1.10711	0.965363	1.09286	0.876482	0.901485		0.93776	0.967176	0.996953	0.911048	0.996616	0.960091	1.16514	0.97213		1.23461	0.993903	1.01565
-0.79668	1.10391	0.993467	1.10646	0.76814	0.944171		0.787173	0.880421	1.05088	1.10321	0.991948	1.13168	0.827238	0.937757		0.921414	0.942721	0.998143	0.999367	0.998472	1.02279	1.07694	0.993207		1.17053	1.07076	0.949819
-0.794922	1.18017	1.01655	1.06529	0.805383	0.99259		0.819219	0.925022	0.996404	1.06384	1.01853	1.05555	0.833243	0.952991		0.9369	0.924258	0.97077	0.901426	1.00195	0.990855	1.03459	0.960106		1.14365	0.999174	0.974274
-0.793164	1.20284	0.951219	0.982579	0.84865	0.961538		0.794674	0.889248	1.09266	1.15217	1.00818	1.09129	0.921222	1.01973		0.897669	0.931546	0.97077	0.957868	1.05988	1.11064	1.08551	1.06052		1.12961	1.04757	0.888447
-0.791406	1.2317	0.926394	1.07045	0.810038	0.971012		0.747968	0.885531	0.90385	1.08689	0.956041	1.07432	0.903806	0.974996		0.905928	0.878426	0.932685	0.882436	1.032	1.00361	1.11576	1.0041		1.21119	0.991976	1.0319
-0.789648	1.16451	1.01481	1.03924	0.920672	1.04101		0.74865	0.872522	0.958325	1.13904	0.998854	1.12726	0.907409	1.01296		0.893367	0.875349	0.949744	0.978131	0.984279	1.0847	0.985594	0.973057		1.1933	1.00324	0.991046
-0.787891	1.17399	1.02134	1.09061	0.782106	1.04154		0.784787	0.951505	0.986355	1.17558	1.0213	1.1052	0.860568	1.03037		0.910746	0.907092	1.00846	1.00135	0.999956	1.01338	1.10032	0.989282		1.1605	0.953323	1.02241
-0.786133	1.18347	0.992596	1.01883	0.730623	0.977327		0.825356	0.908529	0.916543	1.166	1.03234	1.12996	0.856364	1.0265		0.912639	0.970253	0.941809	0.985239	1.04004	1.10907	1.1721	1.05032		1.10575	1.06794	1.02757
-0.784375	1.20985	1.07143	1.00679	0.743767	1.0068		0.838993	0.86718	0.971018	1.16423	1.03407	1.12749	0.846155	1.07366		0.951698	0.902557	0.992589	0.96229	0.965133	1.11988	1.13766	1.06641		1.13433	1.0408	1.02222
-0.782617	1.07671	1.04225	1.19421	0.75746	1.00785		0.802174	0.916892	1.05352	1.06455	1.00783	1.16271	0.845554	0.986603		0.998328	0.907901	1.04972	0.988708	0.966979	0.973623	1.1163	0.978917		1.24453	0.990194	0.996388
-0.780859	1.11133	1.05662	1.08078	0.775807	0.898383		0.787173	0.922003	1.00116	1.08299	1.00852	1.16473	0.82964	0.949122		0.960817	0.895431	1.0636	0.974501	0.954478	1.07768	1.06939	1.05648		1.22059	0.97118	1.06237
-0.779102	1.19501	1.11063	1.11887	0.756364	0.952065		0.782401	0.871826	0.989528	1.08725	1.00334	1.18268	0.80772	0.943077		0.92778	0.932518	1.03186	0.909824	0.903401	1.05703	1.0679	0.990559		1.18581	1.06962	1.04278
-0.777344	1.08124	1.00566	1.0836	0.731718	0.942592		0.776605	0.958242	1.15031	1.16032	0.986424	1.18342	0.839549	0.922039		0.897325	0.961669	0.988622	1.07314	0.98087	1.09212	1.14737	0.978195		1.15545	1.00358	0.859442
-0.775586	1.17646	0.959495	1.12809	0.861521	0.940487		0.747627	0.906671	1.108	1.11066	0.996437	1.17879	0.843603	0.908255		0.807162	0.921181	0.991002	0.94407	1.0385	1.04494	0.979201	0.965729		1.07963	1.016	0.894409
-0.773828	1.17976	0.937282	1.1952	0.889454	0.90733		0.735354	0.797954	1.01491	1.09825	0.943956	1.20182	0.878734	0.932195		0.798387	0.921505	0.973944	0.930907	1.00712	1.00554	0.987948	1.0274		1.08572	1.15484	0.959632
-0.77207	1.13689	0.962108	1.08434	0.858509	0.905751		0.692058	0.826295	0.925534	1.06171	0.925657	1.12794	0.894198	0.932437		0.828843	0.845874	0.987035	0.933873	0.962114	1.04021	1.04157	1.02946		1.19765	1.0237	1.06645
-0.770312	1.1035	1.00131	1.13706	0.882334	0.941013		0.694444	0.832799	0.959911	1.05391	1.02509	1.17183	0.927527	0.986845		0.819551	0.818504	1.00489	0.955058	1.02376	1.03058	1.05122	1.04871		1.18015	0.982835	1.04686
-0.768555	1.10309	1.00697	1.08188	0.876583	0.914698		0.710468	0.764502	1.03184	1.03333	0.985734	1.13803	0.938187	0.983218		0.795117	0.862231	0.977514	0.936762	0.978912	1.0519	1.07028	1.07491		1.11915	1.12783	0.947352
-0.766797	1.14472	0.972561	1.05423	0.865081	0.924172		0.758536	0.801206	0.986355	0.995374	0.996437	1.08516	0.906809	0.965566		0.825057	0.828869	0.921577	0.869535	1.02455	1.02934	1.04824	1.04479		1.0877	1.03453	0.934325
-0.765039	1.13235	1.00348	1.1378	0.857961	0.941539		0.733309	0.824436	0.984768	0.9748	0.978483	1.13751	0.869726	0.989989		0.830907	0.817532	0.983465	0.860862	0.975086	0.999743	1.01371	1.05146		1.13309	0.991626	0.998676
-0.763281	1.11298	0.954704	1.1818	1.01022	0.904699		0.720354	0.791914	0.977364	0.986506	0.917371	1.1227	0.916117	1.01707		0.833316	0.835995	0.97196	0.886365	0.960896	0.949994	0.906849	1.12421		1.15681	1.05566	0.994471
-0.761523	1.03342	0.999129	1.01957	0.870558	0.951013		0.753423	0.903419	0.86154	0.984378	0.915299	1.13871	0.916718	0.966049		0.827982	0.856563	0.949347	0.952542	0.916097	1.11685	1.05302	1.01581		1.09896	0.948135	1.10192
-0.759766	1.02559	0.968641	1.24313	0.821266	0.966275		0.760923	0.877633	0.955151	1.0163	0.963291	1.16637	0.915967	0.993132		0.856545	0.859802	0.962042	0.990945	0.994477	0.93826	1.11531	1.02779		1.12567	0.979682	1.00721
-0.758008	1.09072	0.969077	1.11789	0.798537	0.971012		0.735354	0.895753	1.06727	1.00921	0.988841	1.15875	0.968964	0.970885		0.838822	0.87049	0.94538	0.925269	1.02039	1.03655	1.21343	0.99987		1.1407	0.971798	0.88579
-0.75625	1.19542	0.989547	1.19999	0.849472	0.986274		0.71899	0.889713	1.02496	1.01382	1.03442	1.21648	0.920471	0.966291		0.827982	0.87373	0.950537	0.848085	1.04534	1.01374	1.08358	0.979739		1.15159	0.982035	0.927387
-0.754492	1.15874	1.03266	1.16238	0.90342	0.865227		0.716263	0.849989	1.06093	0.998567	1.12626	1.1912	0.86327	0.967258		0.83779	0.890249	1.01361	0.861773	1.09063	1.0248	0.955558	1.11792		1.16967	1.04736	0.955405
-0.752734	1.12906	1.04051	1.11826	0.826469	0.808387		0.667512	0.841394	1.02655	1.00531	1.1525	1.1832	0.881136	0.977173		0.794773	0.879722	1.03306	0.890396	1.10763	1.05807	1.06615	1.20879		1.19065	1.04555	1.00634
-0.750977	1.17976	0.975174	1.1029	0.753352	0.808913		0.690353	0.813286	1.08367	1.01772	1.06791	1.12839	0.881887	0.933163		0.789267	0.868871	0.998937	0.862652	1.09509	1.02311	1.17062	1.1536		1.14328	1.06835	0.921811
-0.749219	1.26632	0.884146	1.10646	0.783749	0.866279		0.709445	0.796095	1.04823	1.07732	0.999889	1.09002	0.846455	0.924457		0.820755	0.891058	1.07352	0.850744	1.13091	0.985144	1.08001	1.06716		1.1569	1.11929	1.02412
-0.747461	1.14225	0.919425	1.14456	0.804014	0.942592		0.724104	0.800277	1.07045	1.05142	0.973304	1.08426	0.880836	0.943802		0.858438	0.829193	1.04377	0.920486	1.0586	0.947319	1.09555	1.00128		1.18552	1.03613	0.975076
-0.745703	1.14142	0.981272	1.06996	0.841257	0.965749		0.715922	0.753584	1.00116	1.00389	0.997818	1.0471	0.88609	0.955167		0.879258	0.80571	0.998937	0.879506	1.01686	0.978633	1.05329	0.989043		1.22815	1.06917	0.997775
-0.743945	1.07959	1.0061	1.00421	0.83222	0.915225		0.731604	0.828153	0.988999	1.01879	1.07343	1.06706	0.866873	0.942351		0.802	0.858182	0.970373	0.94368	1.06692	1.06259	1.04164	1.02964		1.09622	1.03626	0.981167
-0.742187	1.03631	1.0061	1.14419	0.781832	0.944697		0.690013	0.833496	1.08314	0.968415	0.972614	1.0877	0.909361	0.989989		0.842436	0.866442	0.92118	0.934486	0.966718	0.950631	1.16312	1.04794		1.2209	1.03953	0.850473
-0.74043	1.09196	0.951219	1.07918	0.827838	0.942592		0.704331	0.845111	0.996404	1.01595	0.99402	1.0996	0.90816	0.966291		0.852588	0.879398	0.934668	0.930393	1.045	1.01892	1.09703	1.02514		1.21049	1.04057	0.938042
-0.738672	1.12081	1.08145	1.0251	0.835232	1.00101		0.718649	0.962655	1.02179	1.04007	1.01888	1.07963	0.87483	0.941142		0.841575	0.946608	0.992589	0.927961	0.942145	1.05319	1.04741	0.940192		1.17105	0.98333	0.971422
-0.736914	1.11257	1.11498	0.995975	0.828112	0.953118		0.704331	0.859049	1.03395	1.01737	1.0869	1.04523	0.861919	0.970885		0.774814	0.870328	0.965216	0.914432	0.974809	1.04945	1.04082	1.01864		1.10007	1.01313	0.933519
-0.735156	1.05857	1.04225	0.950871	0.843995	1.02943		0.656262	0.820255	0.991115	1.08051	1.06515	1.01808	0.883088	0.974754		0.758811	0.910978	1.01163	1.02073	1.02197	1.07068	1.04632	0.946888		1.15626	1.1106	1.0207
-0.733398	1.04826	1.13632	0.956156	0.829755	1.02575		0.718309	0.815376	1.0202	0.967705	1.04063	1.01374	0.848857	0.979107		0.772233	0.913408	1.0271	0.923152	0.915787	1.06023	1.02302	0.954532		1.07507	1.12023	1.00676
-0.731641	0.951392	1.10148	1.00458	0.839614	0.940487		0.744218	0.826295	1.02655	1.00885	1.00921	1.02825	0.840149	0.957828		0.781868	0.864984	1.00846	1.0604	0.916232	1.02357	1.00064	1.01844		1.05059	1.04682	0.982376
-0.729883	1.0462	1.09495	1.01822	0.79169	0.875753		0.711831	0.85812	1.04982	1.0046	1.00093	1.06692	0.792557	0.955409		0.772921	0.870652	1.0152	0.960233	0.91413	1.04782	1.00109	1.09096		1.08582	1.0146	0.967025
-0.728125	1.02064	1.01829	0.992042	0.776355	0.85628		0.707058	0.869038	1.03924	1.05745	0.998854	1.09758	0.826337	0.974271		0.772749	0.940292	1.0279	1.03606	0.98091	1.10638	1.06438	1.1378		1.09291	1.08199	0.989082
-0.726367	0.946445	0.995209	0.923956	0.756638	0.911014		0.660353	0.888087	0.959911	1.08654	0.936015	1.11089	0.841951	0.977173		0.763457	0.946932	0.994573	1.14802	0.940521	1.20232	1.11275	1.07262		1.15614	1.06626	1.03611
-0.724609	0.999621	0.986498	1.02449	0.684343	0.889436		0.669899	0.996571	0.919188	1.06632	0.908049	1.12397	0.757125	0.960729		0.766899	0.874539	0.94419	1.06672	0.920477	1.09711	1.10635	1.08016		1.1448	0.877548	1.0272
-0.722852	0.933666	0.937718	1.11273	0.713918	0.887857		0.761946	0.951969	1.04506	0.997857	0.943266	1.09675	0.79601	0.945979		0.765178	1.00993	0.959265	1.06875	1.00592	0.985643	1.11499	1.06546		1.00424	1.06089	0.917904
-0.721094	0.988903	0.951219	1.0149	0.744589	0.947855		0.748309	0.951969	1.06992	0.963803	0.955005	1.07626	0.788804	1.01344		0.769824	0.999242	1.00211	0.974618	1.00398	1.06046	1.05938	1.0692		1.02875	1.04966	0.936624
-0.719336	1.03095	0.937718	1.01257	0.790595	0.952592	1.00028	0.717286	0.869503	1.02391	0.951033	0.990222	1.08254	0.81808	0.976447	1.09698	0.774125	0.974302	1.04535	0.922483	1.05599	1.06911	1.03476	1.02504	1.09668	1.07924	1.12053	1.02095
-0.717578	1.00003	0.858449	1.09454	0.818801	0.92154	1.04752	0.720695	0.890642	1.13338	0.986861	0.962601	1.03611	0.824836	0.983943	1.11009	0.746767	0.892192	1.02631	0.986828	1.12132	0.946612	1.00737	1.06772	1.05973	1.03618	1.00174	0.905528
-0.71582	1.01982	0.987805	1.02658	0.801275	0.948907	1.05055	0.739104	0.976361	1.04295	0.952807	0.953624	1.04209	0.843152	1.0178	1.1066	0.762253	0.9194	0.985052	0.93429	0.965397	1.01511	1.05226	1.0726	1.05335	1.03132	0.94166	0.944491
-0.714062	0.97901	0.956446	0.99278	0.687903	0.978906	1.10603	0.721036	0.953596	1.00381	0.9748	0.962256	1.0053	0.864471	1.01707	1.14701	0.799419	0.974464	0.989812	0.9957	1.00607	1.01261	1.25668	1.03899	1.03706	1.10871	1.02188	0.986057
-0.712305	0.931193	1.00871	0.970289	0.722407	0.899962	1.08999	0.730581	0.894359	1.04929	1.00531	0.99402	1.05772	0.811924	0.98878	1.20622	0.840371	0.972358	1.02076	1.07959	0.985436	1.09011	1.12392	1.09869	1.10664	1.15028	1.08721	0.972805
-0.710547	0.955514	0.998258	0.981719	0.74897	0.871016	1.18924	0.794674	0.933618	1.2106	0.998567	0.986079	1.04089	0.791656	0.966049	1.23943	0.82282	0.971063	1.01242	1.04506	0.9878	1.06027	1.05699	1.10911	1.04221	1.03542	1.04011	0.836301
-0.708789	1.01281	1.01219	1.01724	0.707619	0.845754	1.24818	0.732968	0.97218	1.09319	1.05284	1.00576	0.980018	0.816428	0.974754	1.29187	0.778771	0.936729	1.01917	1.03952	0.993642	0.963412	1.15377	1.15253	1.035	1.06249	0.963535	0.932291
-0.707031	1.03878	1.05227	1.00261	0.830303	0.862595	1.28112	0.706717	0.869967	1.10588	1.00779	0.931872	0.949208	0.915967	0.963631	1.25757	0.793569	0.939482	1.02353	0.970166	0.885587	0.946735	1.10317	1.11713	0.981615	1.12289	1.0799	0.925536
-0.705273	1.00251	0.953397	0.892248	0.84865	0.875226	1.31059	0.71149	0.950576	1.11276	0.96132	0.871451	0.988244	0.957704	0.952024	1.32617	0.805097	0.883285	1.07233	0.958917	0.914048	1.10759	1.1285	1.08775	1.01189	1.13156	0.92921	0.96367
-0.703516	0.968293	0.881533	0.91142	0.862343	1.00206	1.30235	0.672285	1.01585	1.16036	0.988989	0.90287	0.988544	0.926777	0.959037	1.26237	0.780836	0.974464	1.1124	1.02137	1.0242	1.08462	1.07472	0.957062	0.969299	1.16147	0.959257	0.95867
-0.701758	0.989315	0.874564	0.966725	0.934091	1.02364	1.24731	0.65933	0.972644	1.20425	1.00247	0.925312	0.976728	0.961307	0.975238	1.13893	0.771372	0.984343	1.07074	1.0133	1.05803	1.01035	1.02914	0.952715	0.913108	1.16993	1.01203	0.889135
-0.7	0.996323	0.865854	1.08078	0.856866	1.01627	1.19921	0.649103	0.953131	1.01491	0.989699	0.90943	1.04179	0.991634	0.997485	1.10179	0.785654	1.059	1.11399	0.993351	1.05033	0.963927	1.15728	0.981513	0.918765	1.21037	1.11108	1.09762
-0.698242	0.954277	0.891986	1.03862	0.85358	0.954697	1.08869	0.697513	0.935476	1.11381	0.964867	0.911847	0.953396	0.98638	1.04222	1.07317	0.808539	1.05738	1.04932	1.0111	1.02227	0.917944	1.15558	1.09168	0.985743	1.15917	1.13032	0.942096
-0.696484	0.911819	0.905488	0.856484	0.800454	0.968907	0.987709	0.694444	0.925022	1.14872	0.95529	0.890786	0.936121	0.909511	0.951299	1.03013	0.812496	1.01252	1.0513	1.04767	0.983763	1.09298	1.13625	0.981827	1.04295	1.16999	1.09459	0.915196
-0.694727	1.02477	0.913328	0.890036	0.763484	0.913646	1.04275	0.698195	0.871361	1.20742	0.964158	0.891131	0.976578	0.928428	0.885525	1.0854	0.778255	0.89122	1.016	0.940857	0.975697	1.09723	1.21604	0.969221	1.0409	1.11467	1.02279	0.841457
-0.692969	0.943147	0.905052	0.931945	0.781284	0.909962	1.00071	0.699899	0.792146	1.13814	0.927621	0.94223	0.974858	0.911914	0.873676	1.04542	0.766555	0.846684	1.03861	0.983537	1.04108	1.04605	1.1672	0.960124	1.04468	1.09524	1.06885	0.912547
-0.691211	0.878017	0.902875	0.924693	0.811681	0.951539	1.03495	0.686944	0.775188	1.06569	0.913431	0.925312	1.00133	0.894198	0.914785	1.12691	0.761393	0.800203	1.04139	1.04033	1.02485	1.08288	1.10166	0.961374	1.08886	1.10838	1.03227	0.977198
-0.689453	0.946445	0.956882	0.908594	0.823183	0.877332	1.01761	0.672285	0.844414	1.03501	1.0163	0.927729	1.01143	0.889243	0.907772	1.06203	0.73868	0.828221	0.99973	1.07381	0.969534	1.11318	1.08025	1.0347	1.04364	1.09876	0.980823	0.965912
-0.687695	0.907697	0.940331	1.01662	0.849198	0.837859	0.996377	0.647398	0.876239	1.14555	1.00708	0.944302	1.04239	0.903506	0.934372	1.0605	0.768791	0.907901	1.02393	1.10949	1.00422	1.02534	1.06395	1.11519	1.06435	1.18751	1.03613	0.893835
-0.685937	0.880903	0.962544	1.00151	0.802644	0.884173	1.02845	0.674671	0.96916	1.23969	0.9748	0.901834	1.00761	0.884139	0.939933	1.05416	0.788235	0.947741	1.03028	1.10659	0.936928	1.0061	1.10153	1.06306	1.025	1.16832	0.9779	0.831079
-0.68418	0.96788	0.919861	0.945341	0.799632	0.881015	1.01328	0.698535	0.88437	1.26825	0.992182	0.958803	1.06594	0.90831	0.959762	1.10813	0.77034	0.949523	1.12073	1.02511	1.04233	1.12758	1.13591	1.08938	1.0936	1.10279	1.07367	0.883684
-0.682422	0.982308	0.870209	1.01797	0.849472	0.923645	1.03365	0.662057	0.89343	1.14449	1.02162	0.911156	1.06288	0.88579	0.975963	1.0664	0.782901	0.883771	1.11795	1.04002	1.04705	1.04411	1.04275	1.05664	1.03168	1.18253	0.989189	0.976813
-0.680664	1.02765	0.877613	1.04268	0.873844	0.931014	0.998544	0.652171	0.896914	1.11011	1.03546	0.906323	1.15763	0.848257	0.955167	1.00238	0.797871	0.886848	1.15128	1.0076	1.03271	1.11024	0.970718	1.02594	1.00384	1.22341	0.988777	1.03708
-0.678906	1.00457	0.918118	1.20957	0.810586	0.939434	0.959538	0.708422	1.03118	1.12809	1.01027	0.897	1.08434	0.813125	0.921797	0.986432	0.809571	0.916161	1.0521	1.00568	0.976998	0.896464	1.00313	0.981226	1.02803	1.14278	0.888455	0.932632
-0.677148	0.969117	0.910714	1.10978	0.745684	0.927329	1.02628	0.693763	1.00052	1.14237	0.920526	0.912883	1.09294	0.86282	0.931228	1.05001	0.782729	0.997784	0.987035	0.949861	1.00238	0.984825	1.15708	1.0042	1.02312	1.12824	0.997266	0.864021
-0.675391	0.947682	0.926829	1.11052	0.7895	0.899436	1.13463	0.698535	0.975664	1.19103	0.882215	0.873177	1.12076	0.907409	0.988054	1.1256	0.773265	1.03973	1.0755	0.930919	0.942112	1.00922	1.14935	1.09853	0.992044	1.10698	1.06566	0.903002
-0.673633	0.965407	0.872822	1.14001	0.87138	0.914698	1.09866	0.711149	0.914104	1.11963	0.897823	0.881809	1.13915	0.961307	0.999903	1.0594	0.757779	1.00394	1.05567	0.929995	1.0103	0.999246	1.1032	1.09315	0.964271	1.06557	1.09828	0.942871
-0.671875	0.974063	0.85061	1.12207	0.928887	0.861543	1.02498	0.696149	0.860443	1.02073	0.920171	0.881809	1.11156	0.991334	0.937999	1.0144	0.747455	0.938996	1.03742	0.944673	1.03668	0.990633	1.06723	1.08874	0.989675	1.0737	1.09129	1.01635
-0.670117	0.872659	0.892422	1.05017	0.890275	0.871542	0.976874	0.680467	0.81468	1.10271	0.951742	0.853152	1.03827	0.95275	0.921555	0.98097	0.767587	0.845388	1.05408	1.09062	0.955996	0.988668	1.07017	1.05738	1.00419	1.12803	1.03769	0.955902
-0.668359	0.848338	0.940767	1.00814	0.860152	0.895226	0.976007	0.728536	0.874149	1.14079	0.934715	0.81172	1.06983	0.967913	0.90221	0.981407	0.760532	0.820771	1.03345	1.10182	0.862828	1.06119	1.12528	1.0078	1.00553	1.04392	0.938938	0.905911
-0.666602	0.901926	0.908101	0.952838	0.829481	0.868385	0.985542	0.702286	0.902257	1.05775	0.99431	0.8642	1.05375	1.03788	0.887459	0.992768	0.740745	0.85802	1.02512	1.10243	0.951656	1.10591	1.25124	1.02197	1.00733	1.05476	0.950971	0.969149
-0.664844	0.994262	0.912892	0.963407	0.879047	0.866279	1.07655	0.662398	0.83791	0.990057	0.967705	0.933598	1.01307	0.981876	0.882381	1.10572	0.777395	0.949361	1.0033	0.97329	1.02268	1.05155	1.11698	1.01859	1.02709	1.17361	1.13301	1.01338
-0.663086	0.955926	0.940331	1.05497	0.84646	0.936803	1.10126	0.651148	0.862301	1.02338	0.951742	0.929455	0.99991	0.949897	0.875369	1.14461	0.772577	0.966852	1.0271	0.995624	0.988434	0.947812	1.1222	0.934422	1.03937	1.18648	1.12125	1.00364
-0.661328	0.95675	0.932927	0.933911	0.823183	0.935224	0.996377	0.684558	0.914337	1.05775	0.946067	0.872141	0.981065	0.925726	0.877787	1.07929	0.786858	0.998108	1.0394	0.988833	0.934844	1.05049	1.12457	0.938585	1.08321	1.14944	1.09162	0.982651
-0.65957	0.896979	0.990418	0.927274	0.884798	0.873648	0.960405	0.63308	0.954989	0.900677	0.936489	0.899417	0.940683	0.848557	0.912608	1.0262	0.818863	0.97414	0.933478	1.04405	0.908119	1.01446	0.95904	1.0446	1.0685	1.29346	1.02005	1.03642
-0.657812	0.914292	0.966899	0.947799	0.997897	0.892594	1.01588	0.695126	0.905277	0.9414	1.00389	0.925312	0.976803	0.911163	0.92881	1.0393	0.801312	0.963127	0.966406	1.09799	0.95699	1.0306	0.913083	1.04057	1.02306	1.15276	1.0639	1.02656
-0.656055	0.894918	0.971254	0.989216	0.937377	0.958381	0.940469	0.7299	0.84395	1.01386	0.986861	0.898036	0.957733	0.936535	0.959037	0.992987	0.819723	0.955515	0.973547	1.10274	0.924615	0.968174	0.999102	1.00068	1.05584	1.12306	1.13219	0.960241
-0.654297	0.927483	0.919861	0.867914	0.914374	0.940487	0.944369	0.782401	0.853474	0.966787	0.98154	0.931527	0.985552	0.957254	0.926392	1.00588	0.841919	0.904986	1.00846	1.05828	1.01268	1.13554	1.0469	0.985013	1.06513	1.07607	1.06036	1.0431
-0.652539	0.942735	0.949477	0.936246	0.873297	0.934171	0.979474	0.731604	1.02166	1.04189	0.962384	0.891476	0.998938	0.933683	0.949606	0.969828	0.814905	0.866118	1.0271	1.02084	0.938912	1.06696	1.06915	1.01652	0.990151	1.11386	0.847755	0.985811
-0.650781	0.986842	0.951219	0.953575	0.904789	0.893647	1.00461	0.742173	1.01214	1.00328	0.919107	0.901489	1.03319	1.00124	0.971611	0.981626	0.796494	0.920696	1.00171	0.931362	0.947719	1.08349	1.1066	1.08724	0.97712	1.07319	0.909657	0.99844
-0.649023	0.990552	0.927265	0.994869	0.901503	0.865227	1.00244	0.682172	0.990299	1.0202	0.966286	0.966054	1.06893	0.952299	0.915752	1.02008	0.830391	0.902719	1.04218	0.975503	1.04183	1.07445	1.05635	1.0584	1.01759	1.21728	0.911562	1.02154
-0.647266	0.988491	0.905923	0.989216	0.897943	0.829965	1.07265	0.652512	0.958706	1.01068	0.963449	0.945683	1.08247	0.945694	0.925424	1.05678	0.838822	0.893811	1.05368	0.974666	1.04389	1.09427	1.05318	1.11502	0.985204	1.28553	0.93231	1.04255
-0.645508	0.992613	0.885453	0.952838	0.9141	0.891015	1.20051	0.721377	1.05	1.16194	0.900307	0.926348	1.0904	0.94179	0.920588	1.1149	0.811464	0.98499	1.11914	0.907006	1.04619	1.14437	1.03029	1.03319	0.92869	1.12488	0.938085	0.963166
-0.64375	1.07052	0.917247	1.07291	0.901503	0.8847	1.18187	0.716263	1.04303	1.02814	0.965222	0.888023	1.08337	0.98653	0.945253	1.10157	0.802688	1.0407	1.04535	0.901637	0.968139	1.00975	1.09432	1.06845	0.932058	1.12066	0.997767	1.01675
-0.641992	1.026	0.938589	1.15992	0.907528	0.887857	1.01371	0.708081	1.07904	1.10165	0.943229	0.908394	1.09182	0.968064	0.940659	1.07579	0.803549	1.03034	1.04892	0.919324	0.96783	0.941284	1.0667	1.05947	1.06124	1.13483	0.954866	0.952138
-0.640234	1.00292	0.902003	1.08164	0.826743	0.934171	1.00114	0.717286	0.94802	1.13708	0.932232	0.958803	1.11365	0.943592	0.952266	1.07907	0.735066	0.965232	1.09851	0.92952	1.06297	1.0296	1.14134	1.01937	1.07783	1.02479	1.01816	0.966078
-0.638477	0.889147	0.911585	1.14001	0.927245	0.988379	0.951737	0.703649	0.906671	1.04718	0.999276	0.95535	1.11993	0.998691	1.01127	1.005	0.757263	0.94758	0.977514	1.12386	1.04801	0.982388	1.07705	1.02316	1.05597	1.07619	1.04512	0.933476
-0.636719	0.845865	0.923345	1.03469	0.898217	0.948907	0.982942	0.69649	0.888087	1.03766	0.964867	0.917716	1.14753	0.903356	0.968225	1.02969	0.766382	0.921667	0.975134	1.14069	0.993904	1.10906	1.00572	1.02036	1.04756	1.10035	1.03781	0.939747
-0.634961	0.878017	0.974303	0.99278	0.870558	0.916803	1.01631	0.652512	1.0191	1.05405	0.974445	0.892857	1.0735	0.972718	0.96484	1.05875	0.747799	0.967661	0.987035	1.10982	0.916406	1.0813	1.11735	1.0524	1.04175	1.14603	0.949522	0.936421
-0.633203	0.835971	0.938589	1.02535	0.840161	0.909962	1.11686	0.676035	0.998662	1.01597	0.971253	0.953279	1.09182	0.958305	0.935822	1.14439	0.731969	0.994707	1.08106	1.16183	1.01565	1.06483	1.14062	1.02842	1.02465	1.08274	0.99604	1.06406
-0.631445	0.845452	0.905488	0.99659	0.932448	0.905751	1.21394	0.67399	1.07788	1.0678	0.942165	0.934634	1.07006	0.937736	0.962906	1.12123	0.741089	1.02111	1.04059	1.11439	1.03219	1.07372	1.00567	1.0631	0.923631	1.09956	0.947331	0.974518
-0.629687	0.87101	0.910714	1.00802	0.942306	0.883121	1.01328	0.632739	1.1787	1.06833	0.919107	0.880428	1.08531	0.931281	0.977173	1.0605	0.758811	1.06176	1.00886	1.05522	0.966744	1.07668	0.9883	1.1065	1.0466	1.19925	0.900789	0.944328
-0.62793	0.900689	1.00087	0.928135	0.944771	0.916277	1.03105	0.640921	1.14246	1.08261	0.924073	0.905287	1.08778	0.950798	0.956135	1.00173	0.7404	1.02888	1.06082	1.02596	0.904499	1.17201	1.00638	1.0435	0.97156	1.15521	0.900585	0.979876
-0.626172	0.876781	1.04181	0.953821	0.952986	0.933645	0.94827	0.654216	1.15965	1.17622	0.901725	0.911847	1.02324	0.939688	1.01756	0.989491	0.748143	1.04507	1.13263	1.02845	0.875251	1.07278	0.986046	1.08987	1.04347	1.14357	0.9012	0.96294
-0.624414	0.900277	0.976045	1.04083	0.850294	0.923119	0.950003	0.685921	1.12109	1.03184	0.927975	0.873868	1.06295	0.94179	0.994825	1.02925	0.760704	1.00151	1.07035	1.03077	0.895314	1.02125	1.10761	1.07768	1.08342	1.10903	0.893339	1.03732
-0.622656	0.884201	0.982143	0.944357	0.88206	1.04469	1.05228	0.674331	0.98333	1.09478	0.963449	0.893548	1.05166	0.958305	0.982976	1.06312	0.753649	1.04848	1.08661	1.08963	0.909794	1.11362	1.08644	0.940924	1.0103	1.11763	1.06625	0.992544
-0.620898	0.861117	0.978223	0.853043	0.826195	0.987853	1.06615	0.682172	1.11411	1.21271	0.908111	0.923586	1.02152	0.861619	1.00958	1.05613	0.724398	1.00572	1.06162	1.05457	0.944146	1.1975	1.04288	1.02199	0.990595	1.0619	0.902708	0.875407
-0.619141	0.908521	0.904181	0.991182	0.77526	0.962591	1.129	0.685581	1.18032	1.20795	0.86306	0.904251	1.07021	0.807871	1.02989	1.06945	0.745046	1.08248	1.10129	0.949961	1.00008	1.07973	1.04206	1.06991	0.947261	1.08674	0.917111	0.911699
-0.617383	0.847926	0.994338	1.07574	0.859057	0.919435	1.10646	0.668194	1.21308	0.942987	0.916269	0.891131	1.11171	0.824986	0.965807	1.00653	0.727495	1.17755	1.0759	1.0806	0.896205	1.03344	0.960339	1.05044	0.909688	1.08875	0.970715	1.14095
-0.615625	0.78362	0.933798	1.01109	0.929161	0.88891	1.03322	0.727513	1.23468	0.969431	0.927621	0.99402	1.03386	0.920171	0.97016	1.04935	0.705471	1.12621	1.02155	1.18376	1.06449	1.02252	0.990324	1.0914	1.01562	0.969702	0.912149	1.05376
-0.613867	0.851224	1.01612	0.990813	0.918207	0.89312	0.963005	0.736377	1.13758	1.00381	0.924428	0.971923	1.00238	0.86312	0.954684	1.01505	0.742981	1.12087	1.00013	1.086	0.956509	1.01167	0.940005	1.06893	1.05405	1.00897	0.985311	0.996333
-0.612109	0.814948	1.01612	0.964513	0.918481	0.911541	0.951737	0.704331	1.07207	1.09054	0.962739	0.931182	1.07903	0.875881	1.00643	0.936838	0.760704	1.06856	1.02948	1.18135	0.916414	1.11873	0.953619	1.1041	0.984345	1.08004	0.996724	0.94401
-0.610352	0.868124	1.08145	1.09958	0.905337	0.934171	0.970806	0.673308	1.08438	1.03554	1.00921	0.938777	1.11492	0.931581	0.999661	1.01134	0.760876	0.979808	0.99378	1.16252	0.868076	1.01396	1.02899	1.07011	1.04175	1.13006	0.903564	0.959672
-0.608594	0.863178	1.05052	1.2328	0.908075	0.941539	1.02975	0.720013	1.11133	0.992173	0.885053	1.00921	1.08912	0.875731	0.973062	0.986651	0.723538	0.981751	1.02512	1.02534	0.960676	0.883455	0.964382	1.03348	0.958148	1.0049	0.883404	1.03321
-0.606836	0.825666	0.925958	1.2022	0.909992	0.935224	0.97384	0.705013	1.23166	1.05194	0.914141	0.979864	1.12285	0.909211	0.944286	0.986651	0.705471	1.10208	1.06678	1.10716	1.05822	0.933998	0.999142	1.00969	1.01315	1.00065	0.894793	1.01411
-0.605078	0.857407	0.965157	1.09171	0.916017	0.904699	1.00981	0.660694	1.12527	0.996933	0.925847	0.919443	1.08756	0.905458	0.942593	1.04608	0.711149	1.13123	1.00767	1.07982	0.952635	0.99619	0.988473	1.04189	1.03591	1.07637	1.0053	1.01077
-0.60332	0.810002	0.997387	1.02387	0.929161	0.896804	1.07265	0.681831	1.20286	0.920774	0.924428	0.946373	1.01105	0.90831	0.925908	1.09392	0.786686	1.08443	0.976324	1.14127	0.948853	0.987479	0.977559	1.03245	1.01983	1.15379	0.901546	1.06033
-0.601562	0.8673	0.897648	1.05976	0.876857	0.908909	1.03885	0.713536	1.0881	0.910726	0.88257	0.939468	1.06639	0.946444	0.899792	1.10747	0.773609	1.1701	1.01163	1.01761	1.04659	1.00626	1.07936	0.989969	1.06605	1.08419	1.07536	1.1108
-0.599805	0.889559	0.892857	1.03948	0.942306	0.868911	1.03712	0.738422	0.990764	1.02391	0.931168	0.992984	1.09399	0.922423	0.938724	1.09458	0.736099	1.10532	1.04456	1.04677	1.11214	1.05243	0.9789	1.08035	1.05541	0.996853	1.11562	1.02017
-0.598047	0.931605	0.930749	0.970781	0.974894	0.938908	1.02541	0.714899	1.027	1.14396	0.935425	0.959148	1.08584	0.958305	0.960246	1.07841	0.770684	0.978674	1.06043	1.0041	1.03051	1.11852	0.982984	1.02273	1.05168	1.07803	0.952942	0.92698
-0.596289	0.921712	0.988676	0.958122	0.935186	0.954697	1.05099	0.717627	1.10413	1.24339	0.8886	0.936015	1.05547	0.913715	0.998936	1.12932	0.795806	0.984181	1.08582	0.964076	0.946736	1.10161	0.977041	1.04634	1.07453	1.10894	0.891365	0.873273
-0.594531	0.834323	0.93946	1.04513	0.947509	0.976801	1.11036	0.685921	0.993087	1.18839	0.934006	0.963637	1.06355	0.955602	1.05189	1.11424	0.76122	0.92442	1.05368	1.11948	1.02573	1.01762	1.00854	1.07688	1.0035	1.10978	0.930856	0.886651
-0.592773	0.895743	0.989112	0.970412	1.07101	1.02206	1.1511	0.679785	0.880653	1.18416	0.908111	0.941885	1.03386	1.00169	1.04536	1.04848	0.760876	0.89122	1.04694	1.01381	0.952254	1.06538	0.935276	1.0228	0.910852	1.11929	1.012	0.884124
-0.591016	0.959636	1.03833	0.977049	0.97462	0.921014	1.14677	0.654557	0.94291	1.2381	0.90208	0.945338	1.04657	0.938487	1.01562	1.05678	0.760016	0.858668	1.07511	0.940023	0.910442	1.07116	0.962926	1.10272	0.921534	1.16111	0.910658	0.868352
-0.589258	0.918002	0.945993	0.93133	0.911088	0.853122	1.1355	0.663762	1.01121	1.10165	0.93578	0.907013	1.07051	0.959956	0.981283	1.16253	0.706159	0.9194	1.11914	1.01937	0.958795	1.14944	1.05364	1.15023	1.0238	1.06387	0.909211	1.01588
-0.5875	0.954689	0.912456	1.01699	0.882607	0.895752	1.1355	0.69274	1.01585	1.14555	0.891084	0.92255	1.04097	0.94119	0.926633	1.08868	0.721817	1.04475	1.0997	0.933375	1.01106	1.02357	1.06637	1.03448	0.95877	1.04197	1.02845	0.959981
-0.585742	0.953865	0.966899	1.05976	0.88918	0.899436	1.09042	0.636148	0.990299	1.20848	0.913077	0.961565	1.10333	0.888342	0.905112	1.02904	0.739368	1.0692	1.07987	0.957239	0.994483	1.04112	0.999058	1.00631	0.943703	1.16226	1.07968	0.893572
-0.583984	0.915529	1.01437	1.10499	0.797167	0.919961	1.07655	0.688308	1.01399	1.22012	0.942519	0.895619	1.10438	0.864621	0.895681	1.0795	0.764146	1.06856	1.07074	1.02948	0.882929	0.999452	1.08462	0.973607	1.00274	1.11018	1.05381	0.877573
-0.582227	0.88214	1.04442	1.13411	0.764306	0.947855	1.14633	0.684217	0.973109	1.25555	0.935425	0.884225	1.1079	0.840299	0.971369	1.04236	0.758467	1.04588	1.08026	1.0604	0.846615	0.976882	1.09943	1.02481	0.909303	1.10852	1.07479	0.860389
-0.580469	0.882552	0.986063	0.96353	0.805383	0.897331	1.21351	0.666489	1.08996	1.16882	0.977993	0.955696	1.01165	0.839249	0.945011	1.09786	0.748316	1.03552	1.12668	1.10814	0.969204	1.04994	1.04205	1.05314	0.904697	1.12277	0.950056	0.963949
-0.578711	0.819895	1.03789	0.956033	0.807847	0.869437	1.07439	0.64433	1.11969	1.27671	1.0234	1.05168	1.05405	0.879184	0.943077	1.10834	0.731797	1.05398	1.12152	1.24821	1.01328	1.10253	1.0883	1.0847	1.0316	1.13575	0.941315	0.878449
-0.576953	0.87472	1.00087	0.957508	0.807026	0.932592	1.03191	0.634443	1.13363	1.31532	0.951388	1.01577	0.978822	0.893897	0.971611	1.13565	0.718032	1.09431	1.06043	1.08765	1.01489	1.02226	1.10764	1.04184	1.10053	1.13175	0.965314	0.806215
-0.575195	0.955514	0.996516	0.961563	0.816611	0.930487	1.04968	0.612966	1.03397	1.27882	0.905628	0.959839	1.04747	0.885039	0.952024	1.01833	0.719064	1.08054	1.14652	0.947791	0.963195	1.08934	1.0838	1.02315	0.97013	1.17309	1.04504	0.896539
-0.573437	0.922949	1.03354	0.920638	0.836327	1.03785	1.04362	0.646375	1.04396	1.27142	0.866607	0.898381	0.966109	0.866873	1.02408	0.964803	0.70788	1.05171	1.14255	0.938955	0.86923	1.04939	1.03652	0.986736	0.92448	1.09515	1.00743	0.89864
-0.57168	0.894094	1.0784	0.904169	0.824278	1.02733	1.02758	0.696831	1.0342	1.30474	0.913077	0.916335	0.95033	0.882637	1.04367	0.968954	0.687232	1.04135	1.17429	1.02123	0.84972	1.05105	1.0708	1.01591	0.942947	0.986225	1.00691	0.900016
-0.569922	0.928308	1.03223	1.00028	0.868367	1.02838	1.05922	0.684558	1.04373	1.28781	0.981185	0.976757	0.960051	0.867924	1.04415	0.982718	0.669337	1.00232	1.07828	1.05696	0.946259	0.959786	0.99949	1.01534	0.927776	0.977766	0.960326	0.837294
-0.568164	0.890384	0.888066	0.897287	0.888358	0.99259	0.955204	0.692058	0.973806	1.19896	0.971962	0.924967	0.944422	0.891045	1.04488	0.953442	0.682586	1.02143	1.12866	1.09162	1.04155	1.05253	1.00302	1.05268	0.998155	0.986313	1.0489	0.941366
-0.566406	0.95675	0.900261	1.03579	0.81086	1.00417	1.01415	0.669558	0.970786	1.1556	0.94784	0.968816	1.00701	0.968664	1.04295	1.02925	0.687404	0.984505	1.08701	0.990687	1.07615	0.972216	1.19461	1.03862	1.0149	1.02665	1.01413	0.940647
-0.564648	1.05692	1.00261	0.850831	0.85933	1.01575	0.990743	0.623875	0.930598	1.09742	1.00921	0.966399	0.969773	0.965962	1.08115	0.975509	0.696868	0.96426	1.13144	0.954859	0.96388	1.1398	1.12409	1.06439	0.984623	1.117	1.03617	1.031
-0.562891	0.951392	1.03963	0.8775	0.975715	1.07785	1.01371	0.620807	0.86718	1.21483	0.960966	0.956041	0.940384	0.936385	1.02457	0.955845	0.67209	0.980294	1.1362	1.01006	0.919594	1.07166	0.959691	0.950567	0.942915	1.08261	1.13044	0.935276
-0.561133	1.00415	0.968641	1.0122	0.900134	1.03943	0.97384	0.61842	0.885996	1.27195	0.993955	0.947064	0.981439	1.00515	0.941384	0.944921	0.68792	0.973654	1.10962	0.989843	0.977724	0.969612	1.11666	0.905673	0.970304	1.11238	1.09894	0.872379
-0.559375	1.03136	0.937282	0.928995	0.848377	1.06417	0.938302	0.590124	0.919912	1.17834	0.958128	0.977447	0.974185	1.02331	0.983702	0.930502	0.687576	0.967823	1.0755	0.928993	1.04285	1.04864	1.2062	0.924387	0.991687	1.16514	1.05208	0.91273
-0.557617	0.943147	0.925958	1.01625	0.86782	1.00733	1.07049	0.589783	0.915963	1.18257	0.925492	1.02475	1.04231	0.983527	0.992165	0.938149	0.675531	0.930413	1.06082	0.981281	1.10669	1.02564	1.13333	0.984949	0.876376	1.14539	1.01578	0.897052
-0.555859	0.88214	0.965592	1.04747	0.954081	0.879437	1.01415	0.589102	1.00424	1.14184	0.939681	1.10312	1.05226	0.88594	0.995551	0.954753	0.685683	0.940454	1.1116	1.06523	1.14243	1.00457	0.928579	1.13203	0.941435	1.16395	0.936486	0.973517
-0.554102	0.890796	1.00131	1.0294	0.929161	0.905751	1.01588	0.586374	0.96614	1.15189	0.910948	1.01819	0.998265	0.943291	1.04512	1.00828	0.706159	0.93851	1.0759	1.02262	1.01686	0.969751	1.01521	1.15387	0.992519	1.20428	0.971402	0.934028
-0.552344	0.927895	0.988676	0.919532	0.892192	0.972591	0.966472	0.59967	0.960797	1.15877	0.932587	0.989532	1.04687	0.924675	1.07583	1.03056	0.68121	1.01949	1.0755	1.00506	1.00087	1.13848	1.03641	1.10615	1.06632	1.13597	1.06108	0.928143
-0.550586	0.875132	1.02962	1.01527	0.802644	0.96838	0.996377	0.635125	1.03118	1.13656	0.996439	0.910466	0.990712	0.915066	0.992165	1.06661	0.679661	0.951142	1.08899	1.13862	0.884276	0.975811	1.14006	1.02456	1.07049	1.07012	0.922379	0.958151
-0.548828	0.877605	0.944251	0.918426	0.84153	1.02996	0.990743	0.598306	0.931992	1.28411	0.945712	0.963291	0.959378	0.8966	0.992407	1.10463	0.67794	0.969605	1.10645	1.07761	1.02016	1.04459	1.06544	0.963542	1.11495	1.1331	1.04036	0.861644
-0.54707	0.981483	0.97953	0.947799	0.849746	1.0689	1.1238	0.585692	0.928739	1.2069	0.896759	1.02578	0.956537	0.943892	1.05939	1.15051	0.656776	0.918914	1.08264	0.913677	1.04722	1.00922	1.11079	0.991101	1.02377	1.12137	0.989421	0.897048
-0.545312	0.969941	1.00261	0.880696	0.875487	0.999958	1.02975	0.596943	0.856726	1.15242	0.925847	0.971923	0.951452	0.892546	1.04391	1.13128	0.660562	0.950981	1.04654	0.954539	0.96939	1.08034	1.01948	1.04396	1.0986	1.10657	1.11002	0.908125
-0.543555	0.925422	1.02657	0.881679	0.805383	0.972064	0.97514	0.619784	0.906439	1.02391	0.954935	0.944647	0.967006	0.911313	1.02723	1.05919	0.704439	0.907901	1.12351	1.03189	0.920199	1.09678	1.13153	1.05675	1.08619	1.13659	1.00161	1.09728
-0.541797	0.914705	1.07012	0.972747	0.887811	1.02522	0.995077	0.602056	0.897611	1.01121	0.878668	0.971233	0.911817	0.946444	0.980558	1.02467	0.733346	0.903852	1.12113	0.960603	0.90759	0.937363	1.06604	0.956437	1.02974	1.21807	1.00695	1.1087
-0.540039	0.913056	1.06272	0.906382	0.995432	1.07311	1.00678	0.638875	0.967534	0.987413	0.891084	0.950862	0.986973	0.957404	0.955893	0.975727	0.715107	0.889115	1.08621	0.975936	0.894745	1.08892	0.961797	0.890766	0.969158	1.11932	0.91895	1.10006
-0.538281	0.849987	0.944686	0.882785	0.916017	1.00469	0.963005	0.620466	1.00215	1.03713	0.876185	0.970542	0.890729	0.980074	0.967016	0.982281	0.700653	0.934299	1.04853	1.03082	1.02737	1.009	1.06993	0.962497	1.02002	1.12924	0.932299	1.01099
-0.536523	0.842155	0.925958	0.964144	0.961201	0.913646	0.888028	0.643307	0.985653	1.19526	0.903144	0.990567	0.918024	0.962509	1.01344	1.05307	0.753133	0.959564	1.0874	1.07242	1.06978	0.952165	1.00136	1.10923	1.18585	1.17072	0.973531	0.909764
-0.534766	0.962109	0.998693	0.859803	0.853854	0.929961	0.992476	0.688649	0.933618	1.14608	0.969124	0.961565	0.896562	0.902005	1.01586	0.954098	0.767931	0.944017	1.06241	1.00729	0.962823	1.04275	1.05639	1.09237	0.96133	1.11513	1.01114	0.927
-0.533008	0.997972	1.0135	0.904661	0.870558	0.919961	0.9279	0.664444	0.933385	1.02232	1.03439	0.869379	0.872706	0.86372	0.970885	0.91783	0.79701	0.975597	1.11002	1.0365	0.857797	0.964678	0.992145	1.05535	0.989147	1.19951	1.04522	1.08578
-0.53125	1.0227	0.953397	0.851323	0.833041	0.913119	0.829953	0.671262	1.0421	1.04295	1.02304	0.852806	0.890504	0.891045	0.989747	0.863647	0.795806	0.999566	1.09415	1.00033	0.894492	1.04602	1.06963	1.08392	1.0406	1.18554	0.959182	1.0491
-0.529492	0.97159	1.01655	0.8673	0.817158	0.977854	0.860724	0.641262	0.941051	0.926063	1.01914	0.894238	0.892748	0.837147	1.01151	0.851631	0.77619	1.00345	0.99854	1.04894	0.879679	1.02934	1.02446	1.03442	0.989436	1.21041	1.06631	1.07826
-0.527734	0.973239	1.08929	0.900974	0.764032	1.03996	0.892795	0.671944	0.902025	1.05828	0.971607	0.955696	0.974036	0.806069	1.03883	0.852505	0.783589	1.02321	1.04694	0.998323	0.87736	1.08109	1.05502	0.998922	0.954872	1.16615	1.13435	0.989283
-0.525977	1.0429	1.00131	0.927274	0.758555	1.04048	0.856823	0.675353	0.929436	1.12756	0.985087	0.984352	0.953097	0.849458	0.987329	0.85469	0.758123	0.996003	1.0517	0.944563	0.983068	1.02785	1.11984	0.948914	0.99751	1.12256	1.07162	0.932718
-0.524219	0.960048	1.04051	0.957999	0.721586	1.11679	0.889328	0.645012	0.914801	1.1355	0.983313	1.09898	0.945394	0.854712	0.96218	0.852505	0.747283	0.896889	1.09534	1.02423	1.0562	0.986842	1.18449	0.861555	0.958594	1.15856	0.980419	0.964633
-0.522461	0.947269	1.11193	1.01822	0.731992	1.04732	0.842955	0.617738	0.937799	1.08367	0.987925	1.05306	0.985029	0.823635	0.972095	0.8761	0.704955	0.932194	1.0279	1.04292	0.947053	0.967403	1.1252	0.92817	1.03932	1.14119	0.994023	0.948535
-0.520703	0.979835	1.06925	1.00691	0.69338	1.02785	0.912732	0.647739	0.997965	1.05352	0.958837	1.06135	0.983907	0.834144	0.998936	0.895982	0.672606	0.963937	1.0521	0.97857	0.992608	0.977152	1.20301	0.971868	0.981649	1.03839	0.965902	0.998647
-0.518945	0.923773	1.05793	1.07131	0.68982	1.00469	0.893662	0.608875	0.961029	1.04929	0.958128	1.05272	1.10109	0.790005	0.986362	0.92504	0.708224	0.968309	1.06717	1.03719	0.995073	1.0278	1.14523	0.981752	1.03511	1.16317	1.00758	1.01704
-0.517187	0.897392	1.11193	1.14812	0.699404	0.961538	0.918366	0.561488	1.02027	1.20531	0.932232	1.03476	1.06475	0.747066	0.999661	0.919359	0.714591	1.05803	1.06995	1.03882	0.930596	0.927379	1.06815	1.03965	1.00108	1.27267	1.03701	0.887696
-0.51543	0.955102	1.0858	1.13252	0.76102	0.959433	0.94827	0.619102	0.917821	1.27036	0.918752	1.00058	1.08045	0.739259	0.97548	0.938804	0.662627	1.02758	1.01441	0.961942	0.921513	0.954027	0.971407	1.01673	0.990018	1.0703	1.11959	0.79852
-0.513672	0.925422	0.940767	1.03518	0.764853	0.984169	0.946103	0.607511	0.81166	1.13338	1.00141	0.991603	1.0889	0.752321	0.958311	0.899041	0.64628	1.02175	1.00767	1.08211	1.05404	1.0519	0.983615	0.973726	0.950257	1.06382	1.25884	0.889077
-0.511914	0.930369	0.972997	1.1555	0.79525	0.990485	0.94957	0.619102	0.817467	1.11381	0.962384	0.978483	1.13355	0.793908	0.978382	0.86605	0.68706	0.908225	1.08344	1.03441	1.00564	0.981002	0.998312	0.987781	0.912045	1.10977	1.11102	0.972728
-0.510156	1.08454	0.97953	1.0621	0.78101	1.01469	0.894962	0.619443	0.882511	1.10165	0.95458	0.946719	1.06706	0.846905	0.997001	0.845514	0.704611	0.886038	1.0636	0.880173	0.966503	1.00468	1.08437	0.982564	0.944748	1.13749	1.004	0.965463
-0.508398	1.01528	0.980836	1.01785	0.920946	1.02206	0.841221	0.615011	0.946859	1.13285	1.00708	0.995401	1.10116	0.899302	1.00039	0.826069	0.70788	0.92604	1.03623	0.991919	1.01485	1.08185	0.976498	0.978793	0.981988	1.151	0.978013	0.914706
-0.506641	0.971178	1.03615	1.04808	0.891097	0.989432	0.884127	0.630011	0.897611	1.12862	0.981895	0.996782	1.01681	0.894348	0.976689	0.845295	0.724742	0.905958	1.03385	1.01103	0.962006	0.970162	1.00365	0.987121	0.956078	1.15036	1.0093	0.916026
-0.504883	0.920476	1.11672	1.01109	0.859057	0.960486	0.910564	0.637171	0.859978	1.15824	0.917688	0.984698	1.01472	0.889243	0.94211	0.895982	0.705815	0.901099	1.07868	0.996972	0.881773	1.00359	1.03514	0.980868	0.983985	1.10773	1.04782	0.931307
-0.503125	0.922537	1.152	0.960949	0.891097	0.983643	0.916632	0.639216	1.03606	1.11223	0.855965	0.949136	1.05809	0.879785	0.975963	0.974416	0.694631	0.925878	1.05408	0.927839	0.823899	1.10109	0.987306	0.992193	1.06304	1.08669	0.893651	0.94772
-0.501367	0.955926	1.03963	1.07143	0.785118	0.9968	0.977741	0.58467	1.02212	1.0678	0.910239	0.914954	1.05929	0.889093	0.993132	0.939241	0.703578	0.991954	1.04178	0.952207	0.880073	0.988662	1.13243	0.996321	0.960624	1.20338	0.970483	0.975632
-0.499609	0.940674	0.945558	1.06529	0.837423	0.956802	1.03062	0.581942	1.00819	0.999048	0.912013	0.95535	1.06213	0.914165	0.99144	0.966988	0.685339	0.99989	1.03186	0.969531	1.01036	0.997033	1.09164	1.0362	0.938263	1.17768	0.991771	1.03285
-0.497852	0.904811	0.933362	1.09712	0.84153	0.890489	0.944369	0.62217	1.08577	0.968902	0.964513	1.0061	1.0032	0.927678	0.993374	0.959997	0.706503	1.01479	1.08264	1.06598	1.07794	0.914394	1.10237	1.11554	1.01655	1.13555	0.934622	1.11739
-0.496094	1.00374	0.979965	1.0444	0.883429	0.965222	0.947836	0.686603	1.05929	0.965729	0.951742	0.949481	1.00761	0.962509	1.02215	0.94798	0.720785	1.03212	1.00171	0.948193	0.968892	0.96478	1.08951	1.05898	1.00015	1.04978	0.974347	1.03726
-0.494336	0.949331	1.0466	0.948782	0.906432	0.986274	0.958671	0.647398	1.00331	1.08473	0.925138	0.936015	1.05989	0.944492	0.98878	0.997575	0.68792	1.09981	0.992986	0.974516	0.894337	1.1171	1.04199	1.00254	1.04058	1.06259	1.09619	0.915426
-0.492578	0.960048	1.12979	1.04698	0.828933	1.00417	0.939169	0.635125	0.993551	1.08526	1.00034	0.973304	1.02975	0.957404	0.959762	0.965021	0.688608	1.08459	0.997747	1.04197	0.86149	0.983543	1.15498	0.955778	1.02753	1.08421	1.09163	0.919366
-0.49082	0.901101	1.00697	0.992534	0.84153	0.987327	0.918366	0.622511	1.04117	1.11699	1.01453	1.07274	1.05764	0.98683	0.946704	0.989491	0.684307	1.04686	1.03781	1.12588	1.06532	1.0656	1.17266	0.958856	1.07745	1.09927	1.00546	0.92912
-0.489062	0.955102	0.945122	0.956402	0.936829	0.969959	0.976874	0.662057	1.0802	1.0953	0.997503	0.989186	0.988843	0.962959	0.995309	0.995171	0.735927	0.959726	1.03861	1.04439	1.04662	1.03392	1.02789	1.02613	1.01873	1.11158	0.888471	0.948238
-0.487305	1.01776	0.997822	0.940179	1.06499	0.945223	1.04838	0.612284	0.953596	1.08155	1.02233	0.94223	1.013	1.00875	0.960729	1.01942	0.711149	0.955353	1.04813	1.0045	0.944286	1.07745	0.947193	1.0164	0.972376	1.16147	1.00184	0.969097
-0.485547	1.00251	0.985627	0.907488	1.08005	0.947855	0.944803	0.59967	0.976593	1.03343	1.05391	0.874558	1.03334	0.951849	0.978865	0.973105	0.637677	0.96588	1.07749	1.05127	0.887311	1.13868	0.8813	1.03272	1.02996	1.06338	0.98903	1.04264
-0.483789	1.0462	0.881098	0.946938	0.925601	1.03469	0.930501	0.593874	0.97427	1.27512	1.00069	0.923586	1.00589	0.895999	1.07849	0.907998	0.680866	0.997137	1.07749	0.956504	1.04822	1.06226	0.968019	1.04233	0.975817	1.14648	1.02347	0.845007
-0.482031	0.965407	0.909843	1.0353	0.90698	1.12364	1.01111	0.58467	0.949879	1.15612	0.952452	0.921169	1.05061	0.966112	1.07487	0.915427	0.705127	1.01285	1.06598	0.986581	1.01245	1.01479	1.0652	0.956595	0.905366	1.20603	1.06629	0.922031
-0.480273	0.890384	0.981707	1.03801	0.900955	1.03364	1.06095	0.58092	0.991461	1.08896	0.946067	0.949136	1.05316	0.910863	1.01804	1.05241	0.686028	0.95924	1.08621	1.06254	0.966821	1.01459	1.011	0.984906	0.991951	1.18093	0.967502	0.997482
-0.478516	0.927483	0.962979	1.01711	0.890549	0.966801	1.04275	0.558419	1.05209	1.14079	0.929394	0.884571	1.09817	0.889393	1.03061	1.06203	0.65127	1.02256	1.14691	1.00206	0.918577	1.0797	0.998702	1.066	1.01849	1.16627	0.971934	1.00537
-0.476758	0.862765	0.964286	1.03272	0.881238	0.977854	1.11773	0.564897	0.974735	1.15189	0.977283	0.886297	1.07551	0.954852	0.996276	1.04062	0.649033	1.03179	1.1005	1.13273	0.919123	1.04144	1.08353	1.01884	0.931009	1.14894	1.05854	0.955381
-0.475	0.887086	1.01045	1.05448	0.925601	0.966801	1.01588	0.582624	1.03002	1.04453	1.00708	0.921169	1.1307	0.940889	0.971611	0.955845	0.635268	1.02677	1.112	1.13527	0.91164	1.07229	1.01652	1.00497	0.940904	1.09036	0.996846	1.06459
-0.473242	0.919239	0.949042	1.01171	0.919851	0.979959	1.00288	0.604102	0.952899	1.05881	0.93578	0.958803	1.09234	0.918219	1.05987	0.946888	0.627181	0.999728	1.11438	1.01799	1.01029	1.0797	0.998226	1.08155	0.94417	1.0382	1.04914	1.05248
-0.471484	0.875132	0.916812	1.10646	0.890823	0.953644	1.00288	0.630011	0.940354	1.1117	0.892502	0.97503	1.07813	0.894798	1.01876	0.9825	0.603608	0.948713	1.09375	1.01985	1.0635	0.974397	1.00446	1.06829	0.97968	0.95809	1.00889	0.983857
-0.469727	0.847101	0.975174	0.994869	0.72405	0.978906	0.887594	0.588761	0.991925	1.04506	0.934361	0.941885	1.10102	0.824535	0.9675	0.963929	0.629418	1.04005	1.0402	1.10301	0.965863	1.10669	1.13878	0.988348	1.086	1.06906	1.04852	0.995346
-0.467969	0.85988	0.976916	1.0444	0.705155	1.04785	0.946536	0.609557	0.976361	1.01544	0.930459	0.885606	1.08082	0.803216	0.997727	0.980315	0.653679	1.05949	1.01084	1.08208	0.906533	1.03488	1.13906	0.952165	1.03569	1.07238	1.08514	0.995465
-0.466211	0.879666	0.918118	1.0299	0.690093	1.02101	0.966472	0.643648	1.01376	1.02655	0.903144	0.937396	1.02863	0.849007	1.01756	1.0144	0.680866	1.07261	1.0878	1.02669	1.021	0.998769	1.23028	0.996617	1.04959	1.05782	1.05805	1.05967
-0.464453	0.8673	0.940767	0.876763	0.737469	0.992063	1.07265	0.602738	1.00958	0.961498	0.942165	0.912192	0.973662	0.815527	1.00426	1.01199	0.68121	1.02127	1.02433	1.08632	0.969626	1.11052	1.10585	1.01229	0.943449	1.13019	1.01158	1.06535
-0.462695	0.853697	0.90723	0.865948	0.765675	0.965749	0.980775	0.59967	1.05651	0.985297	0.920171	0.897691	0.983159	0.848107	1.03908	0.965021	0.672951	0.984505	1.04416	1.07787	0.989485	1.13536	1.10766	1.07593	0.983938	1.1222	0.93185	1.05974
-0.460937	0.842979	0.822735	0.914247	0.724598	0.971012	0.915332	0.604443	0.990067	1.01914	0.873347	0.943266	0.971867	0.845104	1.01296	0.902536	0.688092	1.00475	1.02512	1.03602	1.1465	1.06302	1.16631	1.0432	0.986021	1.13839	1.01483	1.00586
-0.45918	0.842155	0.832317	1.06885	0.719943	0.962065	0.838187	0.615352	1.1104	0.942458	0.912013	0.863855	1.07783	0.85156	1.00812	0.939896	0.665208	1.00118	0.96839	1.08295	1.03789	1.0084	1.18282	1.04788	1.12134	1.08102	0.901644	1.02751
-0.457422	0.900689	0.812282	1.05312	0.720764	1.02154	0.908397	0.577851	1.11133	0.91813	0.988989	0.846937	1.00791	0.806219	1.0415	0.994735	0.609802	1.07261	1.06479	1.09804	1.04266	0.95707	1.11856	1.01954	1.09504	1.05529	0.965157	1.15974
-0.455664	0.946033	0.909843	0.946447	0.705976	1.05259	0.982508	0.582283	1.03629	0.954094	0.971962	0.881463	0.983757	0.805769	1.03618	1.02947	0.639054	1.10613	1.06598	1.02741	0.968808	1.03942	1.14135	0.984408	1.0478	1.0975	1.06739	1.11727
-0.453906	0.937789	0.900697	0.960826	0.744863	1.02206	1.01458	0.533192	0.943607	1.03871	0.970543	0.849699	0.992133	0.752772	0.992649	1.01265	0.608082	1.04378	1.0402	1.03493	0.94338	1.03258	1.01062	0.971222	0.998099	1.14046	1.10616	1.00143
-0.452148	0.880903	0.849303	0.969429	0.763484	0.993642	1.01285	0.518532	0.896914	1.10006	0.999631	0.894583	1.04979	0.805018	1.00885	1.00937	0.619954	0.941587	1.05646	1.13478	1.05331	1.0829	1.0544	1.0153	0.996571	1.19559	1.04981	0.960364
-0.450391	0.915117	0.937718	0.869635	0.820171	0.9968	1.11296	0.555692	1.03304	1.01333	1.01595	0.939813	0.967604	0.85141	0.975963	1.07382	0.612899	0.91859	1.02433	1.11019	1.00223	1.11266	1.03809	0.979096	0.964836	1.10295	0.889208	1.01085
-0.448633	0.925834	0.892422	0.963898	0.907801	0.988379	1.1355	0.563874	0.987744	1.03025	0.975864	0.917026	0.982935	0.884439	0.964356	1.06115	0.629418	0.954219	1.06995	1.05404	1.02757	1.01975	0.974265	0.975695	0.934526	1.11624	0.96606	1.03853
-0.446875	0.912231	0.810105	0.898147	0.776355	1.01733	1.07309	0.611943	1.05743	0.939814	0.951388	0.869379	0.989516	0.827388	0.988296	1.03472	0.681038	1.01171	1.0521	1.04292	1.07317	1.10173	1.06573	0.971465	0.964242	1.11291	0.956761	1.11947
-0.445117	0.867712	0.844948	0.9843	0.764306	1.08574	0.992476	0.662057	1.05	1.07468	1.00247	0.850044	1.03723	0.823635	0.978865	0.934871	0.681554	1.05139	1.02869	1.1553	1.00603	1.05377	1.07762	0.901562	0.941959	1.02945	1.00132	0.957209
-0.443359	0.909346	0.88676	1.04526	0.747875	1.0368	0.912298	0.635807	0.957312	1.04982	1.02162	0.926348	1.03027	0.894648	1.01272	0.911057	0.665896	0.998918	1.064	1.12347	1.04464	0.985663	1.19625	0.976775	0.99864	1.04732	1.04346	1.01351
-0.441602	0.972002	0.89939	0.893231	0.798537	1.02996	0.838621	0.622511	0.92479	1.03025	0.990763	0.938087	0.987422	0.892997	1.0415	0.838959	0.704611	1.02791	1.02433	1.0193	1.04303	1.10545	1.11829	1.0112	1.0004	1.13188	1.1115	0.994249
-0.439844	0.962109	0.954268	1.00765	0.756912	1.07469	0.81175	0.592511	1.02003	0.918659	1.02446	0.969506	0.974185	0.880536	1.04488	0.810775	0.688953	0.971063	0.998937	1.06481	1.01597	0.966789	1.16333	0.972261	0.998799	1.16277	0.95199	1.08739
-0.438086	0.931193	0.99216	0.931576	0.840983	1.07522	0.852923	0.608193	0.953596	0.930294	1.04646	0.979174	0.98114	0.892246	0.9941	0.863429	0.657809	1.01414	1.03742	1.12378	0.986911	1.0532	1.06096	0.924556	1.01232	1.08158	1.06349	1.11515
-0.436328	0.886674	0.964721	0.923587	0.792512	0.913119	0.871559	0.654216	0.943142	1.02391	0.992182	0.966744	0.994451	0.87423	0.9808	0.917612	0.664003	0.91195	1.03742	1.11899	1.0021	1.07673	1.10311	1.07412	1.05284	1.01496	0.966928	1.0132
-0.43457	0.903987	0.946864	0.993763	0.752256	0.988379	0.974707	0.630352	0.933618	0.881637	0.95529	0.956041	1.04538	0.820182	1.01756	0.956282	0.68706	0.917133	1.039	1.05675	1.00969	1.05194	1.0903	1.02952	0.981097	1.08996	0.982343	1.17849
-0.432812	1.05362	0.922038	1.00544	0.876035	1.05943	0.937868	0.626602	1.06557	0.946689	0.945712	0.889405	1.07738	0.883088	1.06253	0.940552	0.699965	0.981265	1.05884	0.897583	0.964607	1.07156	1.00805	1.00293	1.00286	1.11708	0.920887	1.11847
-0.431055	1.01281	0.891551	1.12858	0.799358	0.993116	0.988142	0.652171	1.0047	0.959911	0.990763	0.826566	0.994003	0.860718	0.995309	0.93946	0.683963	1.03649	1.06122	0.97823	0.927111	0.880753	1.07676	1.00221	0.950733	1.04875	1.03164	1.10554
-0.429297	0.927895	0.826655	1.09614	0.736647	1.00785	0.933101	0.665126	1.07416	0.877935	0.955645	0.853497	1.01898	0.884139	1.02747	0.888772	0.680521	1.01495	1.05765	1.02991	1.03247	0.929609	1.20022	1.01947	0.952493	1.02315	0.944879	1.2047
-0.427539	0.89533	0.858449	1.11187	0.746506	1.02206	0.921833	0.64808	1.08972	0.935054	0.971962	0.878356	1.0551	0.835195	1.0074	0.887898	0.693943	1.07423	1.09653	1.08559	1.02319	0.948942	1.11881	0.985654	0.963188	1.07077	0.985778	1.17269
-0.425781	0.861529	0.81054	1.05214	0.79662	0.973117	0.904497	0.679444	1.12782	0.931352	0.930459	0.85695	1.12973	0.813726	1.00982	0.905158	0.696007	1.07827	1.1489	1.08001	1.05726	1.07375	1.02147	1.03771	1.00073	1.02438	0.956068	1.23358
-0.424023	0.856994	0.866725	1.18463	0.794703	0.984695	0.913165	0.646716	1.12085	0.891686	0.970188	0.881463	1.08068	0.795409	1.00909	0.928317	0.669853	1.1016	1.13739	1.13208	1.017	0.912251	1.00089	1.02478	1.01659	1.03578	0.98282	1.27555
-0.422266	0.880078	0.870209	1.05066	0.747327	1.01575	0.858124	0.597283	1.01353	0.992702	0.98828	0.911501	1.11074	0.803667	1.06326	0.863866	0.701514	1.05965	1.03583	1.12294	1.04745	1.05718	1.07539	1.04678	1.00669	1.17451	1.04551	1.04345
-0.420508	0.891208	0.942944	1.06185	0.714466	1.02996	0.916199	0.597625	1.02886	1.00857	1.00531	0.895274	1.00761	0.814176	1.02795	0.877411	0.70375	1.03293	1.05448	1.12803	0.949445	0.948923	1.13956	0.998055	0.957665	1.17758	1.00395	1.04552
-0.41875	0.890796	1.00871	0.956647	0.666269	0.998379	0.933101	0.638193	1.02514	1.0054	0.979411	0.879737	0.975382	0.810573	0.975238	0.89773	0.709601	1.00491	1.08066	1.09948	0.87214	1.01958	1.21659	0.976822	0.962093	1.11189	0.980262	1.07486
-0.416992	0.906872	0.953833	0.930716	0.681878	0.975748	0.896262	0.671944	0.902954	1.10535	0.946421	0.94223	0.952947	0.822734	0.987087	0.890957	0.719408	1.00151	1.06519	1.04361	0.987836	1.02389	1.20657	1.01162	0.994081	1.07064	1.10915	0.963665
-0.415234	0.904811	0.945558	0.957385	0.72761	1.03627	0.998544	0.633761	0.931759	1.06516	0.960966	0.87007	0.882353	0.760428	1.0149	0.857093	0.724054	0.976731	1.02314	1.06206	0.920166	0.921628	1.0451	0.979372	0.858343	1.14247	1.04827	0.96055
-0.413477	0.873895	0.877613	0.822564	0.836327	1.06311	0.890195	0.601375	0.910155	1.03818	0.919817	0.920478	0.942403	0.839098	1.07196	0.857967	0.690329	0.967337	1.00846	1.05255	1.04884	1.14569	1.00331	1.00833	0.963797	1.14792	1.06283	0.971366
-0.411719	0.901926	0.889373	0.881064	0.839614	0.994169	0.868958	0.634784	0.898772	1.04136	0.907401	0.846592	0.91922	0.872578	1.01635	0.843984	0.670886	0.911626	1.01957	1.00607	0.951897	1.04331	1.03926	1.02231	0.971259	1.05687	1.0143	0.979073
-0.409961	0.93614	0.897212	0.841859	0.868367	1.01627	0.872859	0.608534	0.899469	1.0202	0.970543	0.882844	0.841821	0.87393	1.00015	0.824321	0.682414	0.871624	0.983862	1.03675	0.983986	0.999954	1.00641	0.98413	0.944392	1.12141	0.969043	0.964378
-0.408203	0.914292	0.883711	0.823547	0.826195	0.977327	0.892795	0.584329	1.00099	1.05299	0.955999	0.87076	0.865228	0.906959	0.968467	0.845295	0.685683	0.973168	1.01124	1.04562	0.985345	1.05061	1.09775	0.990935	0.946796	1.17345	0.97221	0.960343
-0.406445	0.885437	0.912021	0.820844	0.85933	1.0068	0.829519	0.538646	1.02073	1.1191	0.979411	0.869034	0.905909	0.957704	0.986603	0.848791	0.696179	1.01803	1.04218	1.10613	0.952866	1.10363	1.11448	0.97994	1.02323	1.29246	0.997353	0.931263
-0.404687	0.89904	0.950348	0.882785	0.851389	1.02943	0.900163	0.56626	0.975432	1.13233	0.992182	0.957422	0.902469	0.891946	0.973304	0.834371	0.646624	1.01803	1.02274	1.1036	1.00744	1.0223	1.04764	0.945478	0.926911	1.14192	1.04367	0.903221
-0.40293	0.926659	0.917247	0.92666	0.83934	1.00312	0.893662	0.575465	0.983562	1.10694	0.914141	0.953969	0.956238	0.903806	0.968467	0.819296	0.625632	1.03309	0.99378	0.986492	1.04003	1.03192	1.07681	0.965459	0.916785	1.08718	1.05036	0.897773
-0.401172	0.864827	0.917683	0.977417	0.815789	0.934697	0.878927	0.605466	1.04419	1.00116	0.950323	0.951207	0.946815	0.88624	1.0103	0.865395	0.651442	0.971224	0.989812	1.09886	1.03653	0.968691	1.08636	1.08089	0.984605	1.07594	0.93012	0.988661
-0.399414	0.887498	0.881969	0.969552	0.800727	1.04206	0.855523	0.639898	1.04442	1.05405	0.958128	0.949481	1.01374	0.826637	1.02191	0.920452	0.676564	0.982723	1.0882	1.07958	1.07655	1.04558	1.03236	0.98066	1.07589	1.0573	0.940923	1.0324
-0.397656	0.842979	0.964721	0.950256	0.740207	1.04364	0.862024	0.619443	0.973806	1.05141	0.956709	0.941194	0.986973	0.860267	1.06834	0.929628	0.666928	0.988391	1.06201	1.13491	0.975613	1.03864	1.1622	1.02366	1.07842	1.07666	1.01498	1.01009
-0.395898	0.873071	0.977352	1.01871	0.79169	1.00312	0.930501	0.60717	0.991228	1.08208	0.919817	0.922895	1.08516	0.848107	1.06616	0.958904	0.667616	0.931708	1.03425	1.05354	0.944281	1.06523	1.07126	1.06285	1.03052	1.09955	0.939953	0.955792
-0.394141	0.842155	0.97953	1.04341	0.825374	1.02311	0.984675	0.615693	0.9227	1.08473	0.925847	0.906323	1.1218	0.854112	1.06592	0.989054	0.664519	0.939158	1.09494	1.09938	0.925263	1.07513	1.03482	1.04184	1.00445	1.0793	1.01784	1.00942
-0.392383	0.844628	0.919861	1.12993	0.724872	1.08206	0.99291	0.594556	0.954989	1.10324	0.88257	0.895274	1.03738	0.821983	1.09421	1.00981	0.695835	1.01025	1.07154	1.04492	0.973271	0.918085	1.13397	1.01123	1.01702	1.17034	1.05787	0.971265
-0.390625	0.883788	0.994773	1.10708	0.670103	1.0389	0.974707	0.588761	1.02979	1.16141	0.914496	0.971233	1.10244	0.825436	1.0976	0.97092	0.713042	1.00734	1.03702	1.03475	0.976335	0.995809	1.23181	1.05649	0.996115	1.21109	0.978199	0.892897
-0.388867	0.886674	1.04312	1.06037	0.802918	1.04206	0.964739	0.583647	1.08183	1.10482	0.926911	1.00472	1.04583	0.8972	1.05987	0.885277	0.706503	1.01058	1.06717	1.04538	0.963192	0.98628	1.11742	1.01709	0.917633	1.2105	0.934142	0.965921
-0.387109	0.825666	1.01437	1.02584	0.873571	1.00943	0.899296	0.613307	1.10808	1.08526	0.929394	0.96847	0.998714	0.918369	1.02118	0.800725	0.712009	1.07066	1.03702	1.12563	0.954748	0.973557	1.05128	1.01164	0.890391	1.16094	0.966236	0.955556
-0.385352	0.857407	0.964286	1.03407	0.922041	0.999958	0.850322	0.649103	1.15361	1.14608	0.946421	1.00231	0.986225	0.911163	1.01901	0.795045	0.716483	1.082	1.01441	1.10382	1.03943	0.953728	0.988202	1.01905	0.934992	1.10381	0.937927	0.885115
-0.383594	0.863178	0.927265	0.968569	0.878774	1.02259	0.835154	0.611261	1.09019	1.12175	0.903144	1.00162	1.00881	0.905157	0.993858	0.790238	0.696007	1.14257	1.03226	1.0463	1.08018	1.04155	1.03002	0.971904	0.946219	1.13864	1.04805	0.920226
-0.381836	0.906048	1.03266	1.03407	0.849746	1.00206	0.865491	0.619784	1.05534	1.16511	0.885408	1.03096	1.03932	0.917619	1.02263	0.87195	0.667272	1.11018	1.09296	0.97722	0.998352	1.00507	1.07987	1.02053	1.00746	1.07662	1.05196	0.93807
-0.380078	0.858231	1.12457	1.04808	0.827564	1.09469	0.890628	0.612284	0.958706	0.924477	0.942519	1.04408	1.01599	0.876632	1.03618	0.834153	0.647485	1.06872	1.02393	1.09821	0.928433	0.969377	1.05929	0.946546	0.936589	1.05749	1.11475	1.10758
-0.37832	0.865239	1.12064	0.929241	0.863164	0.987853	0.896262	0.600011	0.806317	1.03237	0.962384	1.02026	1.00455	0.858015	1.07438	0.863647	0.641979	1.02791	1.06638	1.11228	0.910422	1.08104	0.994035	1.08759	0.96361	1.06994	1.27482	1.03295
-0.376562	0.895743	1.04704	0.926414	0.888358	1.00733	0.868092	0.597625	0.881118	1.06886	1.0124	1.00058	1.00238	0.846755	1.08526	0.879159	0.639226	0.931546	1.08939	1.13024	0.955629	1.082	0.953169	1.07737	1.01275	1.06961	1.05723	1.01921
-0.374805	0.907697	0.996516	0.976434	0.829755	1.03627	0.823885	0.600693	1.01028	0.972604	1.02624	1.02889	0.952648	0.869876	1.06616	0.88768	0.649205	0.906282	1.10248	1.13059	1.03249	0.97564	1.04835	1.02884	1.07743	1.08076	0.897063	1.13353
-0.373047	0.890384	0.986498	0.927152	0.933817	0.94575	0.78488	0.591829	1.03188	0.978422	0.963094	1.02199	1.01748	0.837897	1.00837	0.897948	0.675531	1.04864	1.0271	1.08166	1.03597	1.09743	0.897283	1.06621	1.14406	1.14143	1.01624	1.04976
-0.371289	0.85617	0.995645	0.893231	0.952986	0.965222	0.888461	0.603079	1.00493	1.09319	0.96132	0.971923	0.963791	0.927377	0.991923	0.903847	0.676908	1.0407	1.0513	1.12281	0.976175	1.07899	0.973128	1.02766	1.01732	1.12242	1.03559	0.961686
-0.369531	0.945209	0.987369	0.9258	1.01104	1.00943	0.926167	0.58092	1.01562	1.19579	0.96132	0.962256	1.03109	0.903506	1.04174	0.830875	0.676564	1.01333	1.05527	1.01705	0.974565	1.11373	0.893638	1.032	0.897112	1.16464	0.997747	0.882489
-0.367773	0.887498	1.12543	0.957016	0.933817	1.04469	0.862891	0.585692	0.963584	1.10641	1.00353	1.04063	0.947189	0.957554	1.09445	0.816674	0.679833	0.994222	1.04139	1.13074	0.924648	0.989732	1.02542	1.04763	0.94644	1.16073	1.03179	0.94123
-0.366016	0.833498	1.11106	0.946815	0.933269	0.993116	0.810017	0.631716	0.944536	0.988471	0.997148	1.06998	0.948834	0.882938	1.09155	0.793952	0.693254	0.956487	1.03742	1.19634	0.963022	1.00213	0.94607	1.09912	0.980168	1.09741	1.01265	1.04952
-0.364258	0.892445	1.08754	0.867791	0.866451	1.00733	0.842088	0.654557	1.1104	0.923419	0.988634	1.04892	0.936869	0.856064	1.06036	0.829783	0.701858	0.971386	1.04734	1.10778	0.964482	1.0796	0.988012	1.05265	0.985388	1.07226	0.874808	1.13419
-0.3625	0.894918	1.05052	0.844195	0.788678	0.983643	0.828653	0.634784	1.14431	1.01809	1.01524	1.09104	1.00417	0.787452	1.06882	0.842455	0.698416	1.02677	1.11637	1.13445	1.03857	1.1895	0.998446	1.08659	1.01666	1.10024	0.897283	1.09653
-0.360742	0.885437	1.10496	0.943989	0.716109	1.01154	0.837321	0.592852	1.08438	0.954622	1.00141	1.10105	0.995199	0.764031	1.02118	0.861681	0.676048	1.03746	1.06876	1.13097	0.996459	1.05425	1.06692	1.00954	1.02909	1.14033	0.956733	1.11956
-0.358984	0.922537	1.0993	0.941777	0.733909	1.04259	0.865058	0.593534	1.0421	0.948276	0.949969	1.10243	1.00507	0.801865	0.97548	0.900789	0.6363	1.03066	1.03385	1.02974	1.00285	1.06721	1.0926	0.935633	1.0413	1.07205	0.989021	1.09024
-0.357227	0.89533	1.17944	1.03764	0.770057	0.99259	0.901897	0.615693	1.08043	0.980008	0.945003	1.04098	0.956761	0.794208	0.97548	0.958249	0.636817	1.09998	1.04416	1.05548	0.8826	0.922057	1.03136	0.982762	1.06248	1.03431	1.01809	1.06546
-0.355469	0.911819	1.09712	1.01834	0.833315	0.916803	0.99291	0.567965	1.14339	0.933467	0.96806	1.06342	0.963865	0.838798	0.978382	1.00063	0.632687	1.09042	1.02512	1.06168	0.969277	0.946504	1.00658	1.06717	1.00778	1.11395	0.953678	1.09819
-0.353711	0.97159	1.03484	1.00753	0.897669	0.955223	0.990743	0.541714	1.11737	1.06939	0.952452	1.04823	1.0121	0.860117	0.957828	1.03319	0.648861	1.09269	1.04892	0.980302	1.01293	1.00454	0.958167	1.00273	1.04284	1.19779	0.977912	0.980862
-0.351953	0.928308	1.07448	0.949888	0.824004	0.99259	0.934401	0.584329	1.00679	1.00487	0.98083	1.06687	0.936944	0.861769	1.08647	0.985777	0.667961	1.09285	1.08145	1.05658	0.992921	0.986373	1.04583	1.09458	1.05498	1.14312	1.08548	1.07622
-0.350195	0.965819	1.14852	0.949888	0.809217	0.93575	0.9279	0.57001	0.99541	1.06516	1.01276	1.04443	1.00926	0.830541	1.03932	0.988617	0.662971	1.04248	1.13739	1.0486	0.90937	1.0625	1.02635	1.11068	1.06543	1.16309	1.04729	1.06782
-0.348437	0.989728	1.11368	0.932682	0.78101	0.981538	0.981208	0.602056	1.03374	1.05564	0.970898	1.01232	0.987197	0.799163	0.967742	0.969173	0.680521	1.03082	1.06876	0.980975	0.908989	1.05845	1.02324	0.985945	0.987734	1.13033	0.997179	1.01243
-0.34668	0.922537	1.11106	0.911912	0.774712	1.02785	0.981641	0.61842	1.04652	0.996933	1.00708	1.04477	0.968876	0.753372	0.957586	0.990147	0.700653	1.01916	1.03266	1.09164	0.940337	1.06247	0.972454	0.931639	1.00866	1.13297	0.973862	1.03584
-0.344922	0.916353	1.04138	0.923587	0.740481	1.01575	0.992476	0.621489	1.07416	1.12598	0.99502	1.12211	1.02511	0.77394	1.03835	1.02838	0.687748	1.05398	0.983068	1.08585	1.07753	1.10992	1.04519	1.02225	1.03618	1.10661	0.981215	0.873079
-0.343164	0.927071	1.00348	0.97668	0.820171	1.03733	0.935701	0.620125	1.04419	1.22382	0.899597	1.03303	1.04171	0.796761	1.04077	1.05263	0.710289	1.03552	1.02076	0.970365	1.02945	1.06659	0.971457	1.00332	1.12496	1.1454	0.991693	0.834073
-0.341406	0.876369	1.02831	1.04169	0.87494	1.00575	0.95087	0.605466	1.06742	1.16723	0.90208	0.920478	1.03364	0.891495	0.993616	1.04302	0.695663	0.937053	1.09812	1.02934	0.895137	0.992265	1.01892	0.987938	1.09691	1.14897	0.877864	0.940787
-0.339648	0.917178	1.01568	1.03936	0.956546	0.993116	1.00678	0.593874	1.1557	1.10905	0.964867	0.946028	0.991984	0.955302	1.00788	0.991676	0.669681	0.944017	1.10446	1.052	0.931424	0.954419	0.9987	1.01487	0.985	1.12765	0.816837	0.995861
-0.337891	0.870598	1.02091	0.989093	1.01871	0.989958	0.897996	0.61467	1.13107	1.20637	0.957773	0.98159	1.06699	0.962509	1.01731	0.98534	0.68207	1.0624	1.09336	1.10013	0.96149	1.07876	0.944832	1.02763	1.09727	1.10965	0.939288	0.90632
-0.336133	0.912231	1.03354	0.922235	1.06225	1.05469	0.839921	0.583647	1.10343	1.2545	0.953161	0.973649	1.05503	0.895849	1.03158	0.914334	0.700309	1.16508	1.17111	1.04487	0.942056	1.14399	0.84335	0.978087	1.0886	1.19988	1.05587	0.933533
-0.334375	0.835147	1.10453	1.12539	0.978728	1.03259	0.924433	0.570351	1.09321	1.26772	0.923364	0.985388	1.05846	0.877833	1.04029	0.931594	0.708052	1.10354	1.14215	1.10563	0.892134	0.940533	0.896913	1.00746	1.00775	1.24143	1.00945	0.900952
-0.332617	0.860704	1.12892	1.08176	0.988586	1.05048	0.915765	0.534896	1.03188	1.25767	0.934361	1.02544	1.05622	0.867174	1.06955	0.83743	0.670025	1.1254	1.18381	1.08558	0.908336	0.976392	0.877186	1.01815	0.914459	1.25263	1.09063	0.941272
-0.330859	0.954277	1.13807	1.05214	0.808669	1.13943	0.818685	0.550919	1.0644	1.3132	0.941455	1.04788	0.975531	0.797061	1.10703	0.784558	0.65626	1.05236	1.20245	0.986564	0.920756	0.927188	0.985646	0.971566	0.958315	1.19121	0.988688	0.915666
-0.329102	0.920063	1.15026	1.0353	0.836327	1.12153	0.827353	0.558419	1.10808	1.18839	1.00885	1.0282	1.09092	0.809522	1.11742	0.766861	0.624944	1.08103	1.16556	1.0965	0.893885	1.05372	0.967949	0.996338	0.926886	1.11913	0.97559	0.980792
-0.327344	0.924598	1.03179	1.08717	0.776629	1.13258	0.757142	0.572738	1.16336	1.2106	0.929394	0.967089	1.02698	0.808321	1.0311	0.756374	0.631999	1.07212	1.1842	1.00519	0.937289	0.94464	1.04081	0.910393	0.998985	1.10347	0.92157	0.978197
-0.325586	0.927071	1.09887	1.03481	0.704333	1.05943	0.775778	0.578874	1.05511	1.35498	0.970188	0.915645	0.978373	0.787302	1.01175	0.773197	0.654884	1.05026	1.15048	1.04651	0.833262	0.945461	1.1178	0.954997	0.996673	1.13131	0.9954	0.849076
-0.323828	0.873895	1.06315	0.939564	0.688176	1.03154	0.857257	0.550578	1.06766	1.34388	0.931878	0.99402	0.932532	0.748868	1.05552	0.812523	0.632171	0.994222	1.0874	1.06635	0.934974	0.992515	1.08819	1.02325	0.947818	1.14819	0.93122	0.809156
-0.32207	0.854109	1.00653	0.967831	0.691736	1.06153	0.805683	0.606829	1.02398	1.25291	0.925847	0.982971	0.960051	0.781147	1.10993	0.853379	0.644904	1.01981	1.15564	1.08399	0.976591	0.991962	1.12926	1.04559	1.0592	1.06274	0.995925	0.922365
-0.320312	0.864002	0.948606	1.00863	0.744041	1.11837	0.897996	0.646716	1.11853	1.26666	0.914496	0.999199	0.980317	0.790155	1.10001	0.92788	0.664175	1.00183	1.15881	1.05844	1.05333	0.971926	1.06198	0.983584	1.03328	1.027	0.89567	0.914858
-0.318555	0.881727	0.937718	1.01478	0.776081	1.07522	0.867225	0.623875	1.12201	1.36556	0.907401	0.979519	1.00731	0.805318	1.07728	0.900352	0.728012	0.973492	1.16437	1.02912	1.04458	0.992644	1.03767	1.00192	1.0382	1.16692	0.867629	0.852667
-0.316797	0.901101	1.01263	1.02031	0.796894	1.05574	0.854223	0.628989	1.19681	1.3296	0.88931	1.02302	0.958481	0.824686	1.1063	0.936838	0.702202	1.04556	1.19174	0.986914	1.01026	0.939403	1.03488	1.04789	1.09671	1.1164	0.873619	0.896319
-0.315039	0.914292	1.03266	1.02793	0.756638	1.0889	0.936568	0.59217	1.19379	1.3407	0.948195	1.04961	1.00686	0.823935	1.08405	0.958249	0.687404	1.13512	1.18619	1.03708	1.01641	0.979508	1.08894	0.995549	1.02315	1.16082	0.95085	0.884751
-0.313281	0.877605	1.00087	0.959966	0.79306	1.0368	1.02585	0.605807	1.10715	1.25238	0.975864	1.06998	0.904713	0.800814	1.09324	0.900789	0.674327	1.09496	1.12271	1.11196	1.06905	0.942443	1.00978	1.05444	0.878092	1.11311	0.988989	0.896464
-0.311523	0.90646	1.02962	0.890651	0.819623	1.06153	0.969506	0.610238	1.14873	1.37191	1.04291	1.04063	0.9264	0.88564	1.07196	0.97529	0.684135	1.02418	1.17151	1.15053	1.0107	1.04014	1.08055	1.00983	1.00597	1.12109	0.89158	0.853928
-0.309766	0.927483	1.01394	0.834977	0.761293	1.13364	0.9279	0.626602	1.05279	1.42374	1.08512	1.05272	0.938888	0.826187	1.0814	0.921326	0.671574	1.04864	1.22308	1.16996	1.03824	1.12445	1.08524	0.953916	0.992914	1.07177	0.996057	0.859066
-0.308008	0.977361	1.03615	0.871109	0.789774	1.14311	0.859424	0.650466	1.03931	1.42426	0.938972	1.02095	0.962744	0.840299	1.03835	0.903192	0.692222	1.01738	1.22864	0.960722	0.985331	1.10519	1.06398	0.908357	1.05093	1.06419	0.978896	0.862646
-0.30625	0.937376	1.10714	0.881925	0.78457	1.09522	0.898429	0.660012	1.13618	1.28623	0.909529	1.09553	0.962071	0.838648	1.09131	0.924384	0.694459	1.00248	1.13858	0.970293	0.989509	1.09088	1.06893	0.996432	1.02889	1.05219	0.882323	0.88521
-0.304492	0.954689	1.08362	0.981842	0.811407	1.07311	0.912298	0.615693	1.12782	1.22012	0.948905	1.01646	0.993554	0.873029	1.20037	0.918704	0.700997	1.07196	1.18579	0.993941	0.938021	1.01193	1.07594	1.11858	1.00702	1.13855	0.950468	0.971865
-0.302734	0.938613	1.04835	0.970412	0.893288	1.02996	0.851623	0.612284	1.12109	1.35181	0.985442	0.953969	1.00791	0.894348	1.13629	0.867143	0.691878	1.10322	1.22507	1.04989	0.909976	1.03864	1.00119	1.10324	1.01822	1.13	0.98406	0.906242
-0.300977	1.01199	0.993467	0.976926	0.935186	1.10627	0.855957	0.614329	0.963352	1.34864	1.00744	0.995056	1.05921	0.940439	1.01804	0.901663	0.721989	1.07892	1.19373	0.995502	1.0016	1.08423	1.00562	0.920245	1.0534	1.17525	1.11997	0.885136
-0.299219	0.967056	1.13284	1.06947	0.936008	1.15206	0.842521	0.652853	0.967301	1.27724	1.01453	1.03062	0.983832	1.0128	1.05891	0.895327	0.737131	1.02418	1.21078	1.04909	0.909765	0.919926	1.08205	0.919144	1.06268	1.12909	1.0588	0.947971
-0.297461	0.976124	1.25348	1.03248	0.897943	1.08995	0.866792	0.678421	1.09785	1.29733	1.03014	1.07861	0.981963	0.966862	1.1462	0.93509	0.773781	1.00248	1.24371	1.05533	0.86049	0.951075	1.07675	1.0516	1.07879	1.14056	0.913128	0.958668
-0.295703	1.00622	1.18902	0.953206	0.816611	1.04732	0.892795	0.665808	1.06069	1.30897	0.999986	1.04961	0.924006	0.869726	1.07777	0.999978	0.756231	1.01738	1.20364	0.993808	0.882748	0.969367	1.06504	1.02907	1.12005	1.13581	0.959173	0.919534
-0.293945	0.901514	1.08929	1.01244	0.759103	1.02048	0.99291	0.668876	1.00935	1.12333	1.00176	1.09104	0.954518	0.7846	1.08937	0.993205	0.736959	1.0569	1.21515	1.1112	1.00161	0.942786	1.03359	1.06751	1.0003	1.10179	1.04711	1.08173
-0.292187	0.980247	1.06794	1.01171	0.747327	1.06311	0.852923	0.655921	1.07648	1.30421	0.941455	1.0976	0.942478	0.742863	1.08164	0.929409	0.747283	1.07714	1.1842	0.960427	1.02777	0.931573	0.994026	1.01742	1.08968	1.13929	1.00061	0.907986
-0.29043	0.950567	1.08798	0.924079	0.663256	1.08259	0.854223	0.680467	1.06115	1.36609	0.983668	1.05168	0.918921	0.731002	1.07825	0.879815	0.730077	1.09253	1.17865	1.03482	0.966635	0.994419	1.10214	0.995996	1.02996	1.07291	1.02957	0.862792
-0.288672	0.928308	1.11106	0.89446	0.670924	1.12943	0.830386	0.701945	1.01841	1.3296	0.978347	1.11106	0.90045	0.723195	1.06955	0.891613	0.72285	1.04248	1.23617	1.0539	1	1.0067	1.07791	0.946982	1.07373	1.02978	1.02364	0.929737
-0.286914	0.971178	1.13415	0.959351	0.615607	1.06574	0.823018	0.664444	1.03908	1.32589	1.00992	1.11866	0.886989	0.731603	1.03037	0.892705	0.738508	1.00977	1.17905	1.03989	0.986347	0.924572	1.18842	0.966809	1.08467	1.11147	0.97179	0.889247
-0.285156	0.929132	1.08188	0.922113	0.636967	1.06943	0.815651	0.63683	1.11063	1.37508	1.00247	1.13213	0.871884	0.673651	0.980074	0.962181	0.779287	1.05625	1.2453	1.07893	1.04644	0.945528	1.05759	0.916447	1.17965	1.2237	0.951035	0.90562
-0.283398	0.942735	1.08972	1.02252	0.672293	1.03838	0.959538	0.637853	1.09716	1.39253	0.976574	1.11176	0.900375	0.698873	1.0132	0.98534	0.764834	1.03843	1.23776	1.03589	1.02022	0.880545	1.03954	0.975756	1.02689	1.19908	0.946476	0.888856
-0.281641	0.933254	1.152	1.03555	0.606844	1.02522	0.96994	0.643648	1.09507	1.29205	0.985442	1.08413	0.965286	0.700075	0.97814	0.957593	0.783761	1.16476	1.22031	1.05592	0.941085	0.932149	1.15363	0.954078	0.987271	1.21769	1.06364	0.944476
-0.279883	0.865651	1.08624	0.994132	0.638062	0.952065	0.893229	0.616034	1.13572	1.2545	0.997148	1.08828	1.00589	0.709683	0.990231	0.933998	0.757263	1.16573	1.18778	1.15191	1.00188	1.01183	1.11225	1.04009	1.04564	1.22926	1.02642	0.946814
-0.278125	0.879666	1.04399	0.974468	0.671472	0.954697	0.887594	0.630352	1.2068	1.22012	0.979411	1.06549	0.993703	0.736107	1.01393	0.923292	0.745046	1.12378	1.13144	1.11339	1.02059	1.01974	1.09626	1.06204	1.04022	1.18195	0.931206	0.92732
-0.276367	0.942323	1.13066	0.964513	0.643813	1.01522	0.921833	0.639557	1.16058	1.24921	0.905273	1.07723	0.984505	0.735206	1.00619	0.996701	0.733174	1.04929	1.1604	0.960682	0.952742	1.02073	1.14195	0.991104	1.08122	1.14638	0.904107	0.92891
-0.274609	0.966231	1.17683	1.03727	0.669007	1.0389	0.943069	0.607511	1.07718	1.42797	0.915205	1.04374	0.941206	0.726348	0.980316	0.971576	0.752273	1.0556	1.15128	0.94719	0.886907	0.907389	1.08571	0.943606	1.03023	1.23829	0.979967	0.806235
-0.272852	0.985606	1.12369	1.04772	0.758555	0.983117	0.928767	0.608534	1.12132	1.34864	0.914141	1.04995	0.975158	0.752772	0.99676	0.968736	0.739884	0.973492	1.21832	0.927492	0.934377	0.930746	0.992376	1.01388	1.04303	1.21585	0.868168	0.903373
-0.271094	0.993437	1.07056	1.04931	0.756912	1.06101	0.920099	0.657285	1.132	1.21324	0.958837	1.04236	1.0124	0.749769	0.979833	0.951694	0.717688	1.02532	1.16516	0.965171	0.973659	0.964821	0.990563	0.923492	1.03434	1.0919	0.905754	0.96037
-0.269336	0.952628	1.13981	0.979507	0.740207	0.980485	0.85379	0.662739	1.1255	1.29839	0.96203	0.997127	0.929989	0.780846	0.984911	0.917612	0.734034	1.08216	1.14414	1.00987	0.87482	0.949446	1.0549	1.00451	1.07475	1.10758	0.961495	0.881195
-0.267578	0.873483	1.05357	0.935263	0.73254	1.04469	0.888895	0.650466	1.3118	1.30157	0.90882	1.0061	0.96753	0.760729	0.983943	0.979004	0.73541	1.1186	1.14374	1.04046	0.954947	1.0345	1.03848	0.941849	1.10137	1.13059	0.852719	0.878741
-0.26582	0.882964	1.04442	0.997819	0.705976	1.14153	0.890628	0.631716	1.16964	1.40734	0.942874	0.949826	0.982411	0.758176	1.01441	0.924821	0.7404	1.14937	1.21555	1.06785	0.909425	0.984559	1.07394	0.888642	1.03839	1.17205	0.982674	0.863717
-0.264062	0.913468	1.04835	1.04722	0.657506	1.02469	0.85769	0.628648	1.08787	1.32801	0.960966	0.945338	0.953396	0.716289	1.06423	0.866706	0.747455	1.14969	1.1973	1.052	0.901743	0.910403	1.0894	1.03858	1.01051	1.18899	1.05684	0.901572
-0.262305	1.02394	1.04878	0.976065	0.645182	1.01417	0.941769	0.642284	1.132	1.34652	1.0383	1.06756	0.97942	0.702927	1.07511	0.864521	0.762941	1.1105	1.11835	1.01402	1.01791	1.00344	1.0895	1.06009	0.917976	1.18786	0.981007	0.830548
-0.260547	1.1204	1.0588	1.05915	0.650933	1.12837	0.888895	0.612284	1.12596	1.39253	1.07342	1.07654	0.934626	0.665844	1.08115	0.874353	0.74453	1.07423	1.14017	0.958064	1.01675	0.882434	1.02291	0.958151	0.98364	1.21599	0.954051	0.818774
-0.258789	1.05115	1.19686	1.03174	0.705703	1.13258	0.94957	0.638193	1.06928	1.34599	1.06774	1.07688	0.896262	0.664042	1.06906	0.897293	0.73868	1.07082	1.13819	1.01578	0.899755	0.868691	0.940966	0.943914	0.944947	1.15745	1.00144	0.845611
-0.257031	1.05609	1.11977	1.01699	0.678592	1.11732	0.932668	0.627966	1.10715	1.43854	1.06703	1.08828	0.923633	0.721093	1.02554	0.909746	0.766038	1.00329	1.13898	1.01036	0.971872	0.908201	1.06263	0.917853	0.975424	1.21987	0.906195	0.791757
-0.255273	1.03713	1.06228	1.02043	0.668459	1.14785	0.928767	0.641603	1.19565	1.29205	1.12414	1.032	0.870014	0.698573	1.00788	0.902755	0.778255	1.03131	1.12985	1.08389	0.971493	0.852594	1.04505	0.878065	0.971993	1.21299	0.862549	0.874469
-0.253516	0.970353	0.989983	0.915845	0.641896	1.10574	0.828653	0.697513	1.22307	1.27142	1.08157	0.987805	0.890205	0.75052	1.0103	0.907998	0.753822	1.11228	1.17865	1.11462	0.997801	0.972004	1.16922	0.913685	1.09575	1.08073	0.909423	0.927034
-0.251758	1.01199	0.996951	0.965742	0.675579	1.08838	0.909264	0.628648	1.155	1.25978	1.06951	0.949826	0.943226	0.768836	1.08212	0.947762	0.732485	1.08475	1.25839	1.05684	0.952731	0.976685	1.13804	0.994253	1.04234	1.16518	0.93918	0.998894
-0.25	1.0157	1.04181	0.922727	0.674484	1.05469	0.941336	0.606147	1.11365	1.29258	1.08335	0.977102	0.933878	0.770487	1.07366	0.940552	0.743326	1.07763	1.18341	1.0666	0.937887	1.01208	1.14234	1.01798	0.999167	1.22631	0.967652	0.915545
-0.248242	0.961285	0.986063	1.01834	0.789226	1.06417	0.85639	0.60342	1.05465	1.37667	1.01879	0.984352	0.973512	0.828589	1.00039	0.869328	0.74539	1.04054	1.15921	1.05982	0.998266	0.955977	1.04988	0.940067	1.01511	1.23528	0.986625	0.842042
-0.246484	1.02642	1.05836	1.10818	0.913552	1.02575	0.81175	0.674331	1.11597	1.30209	0.988634	0.982626	0.996994	0.90771	0.947671	0.859278	0.790127	1.03455	1.13739	0.963192	0.928441	0.899666	0.993605	0.923885	1.05855	1.17172	0.927036	0.87351
-0.244727	1.04991	1.16202	1.12526	0.899586	0.998905	0.816951	0.66683	1.10041	1.23228	0.983668	1.02993	0.930139	0.901855	0.98346	0.893142	0.763629	0.954381	1.14414	0.936906	0.886325	0.826595	1.00252	0.984538	1.09326	1.14516	0.867296	0.928469
-0.242969	1.08495	1.22605	1.04931	0.838792	1.04627	0.868958	0.64808	1.19728	1.13021	1.08548	1.0503	0.942702	0.903956	1.02239	0.972887	0.738852	1.05171	1.20682	1.00049	0.856655	0.898399	1.07769	0.977176	1.1196	1.14006	0.87842	1.06778
-0.241211	1.17358	1.18249	1.04182	0.82154	1.05995	0.95087	0.669217	1.23491	1.10059	1.05958	1.00921	0.924605	0.866723	1.05697	0.907343	0.76535	1.12508	1.18381	0.902866	0.853463	0.887493	1.055	0.997185	0.954224	1.14365	0.91106	1.07561
-0.239453	1.10432	1.18815	1.13608	0.807847	0.985748	0.966472	0.693763	1.19426	1.13233	0.985442	1.03683	1.00679	0.888493	1.06447	0.911057	0.796494	1.11633	1.13858	0.892349	0.872643	0.886196	1.09983	1.07986	0.942662	1.14808	0.934749	1.00553
-0.237695	1.08041	1.20209	1.01343	0.870558	1.05259	0.905364	0.699558	1.09274	1.29363	0.969479	1.12902	0.978747	0.931281	1.03521	0.914553	0.760704	1.08508	1.10089	0.897321	0.939213	0.965779	1.06975	0.983489	1.01015	1.08741	0.992983	0.851009
-0.235937	1.11298	1.20775	0.996835	0.913004	1.03522	0.910998	0.691376	1.18218	1.26983	1.0124	1.0686	0.84055	0.916267	1.03593	0.992768	0.793569	1.12216	1.11478	0.909631	0.884781	0.843218	1.00357	1.00069	1.08976	1.14781	0.949232	0.877894
-0.23418	1.14225	1.19686	0.889667	0.899038	1.0268	1.00678	0.668194	1.24978	1.30262	0.997148	1.08552	0.854908	0.927527	1.03545	1.05635	0.749004	1.14014	1.10843	0.872971	0.906966	0.96093	1.03169	1.00843	1.04923	1.12094	0.912273	0.850922
-0.232422	1.06764	1.18685	0.927397	0.978454	0.994169	1.08132	0.593534	1.35362	1.22752	1.04042	1.12384	0.851992	0.958905	1.0103	1.01615	0.697212	1.1952	1.16477	0.974513	0.946912	0.918691	0.980021	1.01623	0.939726	1.17468	0.88297	0.948874
-0.230664	1.22016	1.26699	0.888807	0.992146	1.04417	1.00894	0.62592	1.40472	1.27829	1.11137	1.07688	0.860891	0.942691	0.962422	0.989491	0.681382	1.20865	1.14731	0.910843	0.849957	0.968591	0.950153	0.921713	0.980719	1.08861	0.860415	0.897531
-0.228906	1.3331	1.23868	0.995361	0.881786	1.06785	1.00071	0.644671	1.34758	1.46657	1.12662	1.18426	0.875623	0.892997	1.02046	0.986869	0.720269	1.18678	1.19928	0.845115	0.95607	0.879704	1.01271	0.955619	0.986168	1.11727	0.880678	0.817742
-0.227148	1.23664	1.16942	0.950011	0.913278	1.0068	0.976874	0.621148	1.15314	1.33594	1.16245	1.16389	0.897983	0.900503	1.09977	0.980752	0.705127	1.04086	1.24014	0.940005	0.995268	0.945234	0.986012	1.09235	1.00397	1.1352	0.902633	0.92829
-0.225391	1.08701	1.08014	1.0455	0.977906	1.06417	0.979041	0.609216	1.30274	1.29892	1.16813	1.07136	0.868668	0.951399	1.10799	0.921544	0.697556	1.08411	1.20483	1.07462	0.991872	0.830861	0.972894	1.04119	0.941272	1.14501	0.83217	0.927565
-0.223633	1.10886	1.08188	0.9097	0.977906	1.06259	0.961705	0.620807	1.38173	1.23916	1.10073	1.04167	0.868593	0.926477	1.03739	0.964366	0.716139	1.17658	1.1362	0.992669	0.962829	0.954813	0.947408	0.976282	1.00277	1.15356	0.851528	0.916914
-0.221875	1.10267	1.05706	0.861769	0.909718	1.08627	0.909264	0.628307	1.3506	1.25926	1.12059	0.986769	0.874277	0.926627	1.03013	0.914771	0.70203	1.29157	1.10962	1.01625	0.933507	1.01451	1.01859	0.948319	1.00606	1.11734	0.956291	0.881173
-0.220117	1.10103	1.03746	0.949273	0.982014	1.02838	0.875893	0.590465	1.34107	1.33383	1.11918	1.02268	0.875847	0.972868	0.973545	0.875664	0.708224	1.20281	1.16437	1.01648	0.985755	0.92265	0.990686	0.946681	0.999738	1.19943	0.896904	0.872953
-0.218359	1.0462	1.04486	0.897533	1.02254	0.977854	0.884561	0.616716	1.33666	1.37085	1.09541	1.10347	0.844887	0.987431	1.0103	0.916738	0.744186	1.18954	1.15723	1.04703	1.05609	0.941344	0.965662	1.03318	1.03638	1.20669	0.889931	0.844169
-0.216602	1.01652	1.15288	0.951977	0.976263	1.01048	0.894095	0.669899	1.31389	1.49989	1.04362	1.06445	0.905835	0.991785	1.04682	0.99102	0.78032	1.16913	1.22427	1.02666	0.923304	0.95153	1.0159	1.03595	1.10841	1.16483	0.88982	0.81624
-0.214844	0.995911	1.09277	1.00519	1.11812	1.0468	0.930501	0.668876	1.19542	1.48985	1.04397	1.06618	0.925502	0.961908	1.07898	1.04477	0.795806	1.0692	1.14136	1.04826	0.975667	0.920721	0.860294	1.03074	1.1228	1.18977	0.894417	0.766092
-0.213086	1.04126	1.00653	1.0149	1.01296	1.07522	0.963872	0.657285	1.23096	1.37455	1.06561	0.992294	0.838232	0.98638	1.03883	1.01986	0.825229	1.02418	1.19611	1.02339	0.985853	0.825924	0.973762	0.966162	1.05809	1.25551	0.832018	0.87018
-0.211328	1.01776	0.956882	0.979261	0.978454	1.09048	1.01111	0.702967	1.17173	1.29945	1.10215	0.94154	0.91092	0.976321	1.02215	1.04542	0.826261	1.09463	1.26196	1.08292	0.983967	0.930212	0.99782	0.93734	1.03393	1.17539	0.934205	0.97115
-0.20957	1.02806	0.859756	1.04968	1.03651	1.09838	1.00678	0.770469	1.21401	1.25079	1.07483	0.940159	0.8662	0.9526	1.02844	1.02947	0.810087	1.13949	1.21277	1.04549	1.09352	0.825202	0.919046	0.936326	1.02254	1.05142	0.938622	0.969599
-0.207812	1.16822	0.874564	1.02105	1.05677	0.976275	0.97124	0.822288	1.20192	1.32536	1.05674	0.898727	0.936645	0.910712	0.97814	1.03952	0.844673	1.16978	1.20523	0.904578	1.02763	0.917337	0.861785	1.00191	1.07031	1.02722	0.973253	0.909357
-0.206055	1.21686	0.889808	1.01404	0.930804	0.993642	0.94567	0.805583	1.09994	1.52475	1.09505	0.884571	0.934775	0.899002	0.980316	1.01374	0.82282	1.12006	1.29449	0.899903	0.994114	0.921832	0.965833	0.986589	1.07198	1.0214	1.01829	0.848985
-0.204297	1.19377	1.00392	1.00642	0.837149	1.00575	0.956504	0.7299	1.13688	1.46446	1.10782	0.864545	0.956088	0.831291	1.00232	1.04739	0.757779	1.04572	1.26989	0.928001	0.86117	0.949987	0.993003	0.996594	1.09502	1.0382	0.919817	0.867142
-0.202539	1.17728	1	1.0267	0.814693	0.948907	0.932668	0.664785	1.18985	1.37191	1.12946	0.852116	0.947787	0.893597	1.03424	0.98097	0.688781	1.15876	1.2933	0.959379	0.852116	0.923139	1.09685	1.08993	1.05179	1.0361	0.973877	0.942705
-0.200781	1.18635	0.991289	0.996958	0.861521	1.0168	0.891495	0.623193	1.424	1.38777	1.16777	0.958458	0.949432	0.88549	1.06882	0.935745	0.673467	1.12524	1.29449	0.984338	0.96688	0.952329	1.02782	1.05116	1.04964	1.08067	0.790195	0.932784
-0.199023	1.15379	0.88284	1.04096	0.972703	1.06311	0.796148	0.649444	1.28648	1.49302	1.17593	0.90356	0.947339	0.940739	1.09204	0.832623	0.681898	1.26679	1.27783	1.01919	1.02347	0.910066	0.967139	1.02721	1.04581	1.04997	0.984689	0.85587
-0.197266	1.14225	0.872822	1.14198	1.03815	1.06469	0.805683	0.679444	1.22957	1.63793	1.1582	0.891476	0.995199	0.935785	1.05141	0.843547	0.687748	1.1599	1.40478	1.01396	1.02137	0.871469	0.901395	0.987525	1.047	1.01222	0.943337	0.857655
-0.195508	1.14513	0.879355	1.11494	1.0513	1.08785	0.824319	0.721377	1.16987	1.64269	1.24652	0.928419	0.967305	0.926326	1.03086	0.842236	0.768103	1.11228	1.33575	1.08854	1.0558	0.867584	0.881127	0.947609	1.02174	1.06477	0.950777	0.813148
-0.19375	1.16616	0.936847	1.12551	0.941484	1.06364	0.847289	0.680467	1.06324	1.46816	1.22134	0.888369	0.998639	0.911313	1.09083	0.848791	0.802516	1.00378	1.35003	1.04732	0.948254	0.887276	0.967953	1.02556	1.00177	1.17936	0.944072	0.91954
-0.191992	1.16451	0.930749	1.10376	0.911635	1.10258	0.781412	0.688649	1.13433	1.50412	1.26355	0.901143	0.966034	0.936685	1.1167	0.849228	0.778943	0.979322	1.3175	1.08505	0.968192	0.875223	1.02748	1.0128	1.08679	1.13112	0.863351	0.875926
-0.190234	1.17481	0.905488	1.0997	0.916838	1.08574	0.81175	0.618761	1.14246	1.58716	1.22311	0.928074	0.925801	0.946594	1.15612	0.869983	0.726807	1.05673	1.31512	1.04111	1.02494	0.841866	1.03246	1.06481	1.07174	1.17462	0.924968	0.828601
-0.188477	1.19996	0.891551	1.04895	0.995432	1.1068	0.824752	0.603079	1.21447	1.51841	1.17806	0.854187	0.972914	0.934434	1.11186	0.906688	0.713902	1.07163	1.28894	0.981753	0.958092	0.927517	0.938721	1.00458	1.09935	1.18376	0.882388	0.848876
-0.186719	1.19295	0.937718	1.02363	0.989134	1.0489	0.877626	0.63308	1.09437	1.48985	1.20821	0.86351	0.955789	0.91882	1.15612	0.910839	0.74952	1.11293	1.3175	1.0128	0.920863	0.933728	0.928913	1.10221	1.03784	1.18393	1.01696	0.884321
-0.184961	1.13153	0.88676	0.965988	0.922589	1.00206	0.929634	0.757855	1.08485	1.39095	1.155	0.897691	0.937916	0.814927	1.10292	0.918485	0.820067	1.099	1.3544	1.02075	1.01233	0.97094	0.883304	1.10065	0.988008	1.08209	1.01305	0.973723
-0.183203	1.08083	0.889373	1.01675	0.929983	1.07048	0.900596	0.768082	1.11226	1.38407	1.13975	0.887333	0.929241	0.844653	1.08454	1.0026	0.839511	1.00475	1.3175	1.05452	0.997706	0.913937	0.908246	1.01313	1.11326	1.093	0.903342	0.951904
-0.181445	1.15503	0.84277	0.9682	0.915195	1.15679	0.924867	0.68149	1.13595	1.27036	1.15713	0.919443	0.885494	0.894048	1.05383	1.00653	0.796494	1.09301	1.29132	1.00182	1.09098	0.914578	0.976893	0.910991	1.0883	1.16875	0.962199	1.0165
-0.179687	1.16904	0.828397	0.944112	0.828386	1.18153	0.901897	0.727854	1.06487	1.27354	1.16032	0.966054	0.880857	0.828739	1.07366	0.9624	0.782729	1.1322	1.27624	0.992543	1.16617	0.933001	1.00043	0.908701	1.06708	1.07539	1.06323	1.00213
-0.17793	1.12617	0.827091	0.977171	0.831672	1.19942	0.933534	0.739104	0.924326	1.27882	1.14613	0.923931	0.892448	0.797662	1.11888	0.928535	0.789439	1.042	1.20642	1.01773	1.11709	0.913298	0.959106	0.932845	0.994645	1.0681	1.12731	0.943383
-0.176172	1.06805	0.952962	1.09307	0.821266	1.17785	0.945236	0.734332	0.935476	1.30051	1.24546	0.923586	0.882577	0.801415	1.14935	0.921763	0.750036	0.994869	1.23102	1.16611	0.969174	0.807433	0.975829	0.975803	0.975167	1.02139	1.06349	0.946566
-0.174414	1.04785	0.947735	1.04833	0.872201	1.181	0.901897	0.708081	0.93385	1.40787	1.22914	0.93498	0.938963	0.799163	1.14717	0.897074	0.751585	0.922477	1.25958	1.17301	0.986541	0.895675	0.91626	0.971351	0.994653	1.06144	0.987821	0.894671
-0.172656	1.13071	0.83885	1.09331	0.894383	1.13995	0.889761	0.652171	0.904812	1.24339	1.22205	0.953969	0.91249	0.822734	1.18296	0.929628	0.756231	0.93268	1.29568	1.08078	1.13723	0.834612	0.91989	1.03773	1.04481	1.15956	1.0308	1.04206
-0.170898	1.1744	0.908537	1.11236	0.859878	1.13364	0.999844	0.650807	1.07207	1.37085	1.23162	0.953969	0.959603	0.783099	1.16434	0.906251	0.777395	0.974787	1.33972	1.04873	1.05001	0.862672	0.910709	1.02708	0.906392	1.19451	0.909258	0.977291
-0.169141	1.23417	0.930314	1.09282	0.8073	1.22416	0.891928	0.648762	1.08508	1.42268	1.27916	0.976757	0.892598	0.796761	1.1786	0.891831	0.752101	0.954705	1.25165	1.03645	1.04992	0.816784	0.986945	0.962787	0.999891	1.15929	0.87985	0.879782
-0.167383	1.25643	0.900697	1.15316	0.791417	1.20837	0.875893	0.611943	1.13107	1.53797	1.34372	0.908049	0.946067	0.810423	1.15418	0.899259	0.701169	1.05495	1.27267	1.06947	1.00816	0.820411	1.02402	0.955155	1.02668	1.14581	0.932701	0.8275
-0.165625	1.24324	0.99216	1.07525	0.91766	1.09048	0.85639	0.634102	0.995642	1.59668	1.34762	1.01853	0.827687	0.85216	1.04875	0.914116	0.688092	1.06661	1.33972	1.08396	1.02658	0.769766	0.928623	0.961732	1.06741	1.08514	1.07128	0.839065
-0.163867	1.32692	1.07099	0.990445	0.933817	1.10522	0.862024	0.670239	0.954989	1.34388	1.29831	1.00541	0.814077	0.836096	1.0398	0.947325	0.677596	1.04734	1.26156	0.978443	0.938768	0.821931	0.895353	0.940813	1.09895	1.01098	1.09671	0.93875
-0.162109	1.35536	0.949042	1.05374	0.881512	1.10627	0.911865	0.617057	0.974503	1.34123	1.32066	1.04305	0.850421	0.828289	1.10654	0.954098	0.701686	0.982561	1.22983	0.974398	1.09905	0.807052	0.939623	1.00025	1.04631	1.13715	1.00827	0.916939
-0.160352	1.29188	0.890244	0.983317	0.888084	1.09259	1.02541	0.640239	0.98635	1.40258	1.35365	1.003	0.829407	0.893447	1.16168	1.00522	0.716827	0.984828	1.27823	1.04781	1.12665	0.843479	1.00604	1.06324	0.980308	1.11962	0.998457	0.911338
-0.158594	1.22222	0.875436	1.08397	0.975168	1.15206	0.949137	0.63308	1.09042	1.29733	1.44446	0.95535	0.827762	0.889093	1.16917	0.950383	0.714935	0.995679	1.30124	1.18184	1.09129	0.763639	0.911734	1.01486	1.00131	1.1293	0.913114	1.00301
-0.156836	1.27045	0.921603	1.00433	0.927518	1.04943	0.921833	0.683194	1.08043	1.40152	1.45156	0.974685	0.858348	0.912064	1.10122	0.997356	0.751241	1.07439	1.24093	1.14256	1.0576	0.854646	0.983338	1.04935	1.08193	1.0996	0.994406	0.885419
-0.155078	1.25767	0.894599	1.00323	0.943675	1.0768	0.962572	0.726491	1.01167	1.49566	1.44375	0.991603	0.861489	0.899602	1.11839	0.980097	0.764834	1.03682	1.25482	1.14796	1.10843	0.858719	0.953297	1.03863	1.01821	1.05278	1.02485	0.838972
-0.15332	1.30713	0.9473	1.11482	0.986943	1.10311	0.841654	0.706036	1.05743	1.39676	1.41892	1.02199	0.854011	0.959956	1.10098	0.960215	0.731797	1.04977	1.30957	1.08552	1.07884	0.766053	0.972656	0.998069	1.14087	1.03649	0.992753	0.937573
-0.151562	1.26715	1.0392	1.104	1.21424	1.1389	0.9253	0.67058	1.2377	1.39571	1.35365	1.12142	0.857002	1.03022	1.09228	0.953224	0.698588	0.999242	1.31274	1.06827	1.07912	0.776268	0.84845	0.959063	1.03018	1.04177	0.807338	0.940557
-0.149805	1.29394	1.03484	1.05472	1.09703	1.0068	0.938735	0.653535	1.22307	1.41316	1.35543	1.16665	0.894393	0.998691	1.02723	0.93072	0.717344	1.07487	1.31036	1.04752	1.12737	0.84799	0.91036	1.02029	0.991462	1.09764	0.878836	0.927257
-0.148047	1.32403	1.05531	1.13571	1.01898	0.984695	0.897996	0.662398	1.2075	1.27935	1.40615	1.05306	0.947264	1.01506	1.04923	0.936182	0.726635	1.10095	1.25046	1.06202	0.997864	0.834071	0.996145	1.06554	1.04252	1.09698	0.911758	0.977413
-0.146289	1.41555	1.04181	1.18426	1.07731	1.11101	0.9292	0.645012	1.13386	1.37984	1.35578	1.02544	0.930812	1.04268	1.09977	0.940115	0.720785	1.08135	1.30798	0.95778	0.984284	0.785988	0.967853	0.989889	1.01175	1.11748	0.95369	0.947922
-0.144531	1.2622	1.00958	1.09503	1.13619	1.1068	0.930501	0.677058	1.05534	1.39729	1.35578	1.0396	0.851917	1.03607	1.12033	0.954098	0.701341	1.02159	1.37225	1.07414	1.02973	0.777983	0.911885	1.01223	1.02536	1.03587	0.968018	0.982077
-0.142773	1.20284	0.963415	1.08151	1.17644	1.06838	0.940469	0.658648	1.07718	1.61678	1.33024	1.01957	0.947712	1.09312	1.06374	0.921107	0.694631	1.01754	1.34686	1.10591	1.05829	0.876284	0.929176	0.995663	0.979413	1.05463	0.944636	0.833052
-0.141016	1.17151	0.905488	1.0734	1.09539	1.12258	0.933101	0.667512	1.03025	1.42426	1.30186	1.02095	0.918697	1.04118	1.08889	0.918922	0.682242	1.00993	1.32107	1.11126	1.12751	0.855874	0.950513	0.969986	0.984805	1.02207	0.980273	0.927546
-0.139258	1.24571	0.89939	0.995115	1.16193	1.15732	0.935268	0.705013	0.99541	1.44542	1.26284	0.902524	0.821032	1.04358	1.071	1.03974	0.675876	0.973168	1.3302	1.01375	1.00348	0.825062	0.898144	0.925411	1.1117	0.958671	0.977656	0.920284
-0.1375	1.27209	0.880662	1.01908	1.17288	1.11311	0.901897	0.761946	0.997965	1.40258	1.31215	0.94223	0.859694	1.15228	1.08865	1.0286	0.673811	0.943045	1.27704	1.03149	1.06991	0.843598	0.982431	0.978024	1.14048	0.884329	0.944968	0.91049
-0.135742	1.32486	0.869338	0.992165	1.18904	1.08311	0.979041	0.795355	0.987279	1.52158	1.38026	0.90943	0.8834	1.1233	1.07438	0.996483	0.727668	0.918752	1.31829	1.04182	1.04612	0.890376	0.944712	0.99194	1.01781	0.914896	0.93059	0.8664
-0.133984	1.2993	0.949913	0.998064	1.23532	1.10101	1.01155	0.75615	0.892733	1.67548	1.35685	0.934634	0.903217	1.15813	1.10582	0.984903	0.744186	0.966528	1.25363	1.04429	0.983916	0.904969	0.937515	1.00437	0.973661	0.984177	1.08266	0.748221
-0.132227	1.16162	0.987369	1.10658	1.13975	1.13206	1.10559	0.642625	0.93083	1.52687	1.23482	1.00472	0.892299	1.10183	1.12323	1.11665	0.721645	0.925554	1.31512	1.06301	1.01758	0.806354	0.966733	0.992201	1.01	1.12296	0.994332	0.86132
-0.130469	1.20779	0.989983	1.10228	1.13893	1.1068	1.1199	0.622852	0.926416	1.43537	1.18728	0.973995	0.876221	1.12675	1.14499	1.12189	0.730248	0.864822	1.32147	0.983023	0.98385	0.794915	0.989312	1.03451	1.00178	1.17243	0.933513	0.920646
-0.128711	1.2284	0.90331	0.998679	1.28324	1.05522	1.14633	0.697854	0.938496	1.55331	1.20218	0.941885	0.876445	1.05724	1.09518	1.11643	0.769135	0.862393	1.32068	0.978657	1.0427	0.877605	0.823882	1.03787	0.973912	1.10214	0.91891	0.850232
-0.126953	1.21191	0.900697	1.1453	1.20465	1.00575	1.22954	0.732286	1.00238	1.51364	1.20076	0.922895	0.85416	1.10844	1.08067	1.1326	0.765866	0.897536	1.33377	0.990801	1.02465	0.745797	0.920133	1.07449	0.92115	1.04586	0.895406	0.881162
-0.125195	1.19872	0.902875	1.18315	1.15508	1.06101	1.18144	0.734332	1.11063	1.5348	1.24404	0.995746	0.843691	1.14342	1.07656	1.12648	0.767415	1.00021	1.30203	1.03781	1.10286	0.713088	0.989901	1.01466	0.95348	1.04505	0.900582	0.848339
-0.123437	1.3364	0.918554	1.06664	1.05924	1.10522	1.15587	0.698535	1.11388	1.43907	1.17061	1.01715	0.854085	1.0658	1.07656	1.11031	0.798559	1.02289	1.34805	0.875944	1.10734	0.800724	1.0062	0.974069	0.960586	1.14319	0.918307	0.936748
-0.12168	1.24654	0.887195	1.21412	1.01159	1.0968	1.17667	0.702627	1.17242	1.5073	1.1699	0.997818	0.852814	1.07976	1.05746	1.18263	0.777395	1.07325	1.24609	0.938522	1.12469	0.702413	1.06739	0.964131	1.00506	1.10641	0.915415	0.826705
-0.119922	1.08495	1.00131	1.11359	1.02309	1.19363	1.26595	0.72615	1.14222	1.55807	1.17487	1.06031	0.809964	1.0595	1.10678	1.23091	0.789267	1.08637	1.3778	1.08288	1.05893	0.727345	1.03558	0.92724	0.972322	1.08692	0.951102	0.884301
-0.118164	1.09484	1.13371	1.07684	1.01241	1.16311	1.29022	0.742514	1.06835	1.60408	1.17771	1.14766	0.809814	1.03953	1.09881	1.23047	0.768275	1.0692	1.31988	1.07569	1.01231	0.752026	1.02678	0.944714	0.953693	1.0347	1.0008	0.822826
-0.116406	1.2317	1.1115	0.950256	0.997075	1.12206	1.21827	0.723081	1.04303	1.52898	1.24475	1.1701	0.815199	1.01551	1.08889	1.24336	0.740572	1.00297	1.34646	1.0106	1.05273	0.857872	1.01848	0.970441	1.02059	1.02419	0.961589	0.880626
-0.114648	1.24118	1.09495	1.0793	1.05595	1.09311	1.20917	0.637853	1.09669	1.46287	1.26958	1.11935	0.78379	0.964911	1.08405	1.23528	0.747283	0.996327	1.37899	1.02288	1.02229	0.726202	0.913783	0.991714	1.02159	1.17156	0.908483	0.942661
-0.112891	1.14967	1.16028	1.0326	1.14796	1.08259	1.19661	0.66308	1.14733	1.59562	1.15997	1.15388	0.698838	0.969715	1.11984	1.11839	0.755714	0.999566	1.36114	1.00896	0.994483	0.676776	0.844725	1.03441	0.934638	1.1397	0.871207	0.853048
-0.111133	1.17275	1.17378	0.97201	1.15016	1.0268	1.09736	0.671262	1.19798	1.43802	1.10676	1.06411	0.752232	0.959356	1.09179	1.1232	0.762425	1.08297	1.34845	0.94373	0.906566	0.773894	0.834109	1.0633	1.02355	1.13581	0.904001	0.937713
-0.109375	1.15461	1.07535	0.871724	1.12359	1.13995	1.08002	0.678762	1.26372	1.43643	1.07022	1.08793	0.713869	0.915817	1.07462	1.17804	0.702374	1.09253	1.33337	0.92691	1.0117	0.818916	0.81508	0.942692	1.09075	1.03479	0.864534	0.928253
-0.107617	1.16121	1.02526	0.950748	1.0754	1.09311	1.10733	0.66308	1.28811	1.39941	1.09966	1.09656	0.740491	0.925275	1.02457	1.14986	0.734894	1.10176	1.25799	0.947	1.06955	0.778851	0.860405	0.937295	1.03841	1.1083	0.85533	0.898947
-0.105859	1.21274	1.0723	1.04206	1.02939	1.171	1.07742	0.704331	1.28253	1.39465	1.16529	1.08241	0.73578	0.898702	1.01683	1.0664	0.7595	1.11569	1.30282	0.960877	1.00943	0.706081	0.873044	0.868341	0.989766	1.07833	0.869907	0.934159
-0.104102	1.25519	1.08754	1.00814	0.853854	1.04101	1.05749	0.66683	1.22469	1.41792	1.22205	0.994365	0.768684	0.888643	1.09832	1.08082	0.791504	1.08572	1.22388	0.973592	0.914322	0.762476	1.04074	1.05506	1.02206	1.18696	0.886529	0.86315
-0.102344	1.20697	1.13284	1.04182	0.853854	1.04627	1.21394	0.638534	1.2384	1.35392	1.18267	1.06618	0.782818	0.826637	1.05649	1.13565	0.7287	1.02904	1.25839	0.979873	0.941157	0.751398	0.968125	1.00976	0.93551	1.14121	0.830946	0.92944
-0.100586	1.16492	1.11368	1.15722	0.909171	0.992063	1.23171	0.613989	1.13038	1.3333	1.10215	1.138	0.724039	0.808321	1.04923	1.19945	0.673123	1.05463	1.25204	0.946116	1.02184	0.625672	0.889075	1.05763	0.973807	1.09631	0.93299	0.939057
-0.0988279	1.23211	0.916812	1.06517	0.86426	1.0168	1.27938	0.636148	1.22864	1.29628	1.07554	1.08552	0.780949	0.841501	1.04633	1.25232	0.68121	1.0535	1.30005	0.872928	1.18401	0.73317	0.973666	1.02905	0.978847	1.07084	0.857449	1.00291
-0.0970701	1.20284	0.976916	1.10265	0.794429	1.04943	1.32879	0.654898	1.06649	1.29575	1.10711	1.06618	0.804655	0.880986	1.04464	1.19377	0.703578	1.07228	1.29767	0.920414	1.09137	0.729745	1.10895	0.995435	0.898387	1.07433	1.00543	1.00148
-0.095312	1.19955	1.08058	1.03309	0.897395	1.1189	1.24861	0.622511	1.09809	1.31214	1.11989	1.14386	0.730396	0.835345	1.06253	1.16122	0.683102	1.03568	1.35479	0.933591	1.05857	0.707001	0.930855	0.949623	0.930005	1.09733	0.943168	1.0325
-0.0935549	1.134	1.10671	0.941285	0.912457	1.03417	1.1732	0.637853	1.15477	1.38248	1.12875	1.17252	0.798672	0.80667	1.07051	1.19683	0.712526	0.986772	1.30401	0.99537	1.05947	0.848491	0.884063	1.03515	1.02014	1.11707	0.85452	0.943239
-0.0917971	1.25519	1.12239	1.0267	0.848377	1.00733	1.20571	0.695467	1.12573	1.4634	1.18196	1.22259	0.77033	0.787753	1.03859	1.18721	0.690329	1.0475	1.23419	0.941658	1.08927	0.750297	0.928541	1.03104	0.984663	0.992612	0.93051	0.843371
-0.0900391	1.28158	1.17291	0.902695	0.798263	1.0389	1.25121	0.641262	1.09948	1.40205	1.22737	1.22362	0.780949	0.805919	1.02312	1.21518	0.700481	0.961831	1.30322	0.957702	1.04324	0.86513	1.00959	0.984804	0.971201	1.09235	0.874805	0.929509
-0.088281	1.18182	1.24869	0.903555	0.782927	1.04522	1.21004	0.627966	1.15709	1.40575	1.21566	1.12936	0.735332	0.770337	1.04754	1.21059	0.670369	0.970415	1.30481	1.02864	0.904437	0.81382	0.983919	1.00222	1.00046	1.06753	0.838668	0.92819
-0.086523	1.16904	1.16071	0.939687	0.77389	1.13732	1.16973	0.62217	1.15012	1.46129	1.22063	1.04029	0.765469	0.789404	1.05625	1.21999	0.644388	1.0075	1.33734	1.04413	0.896247	0.814599	1.02005	0.928714	1.04296	1.03571	0.875996	0.915179
-0.0847661	1.27292	1.10148	0.973976	0.911909	1.04627	1.22954	0.608875	1.20169	1.49038	1.21141	1.07447	0.760309	0.850058	1.02578	1.12364	0.643355	1.05933	1.32544	0.951675	0.975475	0.780624	0.932174	0.980411	0.913865	1.05663	0.881528	0.889331
-0.0830081	1.1439	1.08406	1.0369	0.865081	1.04574	1.17667	0.680467	1.05511	1.51259	1.15075	1.04443	0.748269	0.867023	1.04875	1.08693	0.705815	1.02564	1.25641	1.00599	0.963443	0.72164	1.00224	1.00287	0.923737	1.03725	0.972068	0.830635
-0.08125	1.17564	1.11934	1.03997	0.90698	1.07048	1.07265	0.650466	1.09809	1.53321	1.11456	1.08586	0.766067	0.883238	1.0369	1.01112	0.725947	1.02791	1.27981	0.948052	0.970092	0.736622	0.973823	0.968631	0.942635	1.11604	0.93609	0.834726
-0.0794919	1.12081	1.20906	1.0809	0.978728	1.11732	1.10516	0.667171	1.13549	1.32642	1.14826	1.10071	0.773171	0.926927	1.05697	1.1125	0.768447	1.01819	1.33099	1.02449	0.910383	0.715304	0.947073	0.945987	1.00664	1.1518	0.896699	1.00344
-0.0777339	1.05238	1.23214	1.09393	0.941484	0.984695	1.18404	0.674331	1.0644	1.36503	1.13904	1.14248	0.806973	0.916417	1.05794	1.1468	0.808883	1.03001	1.2092	1.08234	0.927233	0.737685	0.973375	1.07438	0.968547	1.19953	0.967691	0.885839
-0.0759771	1.13565	1.22082	1.04034	0.960106	0.985748	1.23734	0.680467	1.04768	1.44806	1.14897	1.09518	0.809441	0.939838	1.02844	1.21715	0.774125	1.0088	1.24212	1.01173	0.897089	0.778052	0.97889	1.04331	0.983676	1.13764	0.962889	0.857783
-0.074219	1.28034	1.18075	1.02449	0.959558	0.993642	1.29802	0.719672	1.14315	1.40522	1.21389	1.09173	0.767862	0.955602	1.00232	1.31918	0.75864	1.02856	1.23538	0.948099	0.924608	0.749508	0.995877	1.00873	1.0163	1.05415	0.899753	0.879134
-0.0724609	1.21809	1.13066	1.03764	0.975441	0.990485	1.30365	0.735354	1.16708	1.62524	1.20857	1.06756	0.807272	0.947946	0.930019	1.32398	0.764834	1.02402	1.33139	0.992179	0.944192	0.77799	0.971812	0.938953	1.01559	1.04009	0.877421	0.819195
-0.0707029	1.17358	1.17378	1.06627	1.0439	1.03627	1.26942	0.748309	1.20727	1.66596	1.28874	1.06135	0.789249	0.973168	0.984669	1.27373	0.785654	1.01997	1.4028	1.09813	0.904213	0.740194	0.93224	0.950203	1.0034	1.04991	0.84486	0.842034
-0.0689451	1.24612	1.1176	1.01933	1.04472	1.06995	1.22868	0.705354	1.21052	1.5861	1.2412	1.03545	0.793961	0.982927	1.04561	1.34321	0.75537	1.0203	1.33139	0.99605	0.926499	0.778907	0.940847	0.977243	1.09322	1.07091	0.842858	0.839409
-0.067187	1.21274	1.05357	1.02633	1.09511	1.0068	1.34569	0.735695	1.12062	1.68712	1.26887	1.0206	0.76659	0.996739	1.05407	1.30956	0.821099	1.02807	1.36471	1.04629	0.96871	0.746923	0.910171	1.04695	0.973151	1.11609	0.917411	0.808901
-0.0654299	1.22222	0.989983	0.985037	1.15947	0.986274	1.3704	0.731945	1.1701	1.74741	1.25433	1.08931	0.776611	1.0134	1.0369	1.3242	0.846565	1.02191	1.4143	1.02627	1.10034	0.788408	0.874026	1.05133	0.96629	1.1566	0.873357	0.80937
-0.0636721	1.26962	1.08275	1.05337	0.969691	1.04943	1.26942	0.761605	1.20634	1.71885	1.19473	1.06722	0.764497	0.949147	1.0444	1.28313	0.866525	0.960698	1.46746	0.941015	0.98565	0.725763	0.978814	0.995204	1.0108	1.13776	0.796374	0.853746
-0.0619141	1.16904	1.11847	1.00888	1.05321	1.07574	1.31146	0.799446	1.09994	1.75957	1.17097	1.07067	0.769731	0.974369	1.0207	1.27832	0.890098	1.02386	1.3786	1.00165	0.957265	0.762956	0.925139	0.948831	0.974734	1.11339	0.930827	0.783483
-0.060156	1.16203	1.11498	1.02682	0.931078	1.01154	1.48178	0.807969	0.999591	1.69135	1.2185	1.15871	0.738098	0.906959	0.991198	1.362	0.866869	0.986448	1.42422	1.04859	1.03922	0.718818	0.974095	0.979894	0.919163	1.0729	0.986851	0.842061
-0.0583979	1.13112	1.0993	1.03088	0.856044	1.02943	1.42501	0.821947	1.01539	1.82991	1.19899	1.1594	0.700932	0.858166	0.989989	1.36047	0.913499	1.03439	1.33496	1.06001	1.05467	0.679937	1.00248	0.961686	0.954711	1.11138	1.01871	0.729519
-0.0566411	1.10391	1.11934	1.01343	0.915743	1.01417	1.30365	0.821606	1.01701	1.96107	1.24049	1.10934	0.713196	0.853361	1.02675	1.3242	0.985595	0.983857	1.44009	1.12373	0.991067	0.703747	0.931879	1.0124	1.01576	1.1996	0.967397	0.734336
-0.0548831	1.18058	1.0588	1.04612	0.856318	1.06627	1.34916	0.897971	1.08183	2.04305	1.30505	1.11935	0.679245	0.882337	1.0444	1.2674	1.00022	1.03552	1.41748	1.10543	1.05719	0.649301	1.03038	0.979486	0.939396	1.11387	0.957196	0.693803
-0.053125	1.20573	1.16463	0.952469	0.871927	1.10627	1.35566	0.953199	1.12062	1.9743	1.19367	1.06894	0.675955	0.840149	1.02529	1.25407	1.07868	1.05317	1.56188	0.989999	0.917836	0.709687	0.963554	0.926804	0.92506	1.13164	0.939812	0.791107
-0.0513669	1.30054	1.07012	0.964636	0.787309	1.02627	1.37386	0.915358	1.32481	1.82621	1.21495	1.05686	0.688593	0.825136	1.01054	1.2934	1.06956	1.04929	1.49087	0.934193	0.987605	0.713837	1.04805	0.984673	0.941428	1.16846	0.792025	0.816372
-0.0496089	1.24365	1.05139	0.906013	0.852758	1.08627	1.46401	0.918767	1.22678	1.7913	1.13833	1.08344	0.718431	0.824986	1.01852	1.36921	1.0601	1.11763	1.34448	0.915313	1.03048	0.792959	0.967432	0.937633	0.935244	1.15383	0.911026	0.750558
-0.0478521	1.20161	1.04922	0.904415	0.859057	1.02154	1.48178	0.915698	1.16336	1.86059	1.17132	1.08517	0.722693	0.769586	1.01949	1.26281	1.02328	1.07212	1.47063	0.974796	1.03427	0.799073	0.895851	0.997997	0.852224	1.11748	0.92157	0.790414
-0.046094	1.17811	1.10584	0.943128	0.925054	1.04206	1.33616	0.948085	1.12039	1.78179	1.18196	1.12177	0.717534	0.816428	1.0398	1.2698	1.07318	0.982075	1.50515	1.00327	1.01441	0.760801	0.882574	0.997833	0.950336	1.13194	0.876549	0.844742
-0.0443359	1.30837	1.17291	0.994009	0.903694	1.08469	1.35479	0.973654	1.14408	1.77597	1.1809	1.08103	0.758215	0.81868	1.06471	1.31655	1.08023	0.904015	1.48809	0.902573	0.921663	0.762785	0.905927	0.981579	0.971774	1.10946	0.790166	0.837904
-0.0425779	1.33764	1.1385	1.02547	0.897395	1.20995	1.44971	0.984904	1.1917	1.82304	1.22808	1.02475	0.746025	0.821533	1.06278	1.25057	1.12067	1.00637	1.52102	0.918095	0.900085	0.727495	0.915464	0.878363	0.862637	1.13784	0.844478	0.834331
-0.0408201	1.289	1.06664	0.890159	0.789226	1.1389	1.30669	1.01252	1.30855	1.73842	1.23836	1.08413	0.681115	0.782498	1.03158	1.206	1.12875	1.04086	1.55831	0.960721	1.0164	0.765161	0.991475	0.90577	0.922947	1.1148	0.795433	0.896395
-0.039062	1.25354	1.06838	0.897164	0.879595	1.14206	1.18447	1.09297	1.25582	1.72044	1.23695	1.11314	0.663915	0.834294	1.0074	1.0913	1.18037	1.00491	1.52856	0.986758	1.04189	0.740015	0.948498	0.882092	0.921341	1.07996	0.800203	0.88847
-0.0373049	1.21851	1.01394	1.02043	0.905337	1.07048	1.22911	1.02206	1.11319	1.90448	1.16706	1.03683	0.70482	0.794959	1.02747	1.06377	1.13873	0.97835	1.56545	0.957782	1.02258	0.690708	0.878081	0.959821	0.865483	1.11415	0.878874	0.821981
-0.0355471	1.19254	0.992596	1.08262	0.915743	1.0789	1.27072	0.935472	1.12596	1.90977	1.09505	1.02026	0.705568	0.812825	1.07607	1.11402	1.15577	0.941587	1.57854	0.918256	1.02787	0.651724	0.887613	0.99738	0.87669	1.23549	0.836251	0.82656
-0.0337891	1.2284	1.04835	1.06099	0.917934	1.04785	1.27158	0.976722	1.24885	1.77279	1.17416	1.0099	0.744754	0.86297	1.08333	1.13653	1.20309	0.946446	1.53927	0.955844	0.96333	0.701943	0.940122	1.03386	0.89379	1.23176	0.757854	0.868271
-0.032031	1.28858	1.0135	1.12834	0.905063	1.03733	1.1589	1.08104	1.18497	1.86958	1.24475	1.04512	0.719852	0.835195	1.04875	1.00784	1.24645	0.992278	1.53133	0.965984	1.0312	0.637975	0.922803	1.01101	0.869655	1.15301	0.837389	0.819079
-0.0302729	1.29147	1.0135	1.07058	0.875487	1.05101	1.02801	1.0657	1.15523	1.76856	1.19367	1.032	0.760458	0.880536	1.0664	0.958467	1.19276	1.00297	1.63884	0.924272	1.01825	0.710327	1.00577	1.01465	0.932347	1.11923	0.868195	0.926652
-0.0285161	1.2927	0.936847	1.05865	0.958463	1.10416	0.989009	1.07797	1.03931	1.72467	1.20821	1.01439	0.760159	0.894948	1.04947	0.949291	1.21943	0.986772	1.6444	0.934639	1.08277	0.718043	0.933733	0.95047	0.959841	1.13123	0.949444	0.953458
-0.0267581	1.38834	0.94338	1.12096	1.06992	1.05522	1.05315	1.16866	1.07253	1.83203	1.22985	1.08517	0.796428	0.938487	1.09083	1.00937	1.24266	0.952924	1.57378	0.885843	1.1503	0.710485	0.877157	1.03374	0.958431	1.06332	0.888479	0.859038
-0.025	1.32527	0.968641	1.05005	1.06252	1.08364	1.01328	1.1315	1.19844	1.84261	1.20076	1.04892	0.767862	0.929479	1.08575	0.960652	1.27587	0.95341	1.63527	0.906052	1.08287	0.731261	0.874783	1.00195	0.948063	1.12759	0.795542	0.887478
-0.0232419	1.37845	0.97953	1.10671	1.21205	1.20048	1.07916	1.07729	1.18659	2.02401	1.21815	0.967434	0.740566	0.990734	1.07922	0.959778	1.23199	1.03034	1.68923	0.883709	0.987652	0.669162	0.817407	0.898992	0.889379	1.1436	0.868315	0.834594
-0.0214839	1.35	0.91115	1.00212	1.02227	1.14206	1.00938	1.1107	1.22353	1.97483	1.20538	0.922205	0.784762	0.976771	1.09155	0.937275	1.25281	1.07212	1.72731	0.892868	1.01213	0.783102	0.955494	0.955776	0.928566	1.12795	0.876252	0.874665
-0.019727	1.28487	0.923345	1.01441	0.949426	1.10943	0.999411	1.13354	1.22655	1.98329	1.27277	0.970542	0.736752	0.958755	1.05987	0.88331	1.22545	1.10629	1.71184	0.990584	1.05112	0.726287	1.00983	0.955334	0.883831	1.08108	0.901955	0.863132
-0.017969	1.40277	0.839721	0.913264	0.957641	1.23153	0.902763	1.06195	1.15593	2.03089	1.28945	0.917026	0.730845	0.932332	1.11863	0.830438	1.16833	1.122	1.62734	0.919216	1.09206	0.800256	0.973571	0.908331	0.919885	1.10017	0.970648	0.801295
-0.0162109	1.47202	0.928136	1.02682	1.08032	1.36415	0.883694	1.01593	1.11411	2.05363	1.38771	0.919097	0.705942	0.979774	1.15853	0.853379	1.10243	1.1484	1.61623	0.942723	0.990262	0.687501	0.906925	0.84927	0.965695	1.08514	1.03077	0.787013
-0.0144529	1.49758	0.957317	0.989461	1.05595	1.4352	0.927033	1.07184	1.17242	1.98752	1.41857	0.958803	0.702951	0.94179	1.20859	0.917393	1.08539	1.01398	1.67177	0.947243	1.00155	0.710438	0.891887	0.842103	0.989601	1.01265	0.864859	0.841135
-0.0126951	1.39947	0.974739	0.911175	1.03761	1.70782	0.951304	1.11547	1.15825	2.02983	1.35294	1.03131	0.747297	0.915517	1.32273	0.874353	1.11619	0.985152	1.60274	0.966755	1.05804	0.820146	0.882336	0.77451	0.91911	1.00064	0.85055	0.789595
-0.010937	1.35619	0.866289	1.04366	1.0502	1.80519	0.972973	1.0807	1.18381	1.84631	1.29512	1.05064	0.778256	0.904557	1.35271	0.868235	1.13546	1.02661	1.54006	0.954973	1.21281	0.745699	0.861317	0.749347	0.892353	1.05067	0.867213	0.83413
-0.00917993	1.35289	0.881098	1.03002	1.10771	2.02307	0.993776	1.1315	1.14478	1.90078	1.39338	1.02268	0.722469	0.923324	1.38922	0.904503	1.18743	0.961345	1.63329	1.02993	1.16069	0.701414	0.833543	0.68669	0.910167	1.04943	0.839765	0.859272
-0.00742212	1.33764	0.949042	1.00851	1.10853	2.22254	1.01545	1.21264	1.10506	2.10916	1.44127	0.95466	0.74939	0.933683	1.50239	0.892705	1.22287	0.936891	1.6083	1.07748	1.00592	0.743066	0.84227	0.675981	0.879126	1.00844	0.847822	0.762529
-0.00566406	1.30754	0.996516	0.956279	1.10251	1.92518	0.915332	1.20991	0.96916	2.17157	1.34336	0.931527	0.75283	0.913115	1.43493	0.856001	1.27002	0.885876	1.692	1.02739	0.934784	0.78725	0.828217	0.745347	0.935181	1.04968	0.914066	0.779162
-0.00390601	1.35124	1.01132	1.02854	1.02829	1.87203	0.90233	1.17104	1.04396	2.38788	1.37706	0.952243	0.772722	0.884439	1.38657	0.919796	1.24989	0.913408	1.68883	1.01911	0.94158	0.751279	0.860103	0.740676	1.01936	1.06733	0.874944	0.707251
-0.00214795	1.35371	1.04268	1.00323	1.15892	1.62467	0.99291	1.21093	1.1845	2.25936	1.36146	0.989877	0.71686	0.981125	1.40252	0.964148	1.26882	0.940292	1.82213	1.00572	0.949355	0.714555	0.846587	0.863268	0.971033	1.0478	0.793828	0.806479
-0.000391113	1.39081	0.995645	0.980367	1.22409	1.59888	1.05489	1.23923	1.00842	2.26201	1.27845	1.05306	0.704372	1.05439	1.34207	1.01396	1.26606	0.958592	1.73207	0.91921	1.05767	0.718478	0.861364	0.839382	0.961205	1.02165	0.950589	0.765724
0.00136694	1.42338	0.96777	0.985283	1.34733	1.69835	1.03495	1.20173	0.914801	2.25672	1.32847	1.04408	0.680068	1.04238	1.36601	1.05285	1.22287	0.895269	1.88362	0.933319	1.07885	0.690226	0.773666	0.804317	1.0173	1.0176	0.978649	0.834672
0.003125	1.45759	0.941638	1.04587	1.31529	1.82676	1.14806	1.17343	0.961029	2.33975	1.41892	1.02889	0.718954	1.11009	1.3914	1.07295	1.16661	0.904176	1.94789	0.973471	1.09266	0.687421	0.843992	0.761675	0.934573	0.994186	0.940842	0.832519
0.00488306	1.54416	0.857578	0.994377	1.34212	2.17096	1.12986	1.13559	0.97729	2.42754	1.46007	0.977102	0.717159	1.1763	1.50481	1.07776	1.24507	0.936891	1.95503	0.945546	1.13937	0.721215	0.876447	0.693155	0.953883	1.09641	0.958662	0.805352
0.00664111	1.53591	0.873258	1.0079	1.59324	2.50358	0.99681	1.19525	1.1622	2.6703	1.42708	1.00818	0.751036	1.24221	1.58316	0.977475	1.27707	0.923611	2.18909	0.929143	1.1545	0.745152	0.779675	0.632359	0.980603	1.06846	0.794707	0.819793
0.00839795	1.66617	0.957753	0.955664	1.7507	2.48937	1.00635	1.21127	1.15012	2.85435	1.50051	0.98746	0.749839	1.31202	1.57591	0.958904	1.27639	0.99908	2.29502	0.900574	1.03102	0.784626	0.749426	0.633054	0.952858	1.05376	0.868673	0.804042
0.010156	1.74655	0.978659	1.03051	1.88078	2.38779	1.05055	1.31491	1.08136	2.73958	1.59274	0.992639	0.679694	1.35181	1.57542	1.00304	1.32766	1.00815	2.33231	0.911933	1.01429	0.65957	0.718748	0.659781	0.954772	1.0097	0.932296	0.851337
0.0119141	1.9304	0.993902	1.01564	1.87393	2.21885	1.02325	1.39093	1.15221	2.71631	1.63779	1.01128	0.714393	1.27554	1.50239	1.07382	1.3662	0.96669	2.25257	0.84842	1.01749	0.703392	0.680675	0.677104	1.04943	0.982221	0.838985	0.829274
0.0136721	2.06025	1.0527	0.999662	1.81341	1.98623	1.1524	1.52219	1.14478	3.0622	1.74102	1.05824	0.695174	1.30421	1.46419	1.05154	1.40974	0.949523	2.27716	0.845052	1.00526	0.695409	0.719204	0.737168	0.912478	0.926127	0.829438	0.743637
0.0154299	2.01614	0.991289	0.978032	1.82218	1.7994	1.15543	1.61594	1.23909	3.02517	1.70803	1.0869	0.741613	1.27704	1.37858	1.03319	1.44983	0.949037	2.51718	0.847176	1.09645	0.758271	0.700832	0.766137	0.894199	0.897205	0.765913	0.832077
0.017188	2.09199	0.903746	1.04182	1.66417	1.68098	1.26032	1.58423	1.29531	3.2235	1.69419	1.05133	0.753803	1.33154	1.29661	1.02379	1.43125	1.04086	2.55725	0.809848	1.16331	0.723547	0.800123	0.771341	0.81233	0.903432	0.803564	0.793313
0.0189451	1.90484	0.914199	1.08483	1.81259	1.50099	1.1433	1.61185	1.29136	3.32029	1.77755	1.00748	0.693902	1.33364	1.24728	1.08671	1.37842	1.0752	2.57272	0.933176	1.10204	0.639641	0.735765	0.830972	0.950508	0.855181	0.832608	0.774848
0.0207029	1.86115	0.929007	1.05632	1.95992	1.41047	1.16627	1.58764	1.23863	3.07542	1.74066	1.0099	0.687247	1.34895	1.22552	1.09982	1.49422	1.10678	2.51956	0.935263	1.08708	0.650605	0.688269	0.868873	0.943028	0.941158	0.893551	0.819257
0.0224609	1.96791	0.941638	1.09307	1.86407	1.35363	1.14763	1.82969	1.24606	3.21187	1.76656	0.980555	0.76143	1.44534	1.18973	1.03668	1.68711	1.06192	2.60842	0.897681	1.04133	0.696601	0.775366	0.878919	0.903324	0.922072	0.852218	0.81212
0.024219	2.02851	0.93554	1.11285	2.21213	1.3231	1.13463	1.90163	1.30042	3.36471	1.77046	0.989186	0.803907	1.47882	1.17764	1.06203	1.66353	1.01414	2.63659	0.872789	1.05734	0.722384	0.668504	0.890058	0.936011	0.874796	0.779857	0.7836
0.0259771	2.07303	0.966028	1.20073	2.35015	1.30047	1.12813	1.93026	1.23398	3.14311	1.87227	1.03373	0.777957	1.5114	1.15491	1.05787	1.68849	1.06192	2.54772	0.903157	1.07008	0.647906	0.643107	0.888067	0.937725	0.874744	0.86056	0.810574
0.0277339	2.07468	0.896341	1.12834	2.42628	1.32047	1.23821	2.04685	1.25744	3.07806	1.92548	0.988841	0.698913	1.49338	1.17764	1.12276	1.78347	1.08184	2.50647	0.928086	1.1032	0.619418	0.615503	0.891831	0.906762	0.87132	0.860346	0.8143
0.0294919	2.14187	0.96777	1.1378	2.32003	1.39626	1.21697	2.13618	1.30855	3.13042	1.88114	1.01266	0.756046	1.48783	1.10606	1.15313	1.8005	1.08216	2.53463	0.878269	1.04639	0.66448	0.641297	0.792161	0.94754	0.842862	0.826992	0.809678
0.03125	2.21318	1.06925	1.00741	2.38301	1.36889	1.1654	2.21765	1.25233	3.25365	1.93115	1.04892	0.772872	1.52401	1.09421	1.13762	1.77022	1.09755	2.48544	0.872569	0.980983	0.767191	0.63953	0.799342	0.976162	0.798238	0.8764	0.763893
0.0330081	2.4061	1.05706	1.18081	2.3077	1.36784	1.28588	2.16856	1.33712	3.19759	1.98756	1.07067	0.780425	1.55329	1.11356	1.14527	1.8005	1.03843	2.53503	0.82605	1.01288	0.660921	0.673086	0.8141	0.890645	0.830274	0.776618	0.792794
0.0347661	2.3962	1.01045	1.13854	2.33399	1.45994	1.4055	2.09936	1.37592	3.29384	1.9645	1.10174	0.781173	1.55989	1.15007	1.19857	1.82218	1.04669	2.58303	0.819838	1.09035	0.686119	0.668335	0.787752	0.852774	0.867971	0.760724	0.7842
0.0365229	2.22555	1.11629	1.05435	2.29456	1.56888	1.34786	2.14845	1.50949	3.21451	2.0099	1.07688	0.77175	1.50164	1.21391	1.18525	1.89634	1.13447	2.46084	0.903106	0.9647	0.731967	0.654434	0.773742	0.879355	0.882656	0.751559	0.765542
0.038281	2.12414	1.17204	0.934034	2.20282	1.60572	1.36823	2.31345	1.76247	3.12566	2.1298	1.14386	0.759262	1.49248	1.17038	1.18022	1.92576	1.22306	2.48544	1.00266	0.975962	0.812885	0.677531	0.728882	0.862591	0.83242	0.693947	0.795173
0.0400391	2.33479	1.29399	0.997819	2.05768	1.67467	1.28459	2.36766	1.82124	3.46414	2.13264	1.30234	0.795232	1.52251	1.19021	1.2403	1.93058	1.30047	2.59017	0.913421	1.00645	0.796971	0.739914	0.710715	0.96553	0.815398	0.714059	0.74771
0.0417971	2.41805	1.29486	1.11187	2.10615	1.8515	1.3912	2.17368	1.79197	3.55141	2.12519	1.33169	0.826192	1.43558	1.17401	1.27592	1.86038	1.26355	2.57153	0.878886	1.02844	0.743066	0.681613	0.634086	0.917134	0.855868	0.705116	0.724087
0.0435549	2.22596	1.37892	1.09626	2.08863	1.7894	1.44321	2.08913	1.6196	3.62016	2.24083	1.23329	0.848178	1.47522	1.21512	1.23484	1.85539	1.2616	2.52908	1.00668	0.894388	0.7737	0.706309	0.679065	0.855624	0.888116	0.778959	0.69861
0.045313	2.3521	1.30662	1.10068	2.17872	1.71782	1.29412	2.15868	1.60729	3.30442	2.18443	1.27645	0.756046	1.49428	1.26203	1.14723	1.83939	1.1965	2.58065	0.928716	0.976908	0.686887	0.685853	0.734668	0.886497	0.85209	0.74442	0.78097
0.0470701	2.30964	1.24172	0.977909	2.26362	1.8594	1.25381	2.0789	1.4923	3.22721	2.09185	1.27645	0.710803	1.53737	1.32877	1.14811	1.81633	1.19018	2.53741	0.905703	1.02796	0.72686	0.679166	0.714625	0.915692	0.873697	0.797548	0.786256
0.0488279	2.25234	1.26699	0.980736	2.19844	1.8394	1.38123	2.07174	1.74481	3.1098	2.12235	1.19358	0.774143	1.53287	1.35876	1.2462	1.85298	1.26193	2.61596	0.942288	0.942066	0.78935	0.697252	0.738697	0.902241	0.894407	0.723245	0.8412
0.0505859	2.23915	1.22212	1.03604	2.28443	1.72151	1.48741	2.20913	1.62587	3.3827	2.10923	1.18979	0.765992	1.52761	1.33603	1.36899	1.88791	1.21156	2.71673	0.941977	0.973539	0.739346	0.668707	0.776079	0.920382	0.854594	0.745175	0.803125
0.052344	2.25358	1.1324	1.10056	2.33399	1.70361	1.74788	2.37925	1.64911	3.25471	1.98259	1.18323	0.793138	1.52761	1.3058	1.39783	2.00491	1.22144	2.67626	0.879752	1.04488	0.720666	0.654506	0.766488	0.799725	0.842667	0.740668	0.822274
0.054102	2.17814	1.15941	1.20171	2.42026	1.68835	1.75785	2.43686	1.65189	3.16321	1.94428	1.12177	0.811535	1.5668	1.34546	1.37795	2.01713	1.16184	2.59533	0.892631	0.967535	0.675318	0.647369	0.796906	0.783881	0.827757	0.70334	0.820473
0.0558589	2.15877	1.12761	1.13153	2.41396	1.57309	1.73835	2.44266	1.72948	3.30019	2.06347	1.0938	0.771376	1.5653	1.22987	1.42339	1.97102	1.17642	2.64333	0.955854	0.970015	0.681709	0.648436	0.781816	0.818817	0.806915	0.680214	0.800964
0.0576169	2.16124	1.12718	1.25873	2.39397	1.54994	1.56153	2.42016	1.72995	3.30971	2.05815	1.09311	0.86291	1.59172	1.15926	1.35479	1.99184	1.28654	2.47473	0.952298	0.969777	0.685538	0.664888	0.74794	0.867606	0.823019	0.743691	0.747718
0.059375	2.27584	1.1324	1.20613	2.26307	1.57414	1.51949	2.3472	1.8821	3.25788	2.04573	1.07309	0.861788	1.64967	1.22213	1.27461	2.10144	1.28865	2.40768	0.898892	0.947618	0.714505	0.728954	0.776378	0.83884	0.895297	0.684687	0.739034
0.0611331	2.37271	1.15288	1.03739	2.32222	1.67151	1.55546	2.30936	1.88559	3.434	2.19614	1.10278	0.746474	1.51845	1.29492	1.18874	2.00354	1.35764	2.4418	0.925583	0.956547	0.719568	0.653881	0.774699	0.764241	0.867573	0.72001	0.711067
0.0628911	2.46216	1.29312	1.23637	2.18283	1.89834	1.49305	2.30766	1.71415	3.43717	2.22239	1.13627	0.832025	1.48092	1.37399	1.21431	1.93127	1.33659	2.66	0.902618	0.878705	0.67296	0.678441	0.723785	0.813307	0.836897	0.779739	0.773892
0.0646479	2.39167	1.35671	1.14124	2.25348	1.96729	1.56933	2.42698	1.75666	3.35202	2.02729	1.17805	0.809366	1.46351	1.37254	1.32005	1.99235	1.30128	2.56835	0.847645	0.868313	0.709197	0.649442	0.697682	0.841157	0.82092	0.740771	0.766211
0.066406	2.36281	1.32012	1.0133	2.24445	1.86992	1.83847	2.46073	1.72321	3.3901	2.02445	1.29509	0.703774	1.45675	1.34014	1.4566	1.98616	1.29059	2.50091	0.856795	0.98104	0.694534	0.649046	0.716681	0.792291	0.807143	0.748947	0.73771
0.0681641	2.44732	1.32143	1.04821	2.34029	1.61098	2.05516	2.55414	1.71578	3.10027	1.92832	1.32893	0.750587	1.59037	1.32127	1.54967	1.92387	1.23245	2.45489	0.78793	1.00567	0.716068	0.67956	0.820166	0.754038	0.753237	0.718307	0.791831
0.0699221	2.18144	1.53354	0.98049	2.44134	1.5473	2.06383	2.43789	1.79336	3.05744	1.76762	1.44632	0.771376	1.55118	1.34787	1.64755	1.8676	1.28574	2.49139	0.810301	0.943126	0.786726	0.635382	0.871112	0.798297	0.766076	0.71694	0.814863
0.0716799	2.09199	1.58101	1.16152	2.36877	1.53151	2.16871	2.38538	1.96713	3.04368	1.7655	1.38141	0.767338	1.56905	1.2688	1.78497	1.80669	1.28557	2.54812	0.843931	0.87375	0.660633	0.662389	0.828461	0.823057	0.757402	0.653529	0.837183
0.073438	1.98935	1.61281	1.15636	2.17653	1.59204	2.23762	2.293	1.99849	3.15158	1.76195	1.48741	0.853861	1.5168	1.21101	1.79874	1.83268	1.3144	2.54931	0.885691	0.922247	0.738405	0.69689	0.760665	0.803861	0.79925	0.657698	0.808901
0.0751951	2.07715	1.6189	1.1335	2.28607	1.46836	2.26883	2.26334	1.87304	3.05056	1.79423	1.48671	0.75485	1.54022	1.2468	1.77099	1.72789	1.33059	2.5382	0.863793	0.918347	0.665947	0.673743	0.849108	0.780575	0.763425	0.710392	0.832045
0.0769529	2.10106	1.58537	1.08581	2.15846	1.55362	2.18128	2.16004	1.82333	3.08388	1.89533	1.45806	0.735481	1.58151	1.263	1.72052	1.74682	1.30193	2.49496	0.902081	0.919697	0.677355	0.732704	0.812939	0.788767	0.808696	0.714039	0.809033
0.0787109	2.0957	1.53441	1.0981	2.06398	1.54888	2.19472	2.12867	1.87188	3.08864	1.86766	1.39142	0.753279	1.54713	1.24317	1.66044	1.71257	1.28703	2.45093	0.891185	0.906813	0.685982	0.749585	0.802623	0.756563	0.804526	0.68756	0.793529
0.080469	2.02356	1.44556	1.16877	2.1182	1.53415	2.17565	2.12595	1.9116	2.91041	1.79529	1.33514	0.790521	1.56139	1.2584	1.65323	1.71825	1.29626	2.47473	0.887194	0.923618	0.676369	0.737131	0.820263	0.75988	0.808229	0.678101	0.850303
0.082227	2.00048	1.3297	1.13903	2.06672	1.55783	2.21509	2.16004	1.86305	3.02782	1.83609	1.26643	0.808693	1.46756	1.23398	1.66175	1.80084	1.37934	2.40372	0.917824	0.952419	0.709984	0.710091	0.792115	0.750197	0.833709	0.740367	0.793877
0.0839839	1.9877	1.40636	1.30654	2.16996	1.6494	2.28486	2.23981	1.81822	2.97546	1.79387	1.31443	0.827612	1.48753	1.22286	1.7061	1.86055	1.32914	2.52313	0.902487	0.934631	0.633438	0.685509	0.741393	0.746698	0.830672	0.731011	0.847979
0.0857419	2.17361	1.51916	1.22838	2.25841	1.8915	2.48986	2.28618	1.82844	3.06272	1.82828	1.37001	0.822453	1.55118	1.28065	1.81753	1.84214	1.24071	2.31049	0.841128	0.901821	0.669544	0.686847	0.677056	0.729971	0.805773	0.678563	0.75439
0.0875	2.05984	1.5993	1.11261	2.21679	2.0257	2.49766	2.2422	1.86793	2.90988	1.87794	1.40178	0.802785	1.51695	1.31354	1.87433	1.73253	1.271	2.37158	0.911695	0.876494	0.721536	0.684302	0.648435	0.750435	0.772694	0.68043	0.815011
0.0892581	2.08127	1.65679	1.22358	2.12916	1.89203	2.54533	2.43073	2.01661	2.95906	1.85631	1.46772	0.845859	1.52206	1.31741	1.82408	1.8005	1.28994	2.36087	0.891909	0.885883	0.691296	0.714864	0.696294	0.716637	0.740725	0.639662	0.797844
0.0910161	2.16165	1.70078	1.16717	1.96485	1.87413	2.46559	2.30118	1.94691	2.73429	1.90703	1.39418	0.813927	1.52041	1.36142	1.77623	1.76936	1.33853	2.30454	0.88221	0.81973	0.697349	0.773803	0.726425	0.72041	0.768891	0.687514	0.842827
0.092773	2.05778	1.68859	1.21879	2.01907	1.80782	2.31997	2.29504	2.14205	2.83954	1.96911	1.37001	0.860591	1.41351	1.40494	1.68294	1.74028	1.3374	2.21607	0.956912	0.811337	0.706103	0.70008	0.777148	0.725417	0.758277	0.624355	0.780433
0.094531	2.20535	1.64895	1.24853	2.17407	1.76361	2.22375	2.19106	2.08351	2.729	1.99926	1.37036	0.882727	1.35751	1.28113	1.62789	1.80859	1.39521	2.26606	0.906551	0.831048	0.707011	0.624411	0.726427	0.732045	0.825439	0.669647	0.83036
0.0962891	2.12991	1.71429	1.31121	2.24335	1.66203	2.36547	2.17333	1.9813	2.77819	2.05602	1.44459	0.854459	1.41396	1.20545	1.70545	1.85763	1.43376	2.19901	0.965306	0.842679	0.651656	0.63029	0.725283	0.720975	0.854735	0.723647	0.791526
0.0980471	2.19752	1.76916	1.30482	2.18612	1.70572	2.62204	2.26095	2.12044	2.91993	1.96947	1.49604	0.911294	1.51936	1.18755	1.76247	1.91183	1.4668	2.16727	0.896223	0.845617	0.698405	0.695002	0.696218	0.672174	0.845585	0.691741	0.742235
0.0998049	2.31623	1.8554	1.37426	2.0837	1.65414	2.56397	2.32913	2.10163	3.02147	1.99642	1.35724	0.883699	1.53107	1.18392	1.80944	1.93678	1.46793	2.26606	0.861926	0.731507	0.643037	0.734783	0.715733	0.70572	0.831544	0.698473	0.749984
0.101563	2.24162	1.79486	1.36701	2.13956	1.66835	2.54057	2.5238	2.07561	2.8681	2.03332	1.4225	0.933579	1.45029	1.18997	1.77274	1.97738	1.40234	2.37277	0.907073	0.792538	0.682936	0.677846	0.713261	0.697773	0.783496	0.675628	0.827298
0.10332	2.21813	1.80052	1.32817	2.07165	1.71045	2.69312	2.63016	2.0482	2.8644	2.08936	1.38072	0.844065	1.45945	1.18078	1.78519	1.98926	1.41659	2.17322	0.94195	0.766843	0.635509	0.704488	0.690332	0.662871	0.756325	0.691628	0.758702
0.105078	2.33849	1.65375	1.21068	2.18694	1.67572	2.57264	2.59948	2.19269	2.75809	2.1337	1.37381	0.83868	1.52836	1.16869	1.81163	2.02109	1.36331	2.15418	0.912427	0.830727	0.692735	0.698859	0.697426	0.704191	0.777497	0.621753	0.78104
0.106836	2.25564	1.66681	1.20908	2.11903	1.65256	2.50156	2.58039	2.15947	2.71525	2.10462	1.38935	0.889158	1.4042	1.1861	1.76881	1.97687	1.34614	2.14704	0.933047	0.833537	0.735399	0.662665	0.717734	0.707081	0.766112	0.623367	0.790733
0.108594	2.2474	1.62456	1.25185	2.15435	1.53994	2.38801	2.47436	2.11278	2.81098	2.09717	1.36829	0.826267	1.45615	1.23688	1.69081	1.91596	1.38323	2.10459	0.933155	0.842249	0.660036	0.675911	0.803203	0.708041	0.774323	0.654698	0.748704
0.110352	2.29398	1.75	1.10843	2.24801	1.51573	2.27533	2.35607	2.09536	2.46615	2.1486	1.33204	0.815872	1.52881	1.29661	1.77492	1.93884	1.31699	2.08039	0.936629	0.761163	0.736062	0.680075	0.855438	0.780073	0.822915	0.628529	0.843578
0.112109	2.26141	1.8946	1.18008	2.33482	1.49467	2.40101	2.29709	2.41407	2.60577	2.09469	1.41939	0.871659	1.52671	1.30701	1.81469	1.86589	1.43457	1.95225	0.926274	0.749175	0.738645	0.65389	0.874444	0.7558	0.812283	0.594252	0.749202
0.113867	2.19834	1.76132	1.23895	2.31921	1.42099	2.25192	2.35641	2.44868	2.69833	2.1071	1.48119	0.869341	1.49578	1.22286	1.7013	1.87586	1.48542	2.01493	0.958496	0.840953	0.701677	0.644955	0.860564	0.755485	0.79607	0.60662	0.746733
0.115625	2.21648	1.95078	1.18647	2.38794	1.4152	2.40621	2.60425	2.45519	2.62746	2.06737	1.48602	0.795905	1.52791	1.1757	1.7415	1.86623	1.5251	2.00819	0.932727	0.761757	0.670818	0.639845	0.830765	0.72375	0.716608	0.621174	0.764308
0.117383	2.28408	1.86977	1.15279	2.23294	1.36152	2.25019	2.44198	2.36761	2.79511	2.02693	1.4294	0.803757	1.5093	1.20448	1.73625	1.87724	1.6213	2.06214	0.887416	0.764477	0.697225	0.675922	0.884656	0.771602	0.768739	0.684782	0.737767
0.119141	2.30346	1.83798	1.22223	2.28032	1.47678	2.17435	2.36834	2.15738	2.68828	2.12803	1.57476	0.86979	1.54022	1.1653	1.6292	1.86692	1.51652	2.03675	0.923842	0.856787	0.71164	0.675442	0.789084	0.749281	0.788281	0.702944	0.757641
0.120898	2.34262	1.78179	1.17811	2.3989	1.58835	2.18561	2.37413	2.19315	2.75122	2.08546	1.54783	0.798971	1.49338	1.20109	1.65476	1.82717	1.55393	1.96733	0.890228	0.86869	0.678179	0.622529	0.756187	0.757114	0.769615	0.708535	0.715075
0.122656	2.30758	1.72038	1.1979	2.28607	1.64256	2.16871	2.37141	2.16319	2.5164	2.05496	1.49673	0.789698	1.51155	1.27243	1.65301	1.82321	1.53546	1.99153	0.890525	0.869996	0.659236	0.661199	0.77466	0.762209	0.768831	0.709816	0.79142
0.124414	2.29686	1.74085	1.21068	2.28908	1.63625	2.05126	2.43652	1.91695	2.44341	2.12697	1.45357	0.791568	1.52356	1.25478	1.60495	1.92731	1.44671	1.93638	0.926031	0.834975	0.653821	0.665576	0.766862	0.782419	0.791009	0.754697	0.792492
0.126172	2.40569	1.87544	1.06271	2.24061	1.63835	2.14357	2.56948	1.90975	2.41062	2.24296	1.49914	0.793362	1.4566	1.20375	1.58004	1.87569	1.35942	1.98359	0.932359	0.799358	0.746547	0.65009	0.734734	0.737105	0.72999	0.711834	0.822856
0.12793	2.2882	1.83362	1.03838	2.26389	1.52941	2.22722	2.40073	1.94761	2.40586	2.06134	1.48775	0.804804	1.37703	1.16168	1.6091	1.80721	1.37643	1.94908	0.900855	0.811371	0.775061	0.608257	0.759559	0.722468	0.752776	0.706726	0.810137
0.129688	2.32695	1.80227	1.17553	2.24664	1.5652	2.19602	2.27084	2.02659	2.39423	2.07482	1.54058	0.81131	1.397	1.1034	1.68513	1.87759	1.35797	1.98161	0.891647	0.8548	0.690165	0.621817	0.704959	0.767357	0.826825	0.670073	0.827662
0.131445	2.40115	1.77918	1.2242	2.39698	1.51994	2.16438	2.24936	1.9813	2.44605	1.9425	1.66522	0.882502	1.47567	1.17425	1.63772	1.8461	1.37643	2.00938	0.808989	0.935946	0.720882	0.615636	0.772567	0.756669	0.820721	0.694711	0.821477
0.133203	2.27914	1.79181	1.32682	2.35316	1.50415	2.08767	2.40311	2.02613	2.48836	1.93506	1.66798	0.940832	1.48227	1.18779	1.65454	1.81719	1.39392	1.97804	0.849031	0.93089	0.709088	0.629906	0.789679	0.792531	0.756182	0.687971	0.794915
0.134961	2.32201	1.76524	1.25591	2.06562	1.42994	2.22895	2.28925	2.22707	2.52962	2.02622	1.51503	0.909798	1.49924	1.2156	1.67399	1.85006	1.34112	1.98002	0.872617	0.858253	0.724415	0.725803	0.850107	0.751019	0.80815	0.602191	0.782735
0.136719	2.36075	1.70688	1.35226	2.18667	1.46362	2.17608	2.30459	2.17248	2.48096	2.18975	1.58719	0.865228	1.50704	1.19553	1.66306	1.83422	1.41578	1.9705	0.927565	0.929875	0.639838	0.689197	0.81683	0.764247	0.795902	0.65169	0.794249
0.138477	2.40569	1.81185	1.29437	2.2187	1.51573	2.22202	2.41504	2.10511	2.68405	2.25963	1.5606	0.932906	1.4557	1.20859	1.77536	1.78622	1.49643	2.07285	0.939289	0.861332	0.720739	0.656103	0.797366	0.798985	0.739621	0.710857	0.772286
0.140234	2.27007	1.78659	1.20257	2.2072	1.54415	2.29916	2.48084	2.07259	2.7253	2.13973	1.58926	0.860217	1.50554	1.16627	1.81512	1.77262	1.48315	2.08079	0.942587	0.889551	0.715317	0.682104	0.755286	0.789471	0.714526	0.715604	0.763507
0.141992	2.32736	1.79399	1.22604	2.19625	1.58678	2.3061	2.43789	2.00522	2.64121	2.05389	1.49155	0.862087	1.48542	1.24897	1.75854	1.72255	1.5136	2.06175	0.882497	0.831414	0.703146	0.676346	0.787113	0.762559	0.706577	0.75483	0.780606
0.14375	2.24286	1.75915	1.25013	2.1434	1.56414	2.23156	2.39016	2.00754	2.56452	1.96805	1.49466	0.865078	1.48272	1.37302	1.67879	1.75697	1.44526	2.03675	0.877472	0.849648	0.69199	0.691763	0.877811	0.752297	0.735084	0.719913	0.794203
0.145508	2.17897	1.93075	1.30568	2.25102	1.58572	2.07813	2.36425	1.83262	2.40004	1.86482	1.5171	0.827986	1.50554	1.36867	1.60342	1.79895	1.42809	2.0431	0.855827	0.785756	0.634141	0.668827	0.86312	0.771566	0.760898	0.77926	0.851277
0.147266	2.15712	2.00131	1.12146	2.36138	1.79835	2.03176	2.383	1.90673	2.22128	1.88823	1.56026	0.846383	1.47251	1.43976	1.58441	1.80635	1.37886	2.03041	0.875349	0.779619	0.754718	0.623582	0.800605	0.779821	0.758016	0.723154	0.914069
0.149023	2.26265	1.93206	1.33247	2.28333	1.78571	1.97845	2.27595	1.8526	2.26888	2.028	1.61032	0.855656	1.47792	1.41631	1.58747	1.77125	1.33545	2.0189	0.896293	0.833474	0.642156	0.647263	0.793133	0.802379	0.778246	0.720854	0.889822
0.150781	2.31211	1.91812	1.22776	2.41423	1.87571	1.99622	2.23129	1.98432	2.21018	2.0468	1.50121	0.808992	1.49518	1.39213	1.46075	1.72944	1.33967	2.01176	0.885249	0.78265	0.658915	0.619321	0.742186	0.731758	0.775083	0.675127	0.910226
0.152539	2.2544	1.96472	1.31981	2.3277	1.81571	1.72015	2.31072	1.84145	2.51481	1.96131	1.46565	0.866275	1.55929	1.45161	1.48806	1.69416	1.43748	2.0788	0.869989	0.745985	0.656361	0.669886	0.799473	0.865077	0.733174	0.780626	0.826625
0.154297	2.3624	1.84321	1.1893	2.48434	1.82361	1.84583	2.41095	2.12207	2.50793	1.89603	1.4767	0.831277	1.55178	1.43009	1.4649	1.80308	1.39732	1.99748	0.802587	0.801159	0.698966	0.624627	0.78421	0.793626	0.747871	0.65847	0.796463
0.156055	2.3319	1.63415	1.31133	2.30387	1.80098	1.76089	2.42868	1.97525	2.5238	2.02764	1.57165	0.783416	1.512	1.36408	1.37969	1.87346	1.36542	1.97288	0.869524	0.961756	0.597419	0.656286	0.757409	0.783523	0.771389	0.69126	0.78171
0.157813	2.19546	1.64547	1.192	2.19269	1.62362	1.71148	2.31345	1.84308	2.63381	2.02126	1.49189	0.839204	1.53542	1.36988	1.41531	1.84971	1.3727	2.0312	0.920654	0.906667	0.704031	0.700245	0.843722	0.826949	0.799546	0.744789	0.771203
0.15957	2.17979	1.79007	1.22014	2.16284	1.70993	1.73792	2.33697	1.8296	2.60736	1.81232	1.59478	0.832548	1.47912	1.41945	1.29798	1.82545	1.34566	2.14902	0.831418	0.890905	0.682336	0.683879	0.830123	0.746861	0.781117	0.735491	0.824214
0.161328	2.27213	1.99172	1.23378	2.23842	1.7915	1.80769	2.41095	1.94529	2.619	1.89923	1.736	0.89028	1.47341	1.41607	1.40329	1.90512	1.41692	2.03993	0.835881	0.871604	0.721584	0.658238	0.790434	0.776287	0.790192	0.728384	0.778896
0.163086	2.24286	1.95732	1.31773	2.07548	1.77045	1.84757	2.37959	1.75294	2.61582	1.94321	1.63621	0.867471	1.44774	1.37496	1.52039	1.8652	1.36882	2.15458	0.8664	0.835947	0.65831	0.697544	0.776614	0.822918	0.783832	0.780867	0.82367
0.164844	2.10353	1.98476	1.30974	2.11382	1.74308	1.86794	2.15356	1.86352	2.56664	1.96947	1.67005	0.814451	1.4054	1.32829	1.65214	1.8251	1.31165	2.09904	0.936266	0.841438	0.621843	0.664864	0.762032	0.884472	0.847482	0.703855	0.817815
0.166602	2.25688	1.83232	1.32621	2.07001	1.83571	2.10284	2.14163	2.01544	2.6428	1.94428	1.54058	0.770404	1.36352	1.31039	1.65979	1.80583	1.37643	2.19108	0.861491	0.84078	0.580909	0.658701	0.713834	0.789308	0.843205	0.682941	0.829074
0.168359	2.28491	1.84234	1.23673	1.8764	1.85729	2.23112	2.20368	2.10906	2.54601	1.90739	1.46807	0.785211	1.40225	1.36722	1.78476	1.80721	1.43667	2.11253	0.834777	0.796853	0.634907	0.74731	0.736137	0.799936	0.820089	0.681191	0.829739
0.170117	2.21483	1.75784	1.243	2.02866	1.98676	2.39798	2.20606	2.09768	2.58515	1.88504	1.54437	0.813105	1.43108	1.35489	1.85357	1.811	1.46566	2.12046	0.851099	0.878563	0.654146	0.705431	0.681959	0.772974	0.820918	0.698707	0.820247
0.171875	2.207	1.79791	1.24509	2.09328	2.06255	2.56744	2.13754	2.21034	2.71472	2.00529	1.61895	0.79927	1.38814	1.34618	1.87062	1.81667	1.45012	2.10856	0.908606	0.900463	0.641937	0.663139	0.65268	0.728593	0.84989	0.656059	0.776712
0.173633	2.03469	1.94948	1.24866	2.06617	1.9936	2.72086	2.19481	2.09861	2.46509	2.00884	1.56267	0.807197	1.41802	1.40156	1.88831	1.75249	1.47732	2.03953	0.987294	0.801585	0.646453	0.686301	0.703028	0.694014	0.79847	0.703955	0.827364
0.175391	2.03593	1.96298	1.19163	2.04454	1.95939	2.48943	2.27595	2.06005	2.66765	1.9911	1.65106	0.788277	1.35631	1.37858	1.68753	1.7592	1.40882	2.128	0.977983	0.8411	0.661511	0.663382	0.703578	0.67788	0.772954	0.683877	0.797704
0.177148	2.099	1.74739	1.23575	2.001	1.85098	2.22592	2.38436	2.0712	2.74381	2.006	1.60618	0.828136	1.36096	1.40011	1.60888	1.76798	1.43554	2.12165	0.955695	0.919187	0.670148	0.680143	0.756415	0.722793	0.741489	0.693097	0.773249
0.178906	2.18762	1.8223	1.25259	2.00812	1.92992	2.3035	2.28856	2.08118	2.57669	1.99039	1.61584	0.937243	1.34535	1.32756	1.60735	1.75507	1.47651	2.22004	0.909843	0.886705	0.748245	0.669956	0.687885	0.697787	0.766889	0.709459	0.861585
0.180664	2.34385	1.70383	1.33678	1.90296	1.7915	2.12624	2.26402	2.01753	2.88079	2.08511	1.65071	0.942253	1.35256	1.29153	1.6139	1.80394	1.38566	2.08396	0.889607	0.968824	0.704871	0.710765	0.720921	0.759041	0.796787	0.686808	0.723399
0.182422	2.20947	1.78702	1.24435	2.04645	1.76098	2.21335	2.34038	1.98106	2.74593	1.9237	1.6704	0.940085	1.33004	1.30749	1.63859	1.82717	1.41481	2.12363	0.870663	0.934738	0.75548	0.649922	0.74248	0.740321	0.780714	0.714167	0.773375
0.18418	2.1868	1.93859	1.36701	1.89748	1.83834	2.27836	2.43379	2.03147	2.72371	1.96734	1.63138	0.922212	1.33304	1.29347	1.73887	1.83182	1.47781	2.09547	0.899642	0.84153	0.674621	0.70253	0.703604	0.763212	0.752659	0.727457	0.769341
0.185938	2.26223	1.89852	1.41506	1.89064	2.0036	2.40578	2.50061	2.07143	2.64174	2.07234	1.66004	0.991236	1.32824	1.36964	1.65017	1.86141	1.3889	2.20298	0.916058	0.874386	0.70049	0.702533	0.683589	0.68592	0.744382	0.670503	0.833912
0.187695	2.2713	1.83058	1.44198	1.86599	2.01676	2.24456	2.36936	1.9432	2.65496	2.10852	1.68006	1.03468	1.3416	1.34667	1.68294	1.88533	1.37222	2.01136	0.92833	0.917779	0.717546	0.718973	0.667738	0.749788	0.795712	0.706164	0.757586
0.189453	2.23173	2.0527	1.4668	1.79589	1.97886	2.14184	2.35129	1.89534	2.65761	2.13193	1.65728	0.963641	1.26113	1.34038	1.62767	1.83285	1.231	2.11292	0.955281	0.807363	0.656967	0.70223	0.677347	0.759938	0.779506	0.649484	0.795047
0.191211	2.31541	2.02221	1.33862	1.81807	2.07728	2.15874	2.38607	1.80916	2.95536	2.04289	1.69629	0.885793	1.24266	1.39479	1.62723	1.79861	1.19164	2.1641	0.882303	0.838829	0.661722	0.683505	0.671448	0.753786	0.753796	0.658671	0.732262
0.192969	2.30346	1.95165	1.33383	1.77699	2.02307	2.21075	2.2289	1.74783	2.86704	1.96663	1.61205	0.856553	1.16834	1.33458	1.65017	1.69382	1.21399	2.22242	0.853772	0.825989	0.642178	0.657484	0.659677	0.74643	0.759934	0.694569	0.77516
0.194727	2.25646	2.0074	1.30273	1.87503	1.93413	2.19818	2.14538	1.73715	2.85699	2.06205	1.67419	0.955864	1.24251	1.28839	1.64755	1.73185	1.22954	2.26169	0.913841	0.834009	0.733738	0.662661	0.666133	0.749505	0.807244	0.707791	0.791634
0.196484	2.15794	1.92814	1.35152	1.76083	1.85676	2.19515	2.10038	1.81102	2.48942	1.99784	1.64899	0.918099	1.25182	1.2156	1.56387	1.77624	1.27245	2.10261	0.925809	0.855224	0.679307	0.710923	0.654688	0.712422	0.845675	0.702619	0.844616
0.198242	2.17361	1.85148	1.3337	1.73728	1.93255	2.13707	2.00083	1.87281	2.48202	1.9347	1.54886	1.02728	1.1733	1.25961	1.63116	1.73924	1.31116	2.08475	0.890087	0.836553	0.770248	0.675363	0.651788	0.76327	0.86926	0.700104	0.839944
0.2	2.16866	1.80662	1.40425	1.82354	1.8815	2.11844	2.15902	1.73738	2.35033	1.94038	1.55542	0.945394	1.27133	1.25695	1.71025	1.82493	1.25464	1.9709	0.894735	0.860957	0.67324	0.697178	0.668058	0.807318	0.845261	0.722145	0.838563
0.201758	2.16907	1.7966	1.3396	1.84655	1.77992	2.12711	2.26197	1.7246	2.32335	1.92867	1.52918	0.951227	1.30466	1.25985	1.60997	1.82958	1.2101	1.9951	0.889168	0.851152	0.710082	0.706543	0.707813	0.756883	0.808842	0.701671	0.858714
0.203516	2.19298	1.81751	1.23575	1.88242	1.67309	2.04129	2.14674	1.7548	2.36302	1.82119	1.44908	0.902619	1.2925	1.21705	1.65935	1.78467	1.16573	1.91258	0.830461	0.797289	0.730421	0.686617	0.72743	0.81289	0.831338	0.664307	0.809379
0.205273	2.17732	1.79051	1.31809	1.93938	1.67572	2.23849	2.1372	1.66211	2.27417	1.80416	1.49362	0.93313	1.38454	1.23833	1.61565	1.76764	1.22014	1.91893	0.828616	0.834189	0.707939	0.713906	0.738985	0.72176	0.827081	0.734092	0.843792
0.207031	2.19546	1.84277	1.25529	1.87174	1.77361	2.05646	2.14027	1.55224	2.66712	1.95315	1.61239	0.97411	1.3467	1.21705	1.52498	1.78484	1.2012	1.99153	0.889632	0.874982	0.776003	0.719491	0.686201	0.741556	0.833935	0.773849	0.746694
0.208789	2.24327	1.75566	1.37045	1.83915	1.64309	2.06426	2.13345	1.57082	2.59996	2.05496	1.58788	1.01606	1.30887	1.19819	1.64493	1.73615	1.18808	2.1756	0.916052	0.904432	0.741409	0.711669	0.729231	0.796859	0.813775	0.756343	0.836784
0.210547	2.28573	1.83275	1.41051	1.83066	1.65046	2.16741	2.12015	1.56246	2.48625	2.08901	1.51433	1.01225	1.28394	1.22793	1.7474	1.74785	1.17075	2.03794	0.913935	0.826262	0.717645	0.701355	0.743996	0.806213	0.824397	0.7493	0.819685
0.212305	2.34427	1.82535	1.49236	1.87777	1.80992	2.30783	2.12322	1.60009	2.53544	2.1298	1.44666	0.968876	1.24371	1.21173	1.79896	1.74922	1.2331	2.08952	0.908516	0.792541	0.649222	0.662334	0.669494	0.7795	0.823854	0.770645	0.824125
0.214063	2.35168	1.82665	1.48339	1.94787	1.76256	2.3035	2.10004	1.73018	2.48625	2.08936	1.47774	1.03162	1.30662	1.23519	1.85008	1.66577	1.30015	1.98439	0.888454	0.808985	0.695445	0.670792	0.700794	0.803161	0.79321	0.751453	0.798144
0.21582	2.25935	1.85061	1.50035	1.81807	1.75098	2.37284	2.0864	1.82078	2.51216	2.15109	1.49983	1.06587	1.32193	1.25889	1.81753	1.67868	1.28784	1.9586	0.952083	0.810454	0.710411	0.727107	0.718962	0.76597	0.80458	0.707303	0.779646
0.217578	2.369	1.70122	1.52137	1.89228	1.66835	2.37804	2.04583	1.85887	2.47726	2.09859	1.52193	1.11283	1.33769	1.21439	1.79175	1.65183	1.30015	1.94273	0.885854	0.894612	0.731467	0.706921	0.7279	0.753454	0.807414	0.699428	0.784226
0.219336	2.38095	1.75958	1.48425	1.85476	1.6273	2.54143	1.98447	1.70579	2.47461	2.15428	1.49396	1.07364	1.33229	1.09034	1.79284	1.6114	1.28719	2.01374	0.904797	0.849045	0.723357	0.718306	0.670031	0.705444	0.812006	0.754603	0.81376
0.221094	2.29233	1.89416	1.58749	1.78849	1.71572	2.38324	1.87265	1.77408	2.70626	2.10107	1.56854	1.06467	1.30557	1.13604	1.70698	1.72531	1.29448	2.26368	0.916567	0.828092	0.670664	0.729981	0.66214	0.716241	0.921319	0.729661	0.836458
0.222852	2.42753	1.85627	1.60211	1.58913	1.64625	2.42615	2.04617	1.86329	2.3699	1.96202	1.58753	1.13975	1.26127	1.2023	1.67267	1.77417	1.30323	2.03596	0.808235	0.855226	0.711406	0.793688	0.730329	0.689436	0.867068	0.699423	0.859092
0.224609	2.42753	1.82056	1.57581	1.68251	1.66782	2.37674	2.21629	1.75155	2.381	1.93364	1.52297	1.04568	1.26398	1.26687	1.73123	1.73012	1.35505	1.92488	0.796544	0.836539	0.663579	0.751244	0.759592	0.728403	0.78064	0.77363	0.808432
0.226367	2.60726	1.90897	1.52432	1.81341	1.76993	2.48466	2.34788	1.8303	2.77184	2.0131	1.601	1.07873	1.285	1.18852	1.77907	1.758	1.32946	1.98359	0.772113	0.83867	0.707681	0.708607	0.671508	0.716024	0.748759	0.726363	0.715622
0.228125	2.58294	2.06359	1.58552	1.82875	1.73835	2.54447	2.37413	1.8238	2.71367	2.15676	1.58408	0.982037	1.32838	1.19674	1.77339	1.83199	1.34566	1.97169	0.835004	0.767633	0.619378	0.726391	0.688435	0.696961	0.771645	0.737833	0.726578
0.229883	2.59242	1.93859	1.43362	1.93856	1.81519	2.46125	2.46516	1.8454	2.74381	2.09717	1.5423	1.06736	1.32268	1.22697	1.75876	1.79757	1.36039	1.96733	0.808962	0.79558	0.744524	0.6823	0.675945	0.714577	0.729193	0.737181	0.717005
0.231641	2.64518	1.93249	1.36713	1.93911	1.7894	2.28183	2.41436	1.8519	2.78665	2.17911	1.63794	1.04874	1.37613	1.21536	1.64952	1.77366	1.26436	2.08793	0.823804	0.84758	0.767112	0.709671	0.6792	0.722892	0.734628	0.682734	0.749261
0.233398	2.51245	1.85061	1.3804	1.86188	1.80519	2.39538	2.308	1.82333	2.66025	2.24935	1.54472	1.03708	1.38424	1.26977	1.60232	1.68315	1.34371	2.11451	0.895281	0.834708	0.751285	0.74346	0.7034	0.668924	0.729269	0.736955	0.794853
0.235156	2.52275	1.92291	1.47626	1.84737	1.85519	2.2892	2.20675	1.91625	2.70891	2.2529	1.59651	1.03229	1.31082	1.35658	1.71484	1.63893	1.35505	2.14307	0.89303	0.830257	0.699259	0.70956	0.731237	0.749102	0.742691	0.707136	0.791121
0.236914	2.56439	1.95296	1.41101	1.7696	1.99307	2.38888	2.16618	1.95597	2.69463	2.27489	1.52987	1.08845	1.26998	1.36142	1.79415	1.68642	1.37222	2.11332	0.887108	0.78336	0.771401	0.717668	0.683073	0.751043	0.778524	0.701552	0.784271
0.238672	2.63859	2.00653	1.42784	1.81013	1.93518	2.63635	2.1372	1.95876	2.5238	2.33803	1.62724	1.13168	1.30541	1.39527	1.76487	1.72186	1.35991	2.04588	0.886092	0.810969	0.792577	0.721173	0.721002	0.669439	0.805665	0.69427	0.810634
0.24043	2.59489	1.91551	1.59314	1.99771	1.93097	2.52886	2.16481	1.86375	2.58568	2.30007	1.66522	1.12076	1.37943	1.38584	1.73669	1.6804	1.34226	2.00819	0.886385	0.869336	0.703489	0.690505	0.71769	0.686747	0.776233	0.720191	0.776658
0.242188	2.61097	1.76916	1.41346	1.96375	1.93676	2.50893	2.12561	1.92043	2.65761	2.35293	1.46703	1.06826	1.39009	1.3561	1.78388	1.65786	1.36525	2.09467	0.901171	0.829224	0.755775	0.707874	0.700188	0.711013	0.779945	0.710909	0.788181
0.243945	2.70619	1.71777	1.43473	2.12779	1.95255	2.64675	2.1164	2.00894	2.89296	2.36322	1.41455	0.99991	1.43438	1.37786	1.81556	1.71705	1.40315	2.06016	0.873263	0.823483	0.696935	0.674117	0.705672	0.685959	0.811305	0.698453	0.712129
0.245703	2.65466	1.94077	1.50429	2.16914	2.12465	2.61771	2.10106	2.05122	2.74804	2.27382	1.43251	1.0201	1.39309	1.47338	1.8184	1.7432	1.44688	2.17164	0.85654	0.738114	0.67813	0.642233	0.693469	0.694653	0.829677	0.705375	0.790248
0.247461	2.56356	2.12282	1.59351	2.22336	2.11781	2.72649	2.09424	2.05052	2.6814	2.19082	1.46496	0.972241	1.42837	1.47942	1.97068	1.73064	1.45028	2.12244	0.854598	0.690101	0.610125	0.642439	0.698563	0.722789	0.82638	0.707273	0.791541
0.249219	2.57222	2.01524	1.41174	2.23979	1.97571	2.86865	2.15083	2.05517	2.67241	2.27169	1.59444	0.985104	1.44789	1.33868	1.89662	1.7241	1.46906	2.16886	0.883165	0.791188	0.697792	0.646441	0.677573	0.661153	0.801597	0.714815	0.811573
0.250977	2.56233	2.05488	1.34439	2.09219	1.86676	2.66798	2.37482	2.35832	2.90935	2.3061	1.69595	1.03371	1.50254	1.34135	1.80092	1.73339	1.48737	2.15973	0.900004	0.825326	0.768906	0.718167	0.71854	0.675012	0.729907	0.630688	0.742343
0.252734	2.50503	2.13327	1.44247	2.0774	1.8494	2.65022	2.31379	2.31441	2.80305	2.25183	1.71286	1.17991	1.38424	1.40712	1.86144	1.70776	1.52413	2.22837	0.898924	0.802926	0.817981	0.666331	0.760853	0.702374	0.738077	0.658537	0.794981
0.254492	2.47123	2.18685	1.5548	2.15189	2.00834	2.62465	2.20061	2.18781	2.65813	2.20394	1.90311	1.21259	1.38514	1.42405	1.8988	1.64099	1.46518	2.17124	0.891841	0.870251	0.779902	0.643685	0.709067	0.72345	0.7457	0.6697	0.816829
0.25625	2.54749	2.24434	1.57114	2.1538	2.14254	2.79063	2.2705	2.18874	2.67453	2.21707	1.84061	1.07821	1.40495	1.43396	1.92677	1.74303	1.50405	2.19147	0.870296	0.820113	0.686256	0.652313	0.66928	0.69044	0.767687	0.687174	0.819386
0.258008	2.49555	2.31925	1.56807	2.25786	2.03623	2.67578	2.28618	2.08955	2.39793	2.17344	1.81782	1.09885	1.37523	1.41196	1.88591	1.8652	1.57158	2.09983	0.870925	0.783798	0.700764	0.609083	0.693416	0.704806	0.815858	0.752115	0.875686
0.259766	2.54172	2.38981	1.39675	2.37206	1.90624	2.66322	2.24561	2.19641	2.57299	2.20607	2.03085	1.10102	1.45435	1.42405	1.94971	1.70311	1.54534	2.05461	0.867945	0.849798	0.78827	0.613116	0.747046	0.732087	0.758418	0.703578	0.79853
0.261523	2.63117	2.46298	1.46643	2.22007	1.80045	2.772	2.17197	1.97549	2.64068	2.30823	2.11993	1.11949	1.47552	1.39721	1.89749	1.68935	1.45433	2.1764	0.877266	0.860718	0.763408	0.664625	0.776031	0.68452	0.777794	0.736186	0.82418
0.263281	2.5479	2.53963	1.45193	2.06535	1.86203	2.5722	2.18731	1.91439	2.66289	2.39904	2.25148	1.04426	1.47311	1.38511	1.8846	1.74802	1.33723	2.23233	0.941577	0.886536	0.719219	0.713251	0.743874	0.732679	0.799164	0.698517	0.838311
0.265039	2.66414	2.6115	1.43055	2.04563	1.96413	2.5423	2.19447	1.88768	2.43072	2.49801	2.1838	1.08531	1.43753	1.40905	1.86035	1.76419	1.26679	2.16846	0.937642	0.836227	0.758669	0.702732	0.717394	0.731758	0.803926	0.671082	0.892108
0.266797	2.70907	2.56577	1.60433	1.97799	2.13675	2.5189	2.23095	2.02334	2.45822	2.48347	2.14893	1.10872	1.42912	1.43033	1.75176	1.77521	1.22355	2.17759	0.916722	0.837541	0.69108	0.722512	0.669396	0.695449	0.795718	0.604715	0.885839
0.268555	2.68888	2.51394	1.54533	2.06015	2.01149	2.58911	2.14163	2.04355	2.6026	2.44055	2.19658	1.03842	1.47942	1.48692	1.82736	1.69829	1.33238	2.17997	0.907645	0.873761	0.671973	0.718113	0.739211	0.705787	0.79299	0.651991	0.837611
0.270313	2.69424	2.47692	1.47946	1.93527	1.83361	2.74513	2.20436	1.92183	2.78982	2.42423	2.14479	1.09444	1.45195	1.4521	1.88766	1.70363	1.31877	2.08912	0.899783	0.865912	0.739753	0.750253	0.791934	0.687639	0.772845	0.686208	0.748835
0.27207	2.85582	2.52004	1.51719	2.05275	1.8836	2.77763	2.33868	2.14019	2.75598	2.41181	2.21695	1.08509	1.4608	1.45621	1.87521	1.68676	1.29626	2.07206	0.844525	0.87973	0.715195	0.711631	0.773096	0.675109	0.721246	0.605676	0.751843
0.273828	2.76308	2.45688	1.55001	1.92103	1.93097	2.55097	2.28311	2.07816	2.75492	2.40224	2.1037	1.12517	1.38619	1.48353	1.89989	1.69571	1.35651	2.10697	0.869407	0.85625	0.725914	0.721583	0.768283	0.744774	0.74272	0.652743	0.764803
0.275586	2.7033	2.43946	1.64451	2.11985	1.77361	2.52106	2.14845	2.15018	2.93156	2.28376	2.01635	1.1236	1.48212	1.46225	1.91868	1.64271	1.42177	2.13673	0.844802	0.826557	0.683241	0.699165	0.82445	0.761061	0.764605	0.661235	0.728869
0.277344	2.87437	2.52047	1.76324	2.0062	1.76361	2.62941	2.00561	2.20686	2.8882	2.35683	2.08161	1.08419	1.41036	1.40301	1.86057	1.57836	1.44671	2.10737	0.819946	0.82588	0.614887	0.703	0.795532	0.707598	0.786976	0.655554	0.729649
0.279102	2.89498	2.59451	1.55086	1.92405	1.81887	2.53146	2.02913	2.23427	2.91728	2.40827	2.18967	1.06258	1.33514	1.3752	1.77711	1.63532	1.49336	2.16251	0.831876	0.843964	0.685152	0.693924	0.756073	0.702008	0.805921	0.668387	0.741276
0.280859	2.76101	2.39504	1.49495	2.00867	1.79203	2.52453	2.02163	2.09907	2.61318	2.39159	2.06296	1.08187	1.33649	1.32103	1.84462	1.63962	1.44817	2.14347	0.866201	0.86135	0.723686	0.665363	0.737171	0.730678	0.811038	0.689911	0.820253
0.282617	2.56727	2.26394	1.63087	1.958	1.72203	2.64718	2.06697	2.09628	2.58568	2.19827	2.06434	1.13452	1.42928	1.35827	1.83413	1.67558	1.4655	1.98558	0.856265	0.911838	0.695651	0.729966	0.788761	0.692862	0.810646	0.699095	0.767913
0.284375	2.6254	2.3284	1.63358	2.13025	1.81624	2.55053	2.03799	2.21847	2.77184	2.2011	1.99943	1.18013	1.42883	1.44001	1.69933	1.66181	1.41465	2.03239	0.838389	0.858717	0.722424	0.67073	0.792851	0.666264	0.815417	0.637667	0.733226
0.286133	2.6728	2.0466	1.6117	2.04837	1.83045	2.32257	2.12561	2.23729	2.98128	2.24012	1.87617	1.14603	1.35301	1.455	1.74215	1.58163	1.45676	2.18274	0.838119	0.916726	0.711072	0.660528	0.794886	0.750097	0.744085	0.651125	0.73215
0.287891	2.81914	1.85192	1.58159	1.95171	1.9536	2.35551	2.11368	2.49282	2.77449	2.31001	1.78053	1.14798	1.4045	1.5244	1.75286	1.56701	1.43408	2.14069	0.819402	0.961456	0.725839	0.719629	0.780302	0.744153	0.741366	0.575285	0.771563
0.289648	2.77338	1.89504	1.50933	1.91556	2.0636	2.36114	2.13583	2.58063	2.52221	2.39585	1.659	1.11418	1.4018	1.52512	1.81097	1.65682	1.50728	2.05143	0.863874	0.875447	0.738196	0.731798	0.739061	0.766991	0.775727	0.584076	0.813346
0.291406	2.62086	1.97779	1.66491	1.97881	1.9836	2.49289	2.29572	2.61664	2.48572	2.39763	1.67661	1.16503	1.30016	1.49296	1.84265	1.76075	1.5583	1.99986	0.914823	0.84772	0.699753	0.65704	0.752653	0.739162	0.76697	0.595535	0.804538
0.293164	2.66043	1.96559	1.52309	2.0711	1.79256	2.44392	2.26402	2.57482	2.60895	2.35577	1.66418	1.13684	1.47792	1.5244	1.79874	1.75542	1.52882	2.00224	0.885482	0.846656	0.746401	0.713591	0.850405	0.736005	0.775355	0.593759	0.76745
0.294922	2.64065	1.87369	1.54902	2.01496	1.83676	2.3139	2.29504	2.45379	2.58198	2.29014	1.68386	1.16174	1.42072	1.46733	1.71812	1.77624	1.51231	1.95304	0.867265	0.898686	0.749983	0.705083	0.798867	0.74252	0.773946	0.616313	0.756414
0.29668	2.52976	1.9547	1.49495	1.97909	1.90939	2.33774	2.32777	2.46518	2.58462	2.34016	1.60238	1.17841	1.38694	1.41196	1.72009	1.72737	1.51279	1.9106	0.925051	0.819755	0.788266	0.700796	0.739478	0.735791	0.742072	0.613664	0.739217
0.298438	2.42959	1.84277	1.62633	2.01469	2.1657	2.32734	2.34891	2.55578	2.73747	2.36641	1.52124	1.22179	1.36577	1.45452	1.69562	1.77761	1.51004	1.9106	0.973993	0.825519	0.751258	0.677905	0.671615	0.728565	0.756784	0.590834	0.697943
0.300195	2.63158	1.72125	1.67364	2.02263	2.08202	2.3204	2.30595	2.53394	2.62005	2.49908	1.56578	1.21715	1.40135	1.5464	1.71003	1.79276	1.51975	2.1391	0.94965	0.909674	0.727248	0.692835	0.742743	0.736957	0.777448	0.59976	0.816435
0.301953	2.68558	1.68162	1.79015	1.95171	2.03728	2.46862	2.12595	2.23265	2.73535	2.32313	1.5499	1.23271	1.39925	1.54689	1.82496	1.79086	1.50065	2.16886	0.865039	0.92167	0.688605	0.716936	0.75929	0.739261	0.842384	0.672138	0.7929
0.303711	2.65384	1.78484	1.82468	2.10369	2.10675	2.3113	2.11436	2.27399	2.82314	2.19933	1.47221	1.15284	1.30001	1.55995	1.77121	1.75714	1.48996	2.08713	0.828735	0.824842	0.631803	0.617967	0.74045	0.766326	0.831051	0.655215	0.739295
0.305469	2.60973	1.75958	1.80379	2.0648	2.04781	2.21769	2.08299	2.28468	2.89824	2.3093	1.4294	1.25252	1.33544	1.54761	1.76946	1.70982	1.41368	2.06413	0.884879	0.812352	0.694384	0.646764	0.755741	0.797886	0.820849	0.618764	0.712199
0.307227	2.56769	1.78746	1.88146	2.17379	2.1478	2.21509	2.07072	2.35228	2.58726	2.29298	1.48223	1.31579	1.36622	1.52658	1.68688	1.68023	1.3612	2.05461	0.893014	0.829238	0.699344	0.628495	0.710761	0.76154	0.811422	0.578674	0.794122
0.308984	2.67816	1.70165	1.94439	2.07274	2.18728	2.21162	2.1297	2.392	2.75492	2.22239	1.54437	1.28498	1.41997	1.54568	1.76902	1.6336	1.42372	2.15775	0.829819	0.907572	0.660866	0.685066	0.706668	0.799878	0.767055	0.595199	0.783236
0.310742	2.73546	1.74608	1.92534	2.113	2.22885	2.21292	2.16481	2.31581	2.73429	2.19366	1.51295	1.29134	1.36562	1.65208	1.6895	1.58714	1.52542	2.22004	0.801934	0.866486	0.670706	0.646293	0.741223	0.76347	0.733153	0.6587	0.811923
0.3125	2.53347	1.74564	1.8543	1.92432	2.29096	2.16958	2.17095	2.30466	2.78083	2.15676	1.50156	1.20167	1.36817	1.63031	1.68993	1.61329	1.49692	2.15418	0.851307	0.860175	0.648045	0.710989	0.71163	0.778923	0.743128	0.649519	0.774653
0.314258	2.4465	1.68249	1.80478	2.02291	2.18938	2.21595	2.18152	2.26052	2.92363	2.30788	1.45771	1.17318	1.4614	1.51086	1.65607	1.64667	1.44477	2.16608	0.943341	0.866401	0.650042	0.722428	0.690084	0.74734	0.754829	0.639132	0.740888
0.316016	2.44773	1.64634	1.7142	1.99853	2.12833	2.20252	2.20572	2.24658	2.73588	2.23516	1.41939	1.20466	1.4051	1.50578	1.69103	1.6434	1.43246	2.37357	0.913155	0.862146	0.702757	0.703068	0.707493	0.76777	0.745064	0.637619	0.86757
0.317773	2.47824	1.64242	1.81584	1.84107	2.28464	2.39278	2.04788	2.32162	2.84853	2.10958	1.40938	1.20982	1.34175	1.52416	1.73319	1.61725	1.52607	2.22242	0.851244	0.858108	0.666262	0.728786	0.667132	0.724344	0.789719	0.657331	0.780198
0.319531	2.40816	1.57056	1.78278	1.81916	2.43937	2.42918	1.99742	2.35484	2.75492	2.28198	1.4553	1.25933	1.30331	1.57421	1.75439	1.63205	1.47101	2.18513	0.947604	0.92661	0.706387	0.716436	0.645336	0.722212	0.817076	0.624675	0.793172
0.321289	2.54254	1.53354	1.82591	1.95116	2.38674	2.33297	2.02333	2.12718	2.67717	2.17166	1.27955	1.29313	1.38709	1.60516	1.79153	1.61518	1.42307	2.04667	0.85413	0.834382	0.708211	0.710905	0.672534	0.767917	0.798279	0.668994	0.764489
0.323047	2.47535	1.57578	1.93554	1.93938	2.39832	2.28356	2.00697	2.24565	2.65496	2.04183	1.31235	1.23862	1.37312	1.61024	1.66743	1.59109	1.41157	2.07642	0.824866	0.832827	0.639933	0.708022	0.671405	0.730189	0.792785	0.628579	0.782092
0.324805	2.36199	1.53876	1.86942	2.00538	2.51305	2.21379	1.91185	2.3848	2.5714	2.12945	1.40627	1.22194	1.38934	1.67843	1.68207	1.55565	1.46744	2.12125	0.901548	0.913894	0.653646	0.692807	0.667887	0.759816	0.813687	0.615332	0.824942
0.326563	2.5141	1.5331	1.95078	2.0062	2.51621	2.18388	2.0189	2.19315	2.72319	2.09043	1.35793	1.28655	1.37958	1.70286	1.70916	1.57045	1.43781	2.10181	0.831482	0.885741	0.659506	0.687659	0.676755	0.782626	0.777873	0.655589	0.771822
0.32832	2.54914	1.54704	1.93812	1.87749	2.5141	2.26883	2.2272	2.03217	2.62323	2.18869	1.33238	1.28289	1.35271	1.76428	1.7876	1.56597	1.41465	2.08118	0.8586	0.861246	0.661922	0.720486	0.701752	0.787894	0.703113	0.696127	0.793368
0.330078	2.43289	1.55357	2.02476	1.8816	2.66252	2.24802	2.16277	2.10534	2.69463	2.11845	1.33618	1.29283	1.31547	1.80998	1.81054	1.5701	1.41335	2.02921	0.870755	0.860069	0.638509	0.699125	0.679801	0.80539	0.72597	0.671317	0.753059
0.331836	2.36075	1.53223	1.91268	2.02263	2.58568	2.23069	2.11436	2.19246	2.65232	1.91484	1.39246	1.21461	1.39835	1.73188	1.69474	1.50678	1.53384	2.06492	0.811112	0.908778	0.63503	0.691351	0.669795	0.759739	0.712644	0.699601	0.778534
0.333594	2.41475	1.49695	2.07847	1.94185	2.472	2.30437	2.07481	2.32998	2.51904	1.94605	1.3417	1.32252	1.40075	1.64676	1.72074	1.48424	1.51069	1.96812	0.805901	0.896291	0.636295	0.72135	0.666164	0.746731	0.715363	0.648369	0.781298
0.335352	2.39043	1.39939	2.13771	2.1423	2.28043	2.32473	2.17299	2.38713	2.56082	2.00245	1.30269	1.38885	1.43588	1.55777	1.69103	1.56942	1.4757	2.09071	0.837696	0.930897	0.649692	0.670251	0.683103	0.727406	0.722236	0.618193	0.81642
0.337109	2.33479	1.41638	2.25311	2.1716	2.20149	2.27273	2.27936	2.23381	2.65708	1.93435	1.29337	1.37068	1.47191	1.59622	1.64952	1.53449	1.49611	2.09348	0.82849	0.913151	0.60835	0.6778	0.725064	0.725787	0.673209	0.669758	0.787889
0.338867	2.41146	1.32448	2.1629	2.10232	2.18938	2.10327	2.09868	2.28236	2.71578	1.89462	1.28128	1.36298	1.41546	1.5435	1.63095	1.45086	1.53158	2.00621	0.785673	0.967386	0.630161	0.673286	0.704994	0.775433	0.691322	0.671051	0.738721
0.340625	2.11219	1.43206	2.09641	2.0292	2.46253	2.0686	1.85253	2.18665	2.99714	1.87617	1.2944	1.40568	1.36247	1.56188	1.59424	1.45499	1.48979	2.11213	0.888259	0.903876	0.670515	0.671429	0.634259	0.770687	0.785406	0.681314	0.704714
0.342383	2.18309	1.30662	2.05057	2.02975	2.37095	2.01356	1.82594	2.18316	2.70256	1.94144	1.21913	1.4243	1.35436	1.59936	1.65847	1.44931	1.42841	2.15656	0.889309	0.933043	0.694585	0.667253	0.674565	0.823654	0.793734	0.654286	0.79797
0.344141	2.30593	1.39416	2.03509	2.08096	2.22833	2.27403	1.90776	2.14205	2.69939	2.08404	1.26091	1.39035	1.38484	1.56212	1.65542	1.50334	1.46793	2.08555	0.903776	0.90442	0.683188	0.665479	0.701029	0.727966	0.788013	0.685293	0.772601
0.345898	2.39579	1.33711	2.1001	2.07357	2.09465	2.3074	1.90469	2.11301	2.73429	2.04928	1.26402	1.41323	1.36817	1.58703	1.68666	1.49646	1.38841	2.16093	0.855366	0.945337	0.672934	0.659815	0.757659	0.730978	0.785669	0.657078	0.790305
0.347656	2.19999	1.35845	2.0577	2.0303	2.10254	2.35421	1.97765	2.2115	2.65232	1.95244	1.23053	1.36799	1.40495	1.61605	1.72489	1.53879	1.46906	2.10062	0.887476	0.905832	0.664813	0.691993	0.768615	0.732685	0.778089	0.664282	0.791996
0.349414	2.26059	1.38371	2.09064	1.91008	2.11096	2.26536	2.00151	2.15645	2.55606	2.01735	1.24883	1.39618	1.37703	1.5377	1.78781	1.50059	1.42339	2.02168	0.892403	0.902519	0.667825	0.720927	0.728434	0.789196	0.749727	0.660064	0.790935
0.351172	2.33396	1.47517	2.02145	1.8408	1.98307	2.39885	1.99674	2.19013	2.6777	2.1518	1.22742	1.32357	1.37252	1.42284	1.73319	1.52313	1.58389	1.97169	0.921951	0.832051	0.654762	0.745614	0.717491	0.722512	0.762807	0.723192	0.736336
0.35293	2.46875	1.49216	1.9101	1.69182	1.97992	2.29613	2.15697	2.31116	2.6666	2.0436	1.32858	1.30061	1.38003	1.43928	1.69343	1.604	1.59344	2.08991	0.827787	0.890376	0.680912	0.815706	0.72694	0.737515	0.743635	0.689455	0.783738
0.354688	2.19175	1.48432	1.80994	1.83614	2.15359	2.26579	2.27391	2.22312	2.84324	1.99855	1.36242	1.29612	1.34145	1.55245	1.68338	1.61054	1.63085	2.17957	0.911854	0.917874	0.716115	0.73058	0.720864	0.742954	0.70827	0.733588	0.76658
0.356445	2.05324	1.46211	1.82948	2.07329	2.28675	2.31563	2.15936	2.09814	2.86175	1.93293	1.32893	1.2959	1.41021	1.60347	1.69365	1.57785	1.49384	2.08595	0.941403	0.908912	0.708343	0.680178	0.701202	0.731398	0.730701	0.711984	0.728905
0.358203	2.10065	1.34495	1.56021	2.11163	2.34885	2.38584	2.11981	2.0029	2.93156	1.99288	1.30372	1.21035	1.49804	1.62427	1.74477	1.60607	1.42194	1.91774	0.948697	0.969348	0.775762	0.709421	0.691517	0.731302	0.757645	0.709939	0.654169
0.359961	2.19793	1.32883	1.80244	2.11191	2.35464	2.3204	2.26947	2.04448	2.84959	1.97408	1.34274	1.19285	1.47281	1.60009	1.71593	1.61708	1.45789	2.01414	0.898153	1.01046	0.661796	0.697386	0.679547	0.739499	0.712534	0.713085	0.706818
0.361719	2.2474	1.41376	1.69146	2.06398	2.32411	2.32517	2.22209	2.23102	2.7967	1.82899	1.39073	1.21394	1.5099	1.53262	1.71506	1.6262	1.47603	2.14506	0.813827	0.983708	0.717684	0.731546	0.659443	0.737607	0.731834	0.661594	0.766995
0.363477	2.29274	1.42596	1.63468	2.1004	2.23675	2.45605	2.09322	2.27028	2.76444	1.86588	1.37934	1.22321	1.50359	1.59815	1.80398	1.51969	1.44947	2.22956	0.813823	0.967305	0.748286	0.715858	0.714498	0.734504	0.726005	0.638454	0.806514
0.365234	2.21565	1.55444	1.63948	2.25321	2.09991	2.51326	1.91322	2.23241	2.99714	1.98436	1.35379	1.20317	1.52851	1.51062	1.74237	1.42832	1.53773	2.23472	0.895611	0.870915	0.733874	0.678372	0.719371	0.69327	0.746555	0.688821	0.745615
0.366992	2.13733	1.57578	1.56426	2.16421	1.97097	2.40621	1.8481	2.33718	3.00772	1.88291	1.43251	1.12255	1.48572	1.40011	1.71047	1.41937	1.45465	2.30533	0.880962	0.909076	0.717625	0.686498	0.710364	0.710856	0.768017	0.622395	0.76647
0.36875	2.08869	1.49129	1.49581	2.2973	1.87518	2.2957	1.87197	2.27144	2.98181	1.80806	1.41421	1.10199	1.53407	1.51473	1.72467	1.44364	1.46259	2.27002	0.865643	0.948313	0.736719	0.66777	0.807775	0.751263	0.771187	0.643903	0.761291
0.370508	2.0957	1.52395	1.56377	2.22829	1.9336	2.35854	1.99845	2.37876	3.02306	1.81196	1.34032	1.1414	1.50014	1.50288	1.77667	1.45534	1.48429	2.26368	0.86461	0.879502	0.729902	0.673224	0.777242	0.753293	0.728233	0.623975	0.748803
0.372266	2.16784	1.49652	1.40535	2.14175	1.84676	2.48422	2.01924	2.32742	2.85012	1.81587	1.33514	1.11874	1.46771	1.43227	1.75919	1.49388	1.51781	2.22123	0.83764	0.892167	0.796056	0.685284	0.775556	0.708145	0.739822	0.652142	0.779346
0.374023	2.19793	1.38763	1.51596	2.00894	1.87045	2.41271	2.06322	2.45705	2.65708	1.85985	1.37278	1.10633	1.4629	1.38657	1.75307	1.53655	1.48315	2.18314	0.846184	0.989295	0.729784	0.728198	0.741301	0.726599	0.744734	0.603632	0.821633
0.375781	2.10683	1.5196	1.47737	2.04728	1.79466	2.39061	2.27493	2.4013	2.98075	1.75876	1.35275	1.09025	1.48212	1.36577	1.77208	1.57337	1.55133	2.15775	0.834787	0.890203	0.737964	0.723948	0.761018	0.741268	0.691614	0.646041	0.723896
0.377539	2.06107	1.51786	1.43042	2.05659	1.75256	2.5553	2.28856	2.53254	2.9871	1.88575	1.3272	1.08367	1.48332	1.35368	1.835	1.53276	1.53239	2.20734	0.914935	0.874391	0.757584	0.721254	0.772401	0.718117	0.66975	0.605078	0.738959
0.379297	2.10353	1.51612	1.26463	1.97991	1.81624	2.60124	2.13379	2.64312	3.03681	1.9418	1.39902	0.978672	1.48768	1.27315	1.82015	1.46686	1.6315	2.1879	0.923112	0.922764	0.773879	0.751386	0.700984	0.699723	0.687446	0.617263	0.720461
0.381055	2.20329	1.57056	1.30838	1.89338	1.76887	2.48379	1.98004	2.5121	2.86069	1.86198	1.45426	1.01083	1.40165	1.35223	1.85052	1.50351	1.70325	2.21924	0.845092	0.925951	0.772577	0.740292	0.764457	0.745037	0.759337	0.678016	0.77577
0.382813	2.09364	1.65331	1.35226	2.00209	1.77571	2.50329	1.97663	2.38666	2.97916	1.81622	1.4553	0.983608	1.41531	1.38366	1.81294	1.54171	1.53368	2.37277	0.867495	0.880231	0.727381	0.706917	0.779215	0.724221	0.779971	0.642606	0.796456
0.38457	2.0112	1.64504	1.40302	2.04125	1.94518	2.49809	2.14231	2.13787	3.03417	1.71158	1.4332	1.02855	1.4623	1.48619	1.78628	1.48751	1.4276	2.33389	0.851024	0.871226	0.7331	0.716376	0.764038	0.715059	0.694349	0.667771	0.769204
0.386328	1.96874	1.6912	1.34243	1.99223	1.97834	2.48639	2.01345	2.14902	3.02041	1.78678	1.43182	1.04179	1.43498	1.52585	1.78039	1.43297	1.39149	2.25653	0.907575	0.846627	0.776048	0.720287	0.771279	0.716052	0.711699	0.647501	0.747094
0.388086	2.02274	1.74216	1.49347	2.04125	2.04623	2.49809	1.98549	2.07677	2.98498	1.7662	1.39833	1.10132	1.41922	1.47749	1.84811	1.45293	1.5136	2.38666	0.873175	0.802639	0.73742	0.695267	0.722053	0.73981	0.731772	0.728824	0.799555
0.389844	2.05159	1.75261	1.37008	1.91254	2.16149	2.63375	2.08401	2.1971	3.08071	1.6949	1.37174	1.04628	1.41366	1.50385	1.7782	1.43056	1.55182	2.32596	0.82614	0.782683	0.76366	0.739152	0.695745	0.67516	0.686443	0.706303	0.755009
0.391602	1.95678	1.63328	1.38778	1.757	2.13623	2.53537	2.19652	2.2129	2.97758	1.63531	1.50053	1.06018	1.34895	1.59815	1.79633	1.46996	1.53417	2.30652	0.835712	0.918722	0.763944	0.76776	0.748119	0.708511	0.669224	0.693285	0.77463
0.393359	2.02645	1.66289	1.5226	1.74577	2.2178	2.3425	2.10345	2.18944	2.86492	1.68994	1.51226	1.06893	1.28545	1.56744	1.74652	1.44604	1.53708	2.27399	0.83394	0.909418	0.702046	0.73632	0.706755	0.745579	0.687463	0.702045	0.793734
0.395117	1.93411	1.79094	1.42096	1.79178	2.22412	2.29006	1.86072	2.18526	2.85382	1.73428	1.48188	1.01614	1.29806	1.54374	1.65105	1.39202	1.38663	2.30335	0.896679	0.827431	0.715107	0.724452	0.694093	0.720961	0.748107	0.63454	0.80711
0.396875	1.721	1.81359	1.35607	1.97964	2.20464	2.24369	1.85492	2.11464	3.04739	1.64914	1.45737	1.0993	1.45255	1.53286	1.67923	1.40268	1.40914	2.20179	0.958249	0.803582	0.810648	0.733744	0.695288	0.748423	0.756196	0.666376	0.722516
0.398633	1.80303	1.78571	1.49593	2.06973	2.26254	2.32127	1.84094	2.04843	3.35096	1.6346	1.48879	1.11732	1.41366	1.52391	1.65301	1.41507	1.4093	2.27637	0.906586	0.83372	0.746906	0.683016	0.673543	0.712116	0.768667	0.687992	0.679318
0.400391	1.82941	1.77178	1.44579	1.93363	2.33832	2.26406	1.78128	2.1151	3.20922	1.67504	1.44597	1.13975	1.41471	1.56575	1.53591	1.43882	1.35003	2.14426	0.915617	0.816115	0.788328	0.731635	0.669603	0.678386	0.807742	0.638281	0.668156
0.402148	1.85126	1.77962	1.53686	1.73646	2.20464	2.27533	1.75401	2.2201	3.00032	1.77188	1.45322	1.22493	1.33529	1.51545	1.63837	1.43589	1.29756	2.25138	0.957123	0.816593	0.797036	0.768973	0.687391	0.720061	0.818634	0.584459	0.750379
0.403906	1.82364	1.69948	1.72612	1.77206	2.07465	2.31433	1.7806	2.03078	2.93051	1.6424	1.52711	1.23308	1.24596	1.48353	1.72489	1.37636	1.42291	2.39578	0.900619	0.898576	0.714366	0.703114	0.715076	0.745308	0.772973	0.700672	0.817532
0.405664	1.76016	1.72038	1.76852	1.71729	2.0257	2.44262	1.83447	1.93693	3.08229	1.58529	1.55128	1.2363	1.31938	1.54737	1.74477	1.38909	1.34242	2.40134	0.900654	0.901706	0.699057	0.768289	0.763868	0.714304	0.757218	0.693066	0.779075
0.407422	1.67606	1.79181	1.72083	1.79589	2.03097	2.60211	1.69128	2.09001	3.36577	1.54911	1.60756	1.166	1.35151	1.49877	1.7782	1.36552	1.31359	2.41998	0.924254	0.897168	0.677579	0.752557	0.737957	0.683369	0.807386	0.628508	0.718998
0.40918	1.68555	1.75305	1.60629	1.80301	1.88571	2.5176	1.67628	2.06353	3.21769	1.61367	1.55542	1.24789	1.33229	1.45838	1.71506	1.33214	1.42242	2.27558	0.957357	0.887267	0.776874	0.738926	0.773387	0.681229	0.794698	0.689315	0.707209
0.410938	1.71275	1.75958	1.66172	1.80301	1.85045	2.36157	1.80821	2.2359	3.11085	1.58032	1.56371	1.24385	1.30977	1.42429	1.73538	1.35863	1.4106	2.28788	0.922682	0.888682	0.748531	0.726436	0.769699	0.73484	0.751368	0.630887	0.735449
0.412695	1.8088	1.82186	1.61059	1.77206	1.9715	2.42051	1.79799	2.19339	3.07225	1.53989	1.67765	1.24243	1.25572	1.38221	1.70392	1.40716	1.40444	2.18433	0.851331	0.92084	0.77141	0.708621	0.701098	0.703948	0.782629	0.640309	0.710989
0.414453	1.7482	1.9007	1.67622	1.83368	1.88782	2.38064	1.7131	2.01498	3.27745	1.5633	1.65693	1.21648	1.27854	1.44073	1.61937	1.36724	1.42064	2.34262	0.894231	0.871749	0.725727	0.697255	0.763174	0.680222	0.798107	0.70504	0.71477
0.416211	1.66782	1.97909	1.78327	1.78767	1.85519	2.30566	1.76901	2.07677	3.03522	1.58848	1.59892	1.27877	1.35766	1.4209	1.61325	1.34315	1.40072	2.30335	0.952431	0.807908	0.717095	0.759458	0.765909	0.699689	0.759266	0.67447	0.758872
0.417969	1.58538	1.81446	1.74419	1.97033	1.73887	2.36071	1.68446	2.0482	3.13677	1.62112	1.46082	1.25439	1.35496	1.38173	1.7085	1.3268	1.50259	2.36008	1.02254	0.805098	0.719186	0.687683	0.794611	0.723726	0.787671	0.733615	0.752391
0.419727	1.62207	1.93293	1.74714	1.88982	1.74466	2.38454	1.70458	1.98966	3.04474	1.66227	1.54852	1.2784	1.38709	1.41752	1.7474	1.34539	1.42696	2.4898	1.02479	0.801125	0.731712	0.73398	0.812488	0.732801	0.789278	0.717187	0.817739
0.421484	1.67029	1.87848	1.8983	1.94102	1.78519	2.30307	1.6998	2.0633	3.2473	1.62928	1.69284	1.30308	1.41441	1.35924	1.6683	1.36139	1.39197	2.38586	0.975444	0.901172	0.686444	0.728694	0.761399	0.724385	0.800908	0.674636	0.734722
0.423242	1.61835	1.88197	1.78486	2.09137	1.73045	2.26363	1.74446	2.26842	3.3224	1.69987	1.65417	1.29537	1.4626	1.41703	1.64362	1.40681	1.51635	2.42236	1.05037	0.878956	0.725755	0.699354	0.81888	0.726099	0.806444	0.668463	0.729099
0.425	1.69585	1.87108	1.90506	2.04344	1.97518	2.29483	1.71719	2.35414	3.06696	1.6456	1.66522	1.354	1.42417	1.396	1.5997	1.41387	1.59943	2.48028	0.970365	0.889976	0.71074	0.696946	0.706768	0.69709	0.823361	0.679414	0.808712
0.426758	1.71605	1.93075	1.72292	2.01825	1.98413	2.27359	1.82867	2.12044	3.29966	1.62112	1.5682	1.26284	1.5105	1.43783	1.60997	1.40888	1.49303	2.43228	0.944681	0.812222	0.732966	0.74842	0.724666	0.708117	0.770438	0.704114	0.73713
0.428516	1.71193	1.90418	1.68138	2.01496	2.04991	2.38368	1.7448	2.09396	3.40279	1.53705	1.58822	1.23764	1.38333	1.49732	1.61434	1.38961	1.39197	2.58541	0.897846	0.834071	0.736085	0.686531	0.730429	0.677248	0.796425	0.664757	0.759791
0.430273	1.6872	1.87805	1.74972	2.00291	2.04044	2.2775	1.75946	2.05679	3.21187	1.55372	1.62137	1.25095	1.34955	1.48111	1.69955	1.39563	1.36979	2.53503	0.920889	0.863326	0.714947	0.673795	0.725879	0.746236	0.793212	0.665982	0.78927
0.432031	1.68348	1.8615	1.69429	1.90625	2.14886	2.18605	1.73321	2.14391	3.086	1.60941	1.66625	1.21424	1.39594	1.46951	1.68141	1.33988	1.33837	2.50052	0.956001	0.895114	0.716664	0.732301	0.683855	0.769157	0.773061	0.624267	0.810279
0.433789	1.65958	2.07448	1.63247	1.87804	2.17833	2.27013	1.72776	2.18967	3.21663	1.52357	1.74981	1.21349	1.43693	1.51231	1.68578	1.38513	1.38695	2.42316	0.918046	0.843493	0.743345	0.765123	0.694251	0.742595	0.801693	0.633408	0.753322
0.435547	1.8121	2.09277	1.72919	2.0585	2.24833	2.37718	1.65651	2.2661	3.35149	1.53315	1.71494	1.14551	1.45119	1.53552	1.74783	1.36793	1.41497	2.48663	0.846062	0.819457	0.662454	0.704975	0.682962	0.735255	0.825789	0.62441	0.741947
0.437305	1.75274	2.00261	1.82198	1.91254	2.21201	2.47166	1.61355	2.18131	3.22192	1.59983	1.67109	1.25903	1.41937	1.48571	1.72489	1.36448	1.43781	2.46243	0.912764	0.834453	0.691023	0.742135	0.671655	0.697869	0.84564	0.65915	0.764275
0.439063	1.75232	2.07274	1.89756	1.78082	2.42306	2.43655	1.59787	2.13415	3.26158	1.55869	1.63138	1.24003	1.3997	1.54592	1.66983	1.35812	1.45789	2.50726	0.889497	0.787066	0.653488	0.785984	0.638004	0.685327	0.849955	0.683124	0.768725
0.44082	1.81828	1.94861	1.79568	1.95006	2.28675	2.45129	1.65685	2.12068	3.41549	1.57855	1.65382	1.17318	1.34955	1.49828	1.68513	1.42867	1.4702	2.3811	0.868157	0.848721	0.653335	0.692057	0.655203	0.687447	0.862279	0.693269	0.697149
0.442578	1.73707	1.8824	1.75943	2.05659	2.08991	2.45909	1.71855	2.20849	2.89983	1.59558	1.71839	1.19502	1.38108	1.44823	1.77733	1.43624	1.38501	2.32953	0.918545	0.912868	0.679209	0.67154	0.692961	0.722758	0.835724	0.627132	0.803333
0.444336	1.73006	1.93162	1.8908	2.0177	2.09781	2.54837	1.62583	2.46169	2.91094	1.56259	1.72046	1.16675	1.37207	1.45113	1.81971	1.3545	1.44639	2.29541	0.903197	0.890682	0.617065	0.680018	0.691737	0.714069	0.833118	0.587559	0.788547
0.446094	1.6604	2.00827	1.71678	2.04372	2.14886	2.567	1.61696	2.42453	2.94055	1.56223	1.66038	1.24452	1.45825	1.46999	1.77427	1.40096	1.44169	2.43109	0.940878	0.826771	0.724917	0.713529	0.68408	0.691182	0.866417	0.594629	0.826746
0.447852	1.75521	2.22256	1.81903	2.0711	2.09886	2.44739	1.69128	2.50351	2.97229	1.51257	1.64174	1.28244	1.50254	1.51255	1.69015	1.35158	1.47376	2.43664	0.861761	0.738669	0.705011	0.725479	0.720653	0.690595	0.799145	0.588678	0.819788
0.449609	1.78736	2.1372	1.88675	1.99826	2.21517	2.43265	1.76492	2.56019	3.08335	1.58565	1.78606	1.28655	1.43273	1.59041	1.70872	1.32439	1.557	2.54693	0.887143	0.835702	0.681888	0.716988	0.717965	0.702413	0.750399	0.60816	0.826027
0.451367	1.73913	2.02526	1.7668	1.90323	2.25517	2.5358	1.72605	2.36088	3.25206	1.50619	1.59754	1.25365	1.42252	1.5805	1.62133	1.32956	1.52882	2.58978	0.866055	0.788809	0.709558	0.747422	0.700835	0.639377	0.770286	0.647567	0.796349
0.453125	1.68513	2.15505	1.71543	1.93555	2.32096	2.15744	1.65139	2.49422	3.07701	1.52747	1.61446	1.20721	1.38514	1.51739	1.54596	1.3194	1.56931	2.55447	0.906438	0.749152	0.703735	0.71563	0.653777	0.716569	0.798963	0.62918	0.830181
0.454883	1.65628	2.12021	1.57569	1.98813	2.22938	2.25756	1.63469	2.29072	3.06114	1.52463	1.67454	1.20683	1.40435	1.4654	1.60189	1.37223	1.44396	2.51321	0.920516	0.789799	0.765907	0.70637	0.657311	0.709567	0.839442	0.630353	0.821005
0.456641	1.71564	2.14547	1.68028	1.90296	2.14728	2.22072	1.69674	2.23636	2.93632	1.52215	1.74048	1.22478	1.3961	1.49973	1.74237	1.36638	1.39667	2.44141	0.88722	0.811237	0.728915	0.733644	0.698435	0.784597	0.805298	0.624529	0.83145
0.458398	1.86692	2.13676	1.72133	1.87256	2.1457	2.50199	1.66571	2.30187	3.05691	1.60799	1.67178	1.2191	1.40375	1.4579	1.70982	1.33093	1.46259	2.41125	0.861308	0.782389	0.708231	0.749642	0.679452	0.683381	0.799016	0.63539	0.788789
0.460156	1.86774	2.01002	1.74357	1.92952	2.16096	2.59517	1.64185	2.29862	2.95431	1.5335	1.70389	1.29111	1.36126	1.50844	1.73778	1.30426	1.47263	2.48465	0.821044	0.847697	0.740498	0.705492	0.698041	0.66962	0.794386	0.640658	0.841026
0.461914	1.7952	2.25435	1.81375	2.024	2.26569	2.33947	1.65685	2.47517	3.42818	1.47142	1.79435	1.26524	1.36412	1.59525	1.71069	1.34779	1.52866	2.52313	0.819645	0.795947	0.697582	0.673971	0.704089	0.73123	0.813469	0.6176	0.735997
0.463672	1.74078	2.2635	1.69306	1.90652	2.20938	2.37934	1.76424	2.55252	3.17167	1.50193	1.84924	1.31437	1.31337	1.57325	1.59184	1.41731	1.58	2.52551	0.86279	0.816983	0.776328	0.688884	0.712075	0.669024	0.803355	0.618996	0.79627
0.46543	1.73831	2.25697	1.62878	1.78767	2.15254	2.38368	1.86685	2.53742	2.87603	1.44127	1.8817	1.23039	1.27974	1.49683	1.57698	1.4426	1.55555	2.57748	0.829122	0.833728	0.755403	0.715871	0.695379	0.661575	0.772746	0.613041	0.896193
0.467188	1.81333	2.25653	1.55271	1.74166	2.11991	2.11237	1.91288	2.37737	3.05003	1.57039	1.89585	1.16772	1.24896	1.49417	1.53394	1.4445	1.47765	2.47116	0.866026	0.840162	0.752054	0.71711	0.704828	0.72617	0.755143	0.621547	0.810208
0.468945	1.73171	2.26481	1.60138	1.60885	2.09623	2.25929	1.82833	2.24774	3.01407	1.575	1.92002	1.25821	1.238	1.41703	1.53656	1.35949	1.49611	2.57669	0.909506	0.847764	0.785703	0.769497	0.675992	0.680108	0.743572	0.665605	0.854886
0.470703	1.67442	2.40331	1.62633	1.59269	2.09675	2.16525	1.77037	2.33625	3.3113	1.51576	1.91346	1.2247	1.21053	1.42018	1.52345	1.3521	1.50259	2.48742	0.905249	0.796178	0.753051	0.760053	0.677322	0.703594	0.763735	0.643162	0.751193
0.472461	1.70657	2.3297	1.78413	1.68553	2.18096	2.15094	1.70594	2.26493	3.4213	1.52428	1.8779	1.24385	1.25272	1.49393	1.53875	1.33575	1.59182	2.58026	0.893183	0.806068	0.697175	0.74322	0.684987	0.715383	0.782999	0.702812	0.754173
0.474219	1.49428	2.22779	1.82948	1.87065	2.26569	2.20252	1.72571	2.24612	3.49799	1.51825	1.81472	1.22186	1.29761	1.54423	1.51428	1.41696	1.56915	2.62707	1.01604	0.814582	0.667876	0.693668	0.68157	0.687521	0.821089	0.698605	0.751022
0.475977	1.61465	2.36977	1.69453	1.90378	2.18833	2.03913	1.8164	2.29815	3.36154	1.52889	1.85097	1.15822	1.28605	1.43033	1.51187	1.44071	1.50032	2.57192	0.946889	0.781074	0.683506	0.675523	0.653619	0.741432	0.793169	0.652837	0.765103
0.477734	1.6402	2.31272	1.65828	1.757	1.99255	2.18301	1.75367	2.41523	3.32769	1.5445	1.88204	1.16974	1.32253	1.40978	1.44436	1.36122	1.46761	2.70205	0.94165	0.81378	0.705394	0.752721	0.707526	0.661638	0.77621	0.607646	0.811989
0.479492	1.70039	2.21167	1.71235	1.74057	1.9015	2.0686	1.6531	2.46123	3.16903	1.58458	1.75878	1.26015	1.33184	1.39672	1.45376	1.34487	1.53595	2.64413	0.931895	0.795228	0.735918	0.765174	0.734537	0.702775	0.813545	0.624058	0.834365
0.48125	1.73089	2.2953	1.75168	1.69538	1.98307	2.07077	1.55935	2.64242	2.97705	1.50158	1.71908	1.27182	1.27629	1.43493	1.50335	1.30856	1.4919	2.48068	0.867516	0.748957	0.726055	0.752802	0.723588	0.72599	0.839174	0.564595	0.833269
0.483008	1.64845	2.14547	1.59757	1.72496	1.92413	2.21639	1.56207	2.54579	3.13888	1.57323	1.70527	1.21214	1.27073	1.41147	1.53197	1.33988	1.55457	2.51757	0.954372	0.794822	0.758743	0.736674	0.733564	0.691204	0.857756	0.610646	0.802061
0.484766	1.62165	1.94251	1.58638	1.64582	1.87571	2.05776	1.59548	2.46564	3.27322	1.54414	1.65003	1.23181	1.24296	1.39479	1.4992	1.33093	1.43003	2.48861	0.952203	0.84943	0.776489	0.755223	0.743604	0.728559	0.834186	0.579984	0.760296
0.486523	1.8393	2.07796	1.60875	1.72441	1.8415	2.01139	1.62923	2.14158	3.11984	1.62928	1.64899	1.21199	1.24971	1.37351	1.54071	1.25901	1.43392	2.56121	0.885813	0.793561	0.753375	0.724719	0.745863	0.765995	0.772761	0.669561	0.820943
0.488281	1.91061	2.19164	1.61821	1.63596	1.81098	2.05083	1.62105	2.13159	3.32822	1.69136	1.66901	1.23517	1.18696	1.36601	1.59599	1.29669	1.4506	2.54376	0.885242	0.761537	0.763295	0.725543	0.754295	0.778217	0.799906	0.680524	0.7643
0.490039	1.76923	2.15592	1.54103	1.5779	1.70572	2.24369	1.74276	2.18781	3.17591	1.62006	1.70976	1.11814	1.23605	1.32708	1.5547	1.36827	1.38177	2.41324	0.915686	0.793051	0.725579	0.783351	0.778017	0.692919	0.785117	0.631577	0.759858
0.491797	1.68431	2.16855	1.58306	1.81807	1.6994	2.14791	1.85867	2.33207	3.37899	1.73286	1.63311	1.17049	1.28665	1.32466	1.485	1.40131	1.51635	2.46521	1.02882	0.753086	0.739381	0.707701	0.779486	0.691371	0.753929	0.650218	0.729569
0.493555	1.66411	2.05183	1.49126	1.83258	1.68256	2.13837	1.86924	2.5495	3.45674	1.61473	1.53056	1.18537	1.29851	1.31475	1.50204	1.39374	1.61466	2.587	0.970328	0.745951	0.794879	0.708568	0.781396	0.702423	0.745617	0.633323	0.748393
0.495313	1.6839	1.93423	1.74517	1.78274	1.81413	2.13881	1.89447	2.69446	3.44828	1.58494	1.59167	1.21962	1.32974	1.33385	1.52498	1.40957	1.61353	2.55288	0.941232	0.822897	0.698855	0.745894	0.735254	0.713006	0.744044	0.598831	0.740336
0.49707	1.79561	1.88545	1.73423	1.7926	1.86045	1.93511	1.86378	2.66635	3.28327	1.64772	1.6445	1.2781	1.36352	1.34038	1.49221	1.40303	1.56462	2.56637	0.917642	0.872205	0.736983	0.760636	0.72046	0.771124	0.752784	0.5868	0.781652
0.498828	1.84713	2.1128	1.59794	1.72277	1.92413	2.066	1.77753	2.45379	3.19336	1.65269	1.61067	1.20048	1.29145	1.29975	1.64165	1.35743	1.50081	2.37277	0.894732	0.762335	0.751267	0.749637	0.675502	0.794605	0.763659	0.611627	0.743034
0.500586	1.95142	2.16333	1.49372	1.62884	1.91466	2.15658	1.82799	2.3186	3.0934	1.54095	1.6666	1.11739	1.30331	1.28452	1.58725	1.37326	1.53174	2.45132	0.789654	0.770386	0.748062	0.800148	0.670888	0.736004	0.751241	0.660632	0.792436
0.502344	1.93988	2.09277	1.49531	1.56038	1.86255	2.22765	1.65003	2.28538	3.22297	1.65659	1.57234	1.13856	1.34685	1.34086	1.60473	1.29807	1.56575	2.40808	0.853965	0.75132	0.761416	0.863157	0.719905	0.720367	0.786693	0.685116	0.747161
0.504102	1.91144	1.94164	1.56819	1.69265	1.98834	2.12191	1.67696	2.46425	3.47472	1.66298	1.54403	1.20616	1.32328	1.41461	1.5831	1.27948	1.49465	2.59097	0.870013	0.795219	0.769139	0.781782	0.711456	0.746074	0.762977	0.606534	0.745662
0.505859	1.81416	1.92552	1.47	1.73153	1.89308	2.15831	1.80481	2.52744	3.51491	1.69597	1.54265	1.24415	1.27914	1.42042	1.5796	1.43331	1.53546	2.54297	0.934851	0.801157	0.846361	0.738734	0.750322	0.73187	0.794163	0.607519	0.723478
0.507617	1.85373	2.10148	1.5269	1.68087	1.9336	2.05039	1.98038	2.66217	3.19018	1.69206	1.60756	1.18619	1.21939	1.40397	1.57764	1.46772	1.563	2.70721	0.912789	0.764964	0.776863	0.725451	0.726093	0.76943	0.741134	0.587114	0.848605
0.509375	1.85579	2.21472	1.60003	1.54997	1.86519	2.00792	1.9964	2.66914	2.97546	1.68533	1.59237	1.19464	1.21999	1.38922	1.55885	1.38651	1.48461	2.47354	0.908144	0.718991	0.74664	0.787104	0.744819	0.776348	0.694505	0.556214	0.831313
0.511133	1.9473	2.21733	1.63923	1.55627	1.90466	2.06036	1.83787	2.6113	2.96382	1.69419	1.63034	1.25245	1.25182	1.44653	1.46272	1.38427	1.5183	2.48465	0.870021	0.735272	0.764048	0.80437	0.759473	0.709931	0.753192	0.581434	0.838324
0.512891	2.03181	2.08711	1.73939	1.55682	1.99097	2.22202	1.72435	2.73999	3.09446	1.74208	1.60618	1.33605	1.24356	1.41945	1.5169	1.32543	1.57174	2.35968	0.857406	0.76957	0.768116	0.798783	0.712945	0.682667	0.768652	0.57363	0.762551
0.514648	1.82735	1.97561	1.76262	1.48589	1.85308	2.06903	1.65071	2.64591	3.43611	1.63637	1.66245	1.29141	1.22539	1.38487	1.49614	1.31235	1.54194	2.42712	0.895491	0.841489	0.732666	0.824686	0.747335	0.723113	0.795019	0.582765	0.706357
0.516406	1.82405	1.98563	1.6718	1.58502	1.88255	1.90607	1.64867	2.67169	3.40914	1.66475	1.75533	1.1832	1.17315	1.34618	1.54312	1.30719	1.58858	2.48425	0.912667	0.884018	0.707742	0.740144	0.715084	0.809578	0.792875	0.594598	0.728703
0.518164	2.05613	2.10758	1.56426	1.52998	1.84361	2.04043	1.60605	2.7911	3.60377	1.79494	1.75982	1.16593	1.17645	1.39551	1.44152	1.30787	1.67215	2.57708	0.87297	0.834996	0.745353	0.768931	0.756947	0.706482	0.814341	0.599102	0.715108
0.519922	1.95843	2.26742	1.69355	1.39936	2.00781	2.09417	1.70696	2.74254	3.23937	1.76479	1.82991	1.24422	1.14612	1.42695	1.45114	1.29893	1.68851	2.48266	0.901121	0.807043	0.734683	0.819035	0.710699	0.692942	0.760958	0.615672	0.766403
0.52168	1.97533	2.17814	1.59904	1.39963	2.00991	1.98755	1.94833	2.70933	3.08652	1.65092	1.81092	1.2345	1.16023	1.42429	1.407	1.41438	1.68948	2.44577	0.835766	0.831408	0.772026	0.828958	0.708631	0.707908	0.725946	0.623579	0.792402
0.523438	1.78448	2.06228	1.76078	1.39306	2.0257	1.95071	2.00288	2.81967	3.25576	1.73783	1.7505	1.19494	1.17179	1.43831	1.485	1.37119	1.60705	2.45132	0.973857	0.848816	0.678645	0.841168	0.710031	0.76126	0.684613	0.569942	0.752918
0.525195	1.87269	2.10192	1.77946	1.49958	2.24254	1.94768	2.01447	2.61896	3.15263	1.691	1.61653	1.28797	1.12931	1.41437	1.43541	1.3564	1.4817	2.39221	0.902979	0.769076	0.7238	0.75308	0.630702	0.736983	0.673328	0.565757	0.758798
0.526953	1.91268	2.0588	1.85344	1.42017	2.20517	1.93685	1.95992	2.6027	3.05955	1.67929	1.6666	1.31609	1.15378	1.4226	1.45922	1.40664	1.54016	2.36999	0.877982	0.8095	0.710078	0.812424	0.645118	0.753401	0.717702	0.591755	0.774622
0.528711	1.96255	2.18902	1.74812	1.35609	2.24096	1.98192	1.83549	2.50026	3.29384	1.61651	1.81195	1.30831	1.14087	1.40954	1.51668	1.40922	1.54324	2.43823	0.823676	0.827745	0.748411	0.841293	0.628989	0.765259	0.767764	0.617232	0.740239
0.530469	2.08457	2.27918	1.69945	1.35472	2.2057	2.08637	1.79662	2.67053	3.38851	1.70555	1.82508	1.33329	1.13982	1.43783	1.4909	1.38823	1.57288	2.5267	0.818176	0.800759	0.784541	0.841368	0.651871	0.714591	0.772688	0.588974	0.745666
0.532227	2.12826	2.29704	1.71002	1.36211	2.21043	2.05906	1.84333	2.71002	3.18014	1.78039	1.76189	1.22246	1.16699	1.45766	1.46905	1.34315	1.5332	2.44974	0.836547	0.767027	0.714882	0.856751	0.659445	0.713457	0.728653	0.565751	0.770324
0.533984	2.12291	2.40636	1.75574	1.38019	2.11517	2.07423	1.71242	2.88727	3.32399	1.89674	1.79987	1.30091	1.16939	1.44025	1.46337	1.3225	1.70535	2.43625	0.893466	0.747964	0.740947	0.847271	0.680912	0.705501	0.7723	0.590645	0.732928
0.535742	2.23997	2.58232	1.70031	1.47192	2.06939	2.00749	1.67662	2.65845	3.32822	1.83999	1.85339	1.23996	1.20693	1.33796	1.42099	1.3096	1.63506	2.56002	0.821432	0.717722	0.729256	0.819965	0.646549	0.707843	0.781092	0.615044	0.769187
0.5375	2.19463	2.50218	1.82997	1.40949	2.00781	1.97845	1.74821	2.68586	3.47155	1.91093	1.88619	1.25716	1.23815	1.37931	1.4365	1.36586	1.58583	2.46084	0.870731	0.753818	0.686984	0.878442	0.686972	0.726072	0.781289	0.590436	0.708861
0.539258	2.16042	2.5392	1.61563	1.55435	1.86939	1.88701	1.86617	2.73999	3.01671	1.92867	1.9359	1.23263	1.22674	1.41437	1.47845	1.36638	1.57547	2.49575	0.89273	0.762408	0.762941	0.789231	0.756594	0.783489	0.732182	0.57499	0.827309
0.541016	2.26883	2.64591	1.58479	1.5497	1.83255	1.97195	1.90572	2.94023	2.91252	2.09043	1.86892	1.1909	1.2308	1.37858	1.54421	1.35382	1.65207	2.4061	0.921368	0.706345	0.751461	0.794218	0.752275	0.783087	0.710398	0.561884	0.826121
0.542773	2.23915	2.49129	1.64746	1.51547	1.96255	1.89611	1.8239	3.05708	3.09076	2.08617	1.91623	1.25656	1.17014	1.36698	1.54486	1.37137	1.75831	2.33032	0.931679	0.76917	0.762725	0.772134	0.696532	0.814757	0.751888	0.57516	0.753966
0.544531	2.44279	2.348	1.52837	1.45659	1.95044	2.00055	1.80344	2.75927	3.10609	2.02729	1.90069	1.268	1.12405	1.42211	1.4909	1.30994	1.75264	2.44934	0.829908	0.809493	0.829642	0.771702	0.729122	0.745243	0.726355	0.635183	0.788559
0.546289	2.34633	2.47822	1.55406	1.46289	1.90887	1.95202	1.80378	2.80759	3.37476	2.12874	1.86133	1.24632	1.14522	1.36649	1.46709	1.2504	1.62843	2.40372	0.907265	0.751074	0.801975	0.78285	0.715867	0.751575	0.693212	0.580008	0.712263
0.548047	2.33272	2.27439	1.66811	1.40839	1.85834	2.00012	1.71174	2.7746	3.07225	1.98401	1.92486	1.23787	1.24071	1.39164	1.51777	1.24283	1.71151	2.46005	0.850512	0.846317	0.742077	0.880938	0.748862	0.758841	0.726066	0.616847	0.800734
0.549805	2.36075	2.31838	1.50084	1.33309	1.93466	1.94248	1.74105	2.66472	3.15052	1.9794	1.8489	1.22216	1.2332	1.45959	1.54552	1.30873	1.63037	2.48544	0.83846	0.797496	0.814316	0.925072	0.754446	0.795643	0.751691	0.611833	0.788899
0.551563	2.28573	2.35192	1.63296	1.3706	1.96307	2.00142	1.91049	2.67402	3.19124	1.98614	1.74152	1.22882	1.11324	1.45766	1.50073	1.40853	1.59296	2.5632	0.868929	0.740469	0.752509	0.812229	0.742538	0.749833	0.737263	0.595717	0.803197
0.55332	2.19711	2.39765	1.60494	1.40456	1.85255	1.85103	1.96572	2.78784	2.97017	2.03757	1.90207	1.26748	1.14432	1.44847	1.44699	1.45706	1.60753	2.46283	0.92739	0.793306	0.789736	0.814719	0.781877	0.781718	0.741233	0.576622	0.829187
0.555078	2.32242	2.21646	1.53083	1.29283	1.9236	1.88874	1.8764	2.78064	2.88449	2.10072	1.86374	1.16996	1.15153	1.43178	1.42885	1.40492	1.56073	2.26209	0.904538	0.840864	0.764267	0.890703	0.744324	0.756511	0.748732	0.561283	0.784224
0.556836	2.46463	2.1581	1.46053	1.38238	1.98623	1.96198	1.83719	2.64382	2.90512	2.15073	1.68973	1.19539	1.13621	1.4712	1.54967	1.33695	1.60494	2.14188	0.872638	0.782971	0.818461	0.821927	0.740699	0.78985	0.727716	0.607055	0.737278
0.558594	2.54543	2.23693	1.50638	1.32514	2.05676	2.10977	1.72128	2.7681	3.11984	2.11455	1.7139	1.17632	1.07496	1.42525	1.48085	1.35812	1.72268	2.18433	0.830725	0.766182	0.780895	0.811202	0.692963	0.701901	0.789016	0.622333	0.700141
0.560352	2.43495	2.34582	1.51399	1.35061	2.12202	2.03133	1.68992	3.02084	3.0183	2.0585	1.66694	1.193	1.11955	1.44146	1.4732	1.3502	1.75167	2.32199	0.845397	0.710602	0.787979	0.82892	0.679287	0.725243	0.798976	0.579862	0.769305
0.562109	2.31623	2.33624	1.45083	1.35527	2.08044	2.0517	1.69878	2.8796	3.02094	2.13477	1.80988	1.18522	1.15948	1.42767	1.4448	1.32474	1.78665	2.3569	0.921655	0.7747	0.816928	0.855539	0.686236	0.704198	0.779816	0.62045	0.780188
0.563867	2.38878	2.47648	1.49187	1.35992	2.0957	2.01876	1.67458	2.60363	2.97123	2.04289	1.92865	1.14596	1.17825	1.48232	1.50532	1.34539	1.72997	2.24543	0.855202	0.778788	0.768135	0.866411	0.707316	0.745667	0.803418	0.664445	0.755723
0.565625	2.30923	2.45209	1.3589	1.59242	2.00518	1.93858	1.63469	2.64753	2.92786	1.93506	1.79745	1.16637	1.25917	1.47459	1.47277	1.32749	1.60915	2.22004	0.837967	0.733029	0.858325	0.79073	0.735388	0.759715	0.812075	0.607793	0.758245
0.567383	2.35416	2.59321	1.43632	1.6554	2.13412	1.91257	1.67935	2.40292	3.01354	2.01061	1.84234	1.13369	1.25542	1.49611	1.43562	1.30942	1.49951	2.30612	0.854069	0.710448	0.789304	0.758378	0.701041	0.750624	0.779721	0.624037	0.765254
0.569141	2.34262	2.5466	1.45697	1.52478	2.24254	1.89827	1.69605	2.50792	2.95642	1.96911	1.84959	1.14013	1.20633	1.49828	1.49789	1.40165	1.53563	2.33746	0.84056	0.726296	0.782533	0.791149	0.66812	0.789081	0.826418	0.61231	0.79064
0.570898	2.30634	2.50827	1.31981	1.41497	2.3899	1.96112	1.84844	2.38457	3.07806	2.122	1.96076	1.08554	1.20287	1.60396	1.44895	1.38685	1.55231	2.33389	0.920072	0.781718	0.822492	0.850108	0.67114	0.738841	0.750282	0.65098	0.758235
0.572656	2.35168	2.65375	1.3793	1.49548	2.46621	1.75742	1.81299	2.47703	3.07225	2.1674	2.09404	1.12943	1.22389	1.53794	1.40395	1.42832	1.56219	2.1637	0.921639	0.789087	0.818846	0.818396	0.623605	0.798868	0.787827	0.63067	0.704274
0.574414	2.43207	2.60061	1.31736	1.53984	2.33622	1.8584	1.79458	2.30536	2.88661	2.23977	1.9984	1.11201	1.16309	1.46588	1.40111	1.44725	1.57369	2.19861	0.920932	0.768434	0.844122	0.755331	0.627459	0.753931	0.806456	0.682622	0.761659
0.576172	2.13857	2.48606	1.2537	1.5245	2.35779	1.93078	1.76696	2.24379	2.94426	2.27028	1.89965	1.08516	1.16564	1.49877	1.407	1.34728	1.60753	2.1879	1.06159	0.764121	0.865571	0.764603	0.635665	0.728724	0.762482	0.716435	0.743108
0.57793	2.30098	2.44817	1.31416	1.3769	2.26464	1.94508	1.82151	2.2352	3.09551	2.13477	1.78399	1.09593	1.1176	1.51086	1.4968	1.32887	1.49643	2.31922	0.927764	0.728702	0.833939	0.811676	0.66715	0.769531	0.729541	0.669486	0.749218
0.579688	2.38054	2.45775	1.31367	1.41305	2.09833	2.00012	1.81299	2.16179	3.10292	2.12626	1.88515	1.09286	1.10303	1.4047	1.52149	1.37877	1.45692	2.31009	0.893182	0.767022	0.831917	0.780606	0.669437	0.760697	0.760494	0.67394	0.744489
0.581445	2.49143	2.39895	1.39786	1.401	2.10307	2.07077	1.84333	2.15297	2.86916	2.28695	1.92589	1.10588	1.12871	1.42501	1.5394	1.402	1.44396	2.35809	0.917928	0.802805	0.791124	0.805644	0.677587	0.743398	0.760578	0.670685	0.821877
0.583203	2.51245	2.59756	1.43522	1.42044	2.16412	1.95808	1.86549	2.18316	2.62481	2.33377	1.96525	1.14768	1.19507	1.50433	1.52236	1.39683	1.5055	2.24979	0.928884	0.756576	0.799656	0.841334	0.695123	0.777476	0.748776	0.689597	0.857123
0.584961	2.48359	2.58537	1.40007	1.43769	2.11675	2.10284	1.8256	2.30071	2.90195	2.17202	1.92865	1.06796	1.16219	1.52271	1.43912	1.40079	1.58243	2.09428	0.874546	0.745989	0.762793	0.808369	0.719359	0.684371	0.767303	0.687801	0.72168
0.586719	2.34756	2.53397	1.32326	1.50506	2.15465	1.89394	1.70287	2.48516	2.85488	2.12023	1.94039	1.0465	1.16534	1.38705	1.44939	1.38651	1.6098	2.15735	0.90316	0.765752	0.790852	0.774281	0.643748	0.765278	0.814218	0.647766	0.755673
0.588477	2.23791	2.50305	1.13694	1.43167	1.9636	2.03956	1.77071	2.49236	2.75968	2.00813	1.97768	1.02848	1.16759	1.40373	1.4909	1.45981	1.60559	2.21408	0.897323	0.790109	0.904601	0.815545	0.714877	0.730991	0.824418	0.644205	0.802298
0.590234	2.25894	2.52091	1.31945	1.39251	1.8736	1.97368	1.91322	2.44706	2.83266	2.01416	1.77156	1.05188	1.15738	1.46056	1.42929	1.51866	1.66988	2.22718	0.891641	0.702747	0.797216	0.831148	0.779545	0.724173	0.79377	0.682404	0.786248
0.591992	2.35292	2.52657	1.27434	1.45522	2.11833	1.89091	1.84265	2.5962	2.64756	2.0844	1.7505	1.10812	1.17195	1.4284	1.3644	1.49164	1.74195	2.18473	0.885876	0.692836	0.869562	0.805338	0.674304	0.721559	0.80951	0.670964	0.825186
0.59375	2.46958	2.51524	1.32448	1.52231	2.00834	1.89091	1.79424	2.60572	2.82156	2.08617	1.87307	1.09107	1.22644	1.43299	1.37314	1.46411	1.65628	2.03596	0.844748	0.744686	0.823769	0.805645	0.713522	0.726181	0.816007	0.635632	0.721573
0.595508	2.42794	2.66942	1.33395	1.51246	1.99465	1.79383	1.7731	2.41361	2.68246	2.05424	1.9839	1.16937	1.18621	1.52271	1.34736	1.43486	1.63118	2.12125	0.846084	0.743193	0.87662	0.784293	0.763394	0.75111	0.809237	0.675826	0.790786
0.597266	2.26471	2.7169	1.32768	1.61433	2.20464	1.75049	1.83037	2.14251	2.87973	2.08227	1.94661	1.15119	1.19567	1.53963	1.38887	1.46205	1.57611	2.17838	0.919443	0.716482	0.867072	0.74066	0.698359	0.793421	0.798769	0.735638	0.756452
0.599023	2.3117	2.67596	1.54165	1.56394	2.22675	1.83847	1.8314	2.31953	3.14258	2.16173	1.80229	1.1316	1.20993	1.44895	1.37205	1.44381	1.50081	2.34262	0.935125	0.673511	0.734021	0.773643	0.650704	0.746301	0.788364	0.647032	0.745444
0.600781	2.40692	2.51829	1.49359	1.60529	2.02413	1.8896	1.78776	2.54904	3.00137	2.15712	1.89068	1.14656	1.19146	1.38197	1.39411	1.38427	1.58664	2.36444	0.896214	0.750776	0.76765	0.742211	0.682749	0.737781	0.774305	0.622447	0.787786
0.602539	2.24946	2.36673	1.45709	1.55134	1.83519	1.88224	1.7223	2.4013	2.88185	2.12448	1.78848	1.18223	1.21488	1.3162	1.388	1.35123	1.54664	2.21686	0.944443	0.755675	0.811361	0.783119	0.717201	0.737418	0.784551	0.644085	0.76925
0.604297	2.32283	2.32186	1.58393	1.6083	1.70835	1.8298	1.74276	2.52558	2.66289	2.24828	1.78537	1.16982	1.19311	1.28041	1.42142	1.3416	1.6545	2.15021	0.967907	0.768938	0.738555	0.741847	0.7495	0.776821	0.769813	0.655098	0.807472
0.606055	2.34921	2.35061	1.52985	1.68909	1.83045	1.83196	1.83106	2.59736	2.75439	2.24296	1.80298	1.22747	1.26533	1.33216	1.37795	1.41043	1.63345	2.19504	0.954772	0.767026	0.802348	0.749121	0.727776	0.752169	0.77028	0.628887	0.796925
0.607813	2.33479	2.38589	1.48204	1.71565	2.00044	1.89134	1.92276	2.56182	2.88714	2.04892	1.85373	1.15097	1.24191	1.46274	1.43322	1.44897	1.6945	2.27359	0.877564	0.776957	0.776611	0.723871	0.731206	0.757782	0.753587	0.661445	0.78749
0.60957	2.41846	2.60017	1.46127	1.70524	2.04307	1.8142	1.90128	2.70073	2.82685	2.11313	1.7177	1.20893	1.28289	1.47531	1.39477	1.46738	1.75523	2.16926	0.873749	0.660608	0.827311	0.752323	0.722104	0.768809	0.771783	0.64991	0.767377
0.611328	2.21236	2.66899	1.57987	1.5842	2.0957	1.835	1.91049	2.63244	2.6264	2.10568	1.82197	1.22224	1.27539	1.44484	1.40831	1.48287	1.67458	2.03199	0.951782	0.682643	0.773632	0.805067	0.689431	0.767475	0.776171	0.636134	0.773679
0.613086	2.29068	2.56315	1.61145	1.61159	1.98728	1.835	1.89753	2.65636	2.69621	2.14577	1.83094	1.17632	1.28334	1.3781	1.37423	1.44243	1.67328	2.05976	0.936739	0.714333	0.729975	0.796324	0.693459	0.748902	0.76016	0.629916	0.763946
0.614844	2.32819	2.45688	1.59302	1.62774	1.99834	1.81679	1.97015	2.54114	2.82737	2.03225	1.86374	1.27443	1.21263	1.39817	1.39411	1.42144	1.66179	2.08475	0.87289	0.758581	0.800012	0.744977	0.699668	0.767348	0.721488	0.653953	0.737346
0.616602	2.24451	2.47953	1.62657	1.56942	2.00781	1.80423	1.92685	2.68284	2.94531	2.08617	1.80332	1.28303	1.17375	1.39092	1.41137	1.52055	1.6843	2.16529	0.929455	0.727284	0.788797	0.747888	0.692753	0.78226	0.789135	0.627803	0.735164
0.618359	2.42753	2.27221	1.69466	1.53272	1.91992	1.74745	1.8614	2.58133	2.87021	2.09469	1.7833	1.23196	1.16444	1.41824	1.39193	1.52898	1.6213	2.19504	0.862886	0.784828	0.726967	0.759721	0.738699	0.796548	0.821414	0.628087	0.764766
0.620117	2.4502	2.31707	1.54828	1.49246	1.99255	1.91431	1.89787	2.47308	3.0347	2.12555	1.67316	1.25686	1.20663	1.44774	1.37817	1.51109	1.68268	2.12562	0.867497	0.7221	0.811777	0.808479	0.726579	0.719928	0.796198	0.680399	0.700438
0.621875	2.4737	2.38327	1.72452	1.58557	1.8815	1.73575	2.03186	2.5495	2.70944	2.30291	1.75084	1.35557	1.25002	1.43976	1.36047	1.50386	1.62713	2.04627	0.930958	0.734637	0.786058	0.788368	0.765221	0.783793	0.74014	0.638214	0.75524
0.623633	2.4432	2.45645	1.79986	1.64253	1.86519	1.73358	1.91015	2.56995	2.793	2.32136	1.88895	1.38668	1.21653	1.45476	1.33228	1.46205	1.64948	2.06651	0.950131	0.768976	0.77044	0.740646	0.779953	0.768515	0.76541	0.641834	0.739888
0.625391	2.51698	2.6176	1.74824	1.63788	2.10623	1.70801	1.8706	2.60386	2.70044	2.22842	1.81541	1.33344	1.238	1.50409	1.37314	1.41507	1.65871	2.1633	0.885353	0.69354	0.762731	0.755859	0.714114	0.80394	0.756479	0.637019	0.801092
0.627148	2.50214	2.57361	1.65742	1.64144	2.35569	1.66554	1.72639	2.57041	2.62587	2.18833	1.69456	1.37404	1.24116	1.57107	1.40853	1.33747	1.63004	2.17679	0.874584	0.65844	0.829027	0.756141	0.666925	0.845692	0.774718	0.634157	0.828979
0.628906	2.64312	2.56577	1.78413	1.57654	2.47411	1.75179	1.74242	2.5135	2.80252	2.33732	1.73841	1.36357	1.22855	1.59162	1.45966	1.40578	1.61984	2.30374	0.884303	0.677541	0.764281	0.77927	0.643312	0.83324	0.806798	0.644457	0.822026
0.630664	2.56934	2.54051	1.81215	1.61926	2.39411	1.70498	1.82458	2.60247	2.8406	2.25538	1.7574	1.29104	1.21458	1.62499	1.4365	1.48476	1.65758	2.2129	0.877806	0.691753	0.712434	0.750088	0.678747	0.842532	0.813754	0.636925	0.779025
0.632422	2.42053	2.5662	1.66123	1.73701	2.22359	1.67117	1.8764	2.39688	2.86228	2.16634	1.75395	1.32267	1.23996	1.55269	1.36484	1.4574	1.60041	2.40292	0.894988	0.683481	0.7962	0.713845	0.698281	0.816694	0.776701	0.667704	0.839513
0.63418	2.5479	2.52831	1.52592	1.6795	2.24675	1.73618	1.76117	2.34299	2.75968	2.22416	1.78641	1.30517	1.25437	1.48111	1.37532	1.47099	1.58777	2.23472	0.872939	0.706561	0.855336	0.74687	0.659226	0.792154	0.835237	0.677671	0.809774
0.635938	2.66538	2.50958	1.57753	1.65595	2.11044	1.72405	1.80276	2.26656	2.61318	2.22168	1.77881	1.24288	1.27329	1.44412	1.38363	1.44708	1.56073	2.13038	0.833531	0.708807	0.787861	0.768916	0.684274	0.802546	0.8027	0.688589	0.815243
0.637695	2.48607	2.50305	1.50564	1.64856	2.08728	1.67768	1.73253	2.51745	2.88132	2.3547	1.79296	1.1924	1.27359	1.59573	1.35501	1.42092	1.57628	2.31842	0.94716	0.716312	0.791956	0.772546	0.764504	0.807669	0.820142	0.626141	0.804639
0.639453	2.45598	2.4926	1.5693	1.54367	2.11991	1.70628	1.78946	2.63615	2.68193	2.41536	1.80712	1.23562	1.17014	1.61194	1.40023	1.43039	1.69499	2.2843	0.983463	0.724996	0.787372	0.758026	0.760379	0.820635	0.799337	0.642978	0.851738
0.641211	2.55367	2.53354	1.54546	1.58119	2.0857	1.85103	1.70458	2.54439	2.83319	2.29121	1.75222	1.28378	1.19747	1.60976	1.4247	1.38737	1.76365	2.30652	0.897221	0.691611	0.830682	0.757321	0.771807	0.769679	0.813909	0.693153	0.814106
0.642969	2.65549	2.30444	1.72501	1.64609	2.04623	1.86274	1.73765	2.415	2.90988	2.21955	1.75464	1.29552	1.26623	1.57687	1.46075	1.39356	1.75378	2.34461	0.835835	0.761416	0.751023	0.769234	0.770624	0.784196	0.801984	0.726201	0.80574
0.644727	2.47659	2.23737	1.57643	1.63815	2.09886	1.82676	1.83106	2.43544	3.16691	2.16102	1.77432	1.24923	1.2853	1.50578	1.38472	1.40475	1.70454	2.43863	0.87258	0.793039	0.792446	0.784603	0.717427	0.758018	0.767179	0.69989	0.770033
0.646484	2.49885	2.19512	1.46594	1.70826	2.17043	1.78906	1.80174	2.47145	3.10874	2.19898	1.74463	1.209	1.27434	1.55124	1.3644	1.40182	1.71491	2.40729	0.879997	0.794775	0.824726	0.745988	0.714714	0.762637	0.77804	0.693887	0.774362
0.648242	2.35828	2.36716	1.45648	1.53108	2.23885	1.80943	1.8031	2.41337	3.1008	2.16208	1.63345	1.20676	1.2308	1.59622	1.4306	1.43624	1.75799	2.3815	0.916805	0.690047	0.828545	0.803878	0.712962	0.790637	0.796537	0.728435	0.768027
0.65	2.26636	2.37456	1.49249	1.48233	2.0757	1.82373	1.78708	2.28514	3.23567	2.15393	1.71701	1.11126	1.14087	1.49756	1.41094	1.41989	1.65741	2.48425	0.950391	0.723083	0.744569	0.769645	0.721471	0.773655	0.794531	0.725299	0.767771
0.651758	2.32943	2.35366	1.42821	1.48206	2.20464	1.92081	1.82969	2.26006	3.21504	2.06879	1.69629	1.0732	1.10634	1.49949	1.4885	1.42385	1.51214	2.36365	0.888111	0.720704	0.751427	0.746487	0.680152	0.774932	0.778189	0.669073	0.735184
0.653516	2.41352	2.41028	1.38139	1.41633	1.97886	1.96458	1.92515	2.22196	3.06167	2.15854	1.66556	1.09182	1.1251	1.51739	1.45179	1.39047	1.54891	2.514	0.894353	0.691025	0.790377	0.794377	0.766797	0.738983	0.722264	0.69709	0.821123
0.655273	2.29027	2.34495	1.40093	1.41743	1.89834	1.87747	1.80208	2.333	2.89401	2.16315	1.70768	1.10991	1.07436	1.48305	1.35938	1.42195	1.62648	2.38547	0.944497	0.72824	0.792271	0.757962	0.781234	0.724047	0.789064	0.697163	0.824277
0.657031	2.40981	2.30531	1.41027	1.50369	1.97518	1.89827	1.77276	2.39177	3.28009	2.1032	1.6704	1.07798	1.16864	1.45718	1.4164	1.49026	1.57952	2.32199	0.872766	0.724585	0.764382	0.777182	0.737743	0.746151	0.840647	0.660396	0.707905
0.658789	2.26883	2.25479	1.32104	1.57215	1.89834	1.89784	1.79015	2.17805	2.98339	1.96627	1.65106	1.10408	1.18996	1.43735	1.36986	1.49302	1.55312	2.26645	0.866646	0.732246	0.835765	0.756899	0.757159	0.721801	0.83402	0.713076	0.759689
0.660547	2.2643	2.34756	1.24866	1.44071	1.78045	1.74962	1.82731	2.19989	2.91411	1.9457	1.572	1.03311	1.19341	1.49562	1.43126	1.47616	1.60008	2.20694	0.859295	0.669629	0.82738	0.828354	0.840025	0.818039	0.807831	0.727347	0.75733
0.662305	2.25028	2.32796	1.31035	1.4837	1.88887	1.76565	1.87538	2.56832	2.90195	1.98153	1.57683	1.06422	1.19116	1.5319	1.49855	1.53483	1.57417	2.1637	0.880569	0.677343	0.812166	0.802832	0.811012	0.848721	0.818412	0.612919	0.745604
0.664063	2.26141	2.20253	1.26218	1.48096	2.07623	1.73402	1.85322	2.40408	3.16162	2.01877	1.55749	1.09578	1.21038	1.54133	1.42383	1.5276	1.53644	2.30414	0.892705	0.70714	0.868169	0.817293	0.742368	0.821115	0.824299	0.639094	0.728783
0.66582	2.28285	2.22779	1.39761	1.59351	2.24306	1.77692	1.76117	2.25053	3.2473	1.97443	1.57234	1.04747	1.23876	1.50312	1.3963	1.4469	1.63085	2.36206	0.864899	0.705786	0.749474	0.777374	0.670119	0.785796	0.821559	0.724653	0.727392
0.667578	2.25853	2.31402	1.18659	1.645	2.22043	1.71105	1.73355	2.27097	3.11879	1.97869	1.60894	1.04276	1.15558	1.55704	1.43191	1.40131	1.55846	2.2129	0.876097	0.695299	0.878786	0.702483	0.701234	0.836863	0.808343	0.686252	0.709537
0.669336	2.19422	2.54704	1.32584	1.49794	2.1857	1.90044	1.82356	2.24914	3.33034	1.83857	1.66176	1.09735	1.1206	1.48256	1.45638	1.40853	1.52769	2.24066	0.837915	0.65243	0.827667	0.748094	0.678303	0.766339	0.77241	0.679234	0.672804
0.671094	2.25811	2.64678	1.1904	1.49986	2.05834	2.04996	1.9739	2.43846	3.29226	1.95066	1.72426	1.04987	1.20993	1.50989	1.48282	1.44036	1.62438	2.44418	0.863847	0.651455	0.881942	0.806696	0.733549	0.723339	0.729706	0.666147	0.742403
0.672852	2.29315	2.8223	1.39515	1.56229	2.21096	1.85797	1.85288	2.59248	3.25629	1.99997	1.73496	1.04613	1.22689	1.50941	1.38603	1.45551	1.65142	2.42554	0.87215	0.614733	0.749829	0.785315	0.682693	0.745993	0.78554	0.637005	0.744876
0.674609	2.25646	2.71951	1.26598	1.39744	2.23991	1.8818	1.85935	2.54253	3.45938	1.93009	1.74152	1.01719	1.20948	1.55801	1.33491	1.43176	1.77742	2.3573	0.85536	0.64038	0.803473	0.865497	0.69557	0.709376	0.770033	0.699074	0.681422
0.676367	2.26306	2.68815	1.3251	1.46919	2.0957	1.92558	1.72264	2.61966	3.13307	1.9457	1.75222	1.03723	1.13351	1.57107	1.37948	1.4765	1.77807	2.35333	0.859765	0.651832	0.782754	0.771523	0.749663	0.716396	0.857112	0.678741	0.751128
0.678125	2.32943	2.74869	1.27188	1.61131	2.25464	1.99752	1.84333	2.57575	3.26634	1.96805	1.77087	1.06392	1.23575	1.66199	1.36462	1.50713	1.75167	2.33191	0.844863	0.644258	0.836495	0.766922	0.737142	0.683156	0.817612	0.680061	0.713921
0.679883	2.25976	2.92814	1.28208	1.66088	2.52253	1.92038	1.84265	2.67216	3.09816	1.83821	1.71217	1.08008	1.27269	1.59428	1.46534	1.43434	1.79167	2.42911	0.813455	0.584731	0.842439	0.766272	0.632018	0.763047	0.778414	0.670496	0.784048
0.681641	2.17072	2.77221	1.28258	1.70524	2.20517	2.06383	1.92856	2.72861	3.33245	1.87546	1.79953	1.13504	1.21759	1.46564	1.5547	1.50007	1.7494	2.54455	0.86398	0.649129	0.88497	0.714025	0.664637	0.753306	0.777821	0.641134	0.763567
0.683398	2.04706	2.64547	1.36344	1.68525	2.03676	2.08853	1.98242	2.59898	3.46044	1.94321	1.78468	1.12906	1.30887	1.34618	1.53438	1.54412	1.69045	2.55526	0.949272	0.674617	0.828093	0.77666	0.660944	0.734667	0.778906	0.650428	0.738421
0.685156	2.08292	2.80967	1.44087	1.69292	1.93202	1.97585	1.91526	2.40199	3.07542	1.8822	1.80436	1.15665	1.28079	1.33675	1.49068	1.47099	1.65984	2.5628	0.903635	0.642196	0.802746	0.756559	0.691892	0.754451	0.768037	0.691028	0.833318
0.686914	1.98317	2.97387	1.31453	1.77754	1.93518	1.98885	1.91594	2.38759	3.10662	1.88717	1.8886	1.07933	1.25347	1.34812	1.48435	1.4488	1.6511	2.6227	0.951594	0.635066	0.821076	0.705171	0.696635	0.746333	0.756179	0.691534	0.84423
0.688672	2.0281	3.04878	1.32682	1.65595	2.04518	1.83413	1.9531	2.56298	3.08229	1.79919	1.99115	1.11784	1.23065	1.41461	1.48413	1.47788	1.63879	2.50369	0.887135	0.653096	0.842497	0.743167	0.691683	0.809172	0.756681	0.639408	0.812282
0.69043	2.05118	3.1189	1.44579	1.56339	2.02781	1.89741	2.05845	2.71235	3.05585	1.80984	2.13098	1.1562	1.22119	1.45572	1.44065	1.56804	1.71215	2.38626	0.882339	0.683247	0.799707	0.781116	0.71788	0.759273	0.761758	0.631245	0.780883
0.692188	1.98852	3.28136	1.50785	1.59379	1.94729	1.89567	2.05913	2.61083	2.94849	1.81516	2.14479	1.18133	1.30962	1.40615	1.38232	1.54825	1.69531	2.30176	0.912816	0.653629	0.783455	0.821702	0.722109	0.729195	0.751896	0.649337	0.780658
0.693945	2.0281	3.11585	1.55603	1.74468	1.87255	1.84497	1.9647	2.53858	3.25894	1.72896	2.14168	1.18986	1.31502	1.3781	1.38953	1.54034	1.69531	2.41959	0.852503	0.68735	0.764676	0.753735	0.735948	0.753145	0.784008	0.667817	0.742446
0.695703	2.03304	3.08275	1.47946	1.73317	1.81413	1.95852	1.81537	2.40896	3.35784	1.69171	2.20832	1.24505	1.21894	1.38342	1.44939	1.4987	1.67685	2.55566	0.832108	0.716346	0.841554	0.703297	0.762579	0.740045	0.825558	0.696088	0.761103
0.697461	1.79849	3.04617	1.61219	1.72469	1.90518	1.96198	1.85458	2.25889	3.43294	1.807	2.27841	1.30457	1.1805	1.49248	1.41072	1.45207	1.57369	2.61358	1.00473	0.747959	0.809191	0.684474	0.783379	0.719027	0.782963	0.696661	0.761324
0.699219	1.83065	3.20209	1.66762	1.73071	1.92939	1.861	1.78503	2.2798	3.13994	1.87404	2.14479	1.3027	1.24596	1.46975	1.44393	1.4648	1.55911	2.39816	1.02371	0.66981	0.781175	0.719913	0.761768	0.775887	0.820601	0.683879	0.76376
0.700977	1.87846	3.19643	1.57004	1.7088	1.88729	1.8714	1.94697	2.21708	3.22086	1.7513	2.12649	1.25783	1.30511	1.36529	1.40154	1.51401	1.58032	2.48346	0.932307	0.665271	0.801149	0.76376	0.723411	0.748926	0.777625	0.712795	0.771054
0.702734	1.83477	3.16855	1.66344	1.71647	1.82624	1.87487	1.88901	2.38713	3.24625	1.74137	2.15308	1.25596	1.27794	1.33216	1.50139	1.48682	1.55393	2.50131	0.949097	0.679514	0.75504	0.744516	0.729453	0.800795	0.78709	0.650962	0.770524
0.704492	1.96049	3.07666	1.6031	1.60967	1.71467	1.94551	1.75265	2.50723	3.39803	1.79955	1.99115	1.25896	1.17029	1.39019	1.51319	1.46273	1.66033	2.57153	0.917906	0.647179	0.785327	0.72704	0.810766	0.777782	0.834587	0.662218	0.75677
0.70625	2.0046	3.00348	1.40879	1.6083	1.92887	1.90087	1.82287	2.45705	3.21134	1.88646	1.93729	1.16338	1.19777	1.45452	1.48828	1.48355	1.62551	2.53741	0.941065	0.645013	0.825801	0.744741	0.754078	0.782945	0.813854	0.66157	0.790141
0.708008	1.94524	3.05009	1.43202	1.50917	1.84413	1.8597	1.94663	2.57482	3.17696	1.77862	2.04743	1.15553	1.24911	1.40397	1.31065	1.50162	1.55004	2.43942	0.914344	0.671268	0.806924	0.827684	0.76132	0.704767	0.771397	0.601998	0.767847
0.709766	1.93988	2.97474	1.38532	1.52259	1.90782	1.8389	2.05504	2.70607	3.23567	1.72576	2.11165	1.14072	1.19912	1.39309	1.32529	1.51969	1.56219	2.33389	0.889623	0.709859	0.823438	0.787554	0.730204	0.7207	0.739494	0.577289	0.721302
0.711523	1.96091	3.0122	1.37278	1.67923	1.99834	1.71148	1.97526	2.44055	3.30178	1.79387	2.09162	1.20107	1.22494	1.40736	1.31699	1.5128	1.56445	2.52472	0.914818	0.694384	0.874918	0.729468	0.704266	0.769504	0.765875	0.641024	0.764654
0.713281	1.84301	3.09843	1.39798	1.60803	2.01255	1.72925	2.04311	2.6408	3.09076	1.82509	2.01704	1.13983	1.25077	1.40373	1.32879	1.50024	1.60446	2.53186	0.990275	0.650988	0.81534	0.777826	0.697491	0.76842	0.734296	0.607565	0.819171
0.715039	1.94565	3.12108	1.50539	1.61953	1.87834	1.63477	1.97697	2.72698	3.0622	1.80026	2.19485	1.18537	1.23635	1.45452	1.36069	1.51246	1.65855	2.48941	0.925271	0.703235	0.787416	0.763403	0.774361	0.832342	0.765041	0.608199	0.812949
0.716797	1.88052	3.35496	1.42883	1.6869	1.89624	1.68851	1.94901	2.60456	3.07489	1.79636	2.18829	1.22082	1.21623	1.45983	1.36003	1.53259	1.56753	2.6469	0.955242	0.652255	0.854419	0.72099	0.769859	0.805462	0.786343	0.601841	0.860813
0.718555	1.77829	3.20601	1.48155	1.78137	1.94044	1.70845	2.01617	2.64126	3.09763	1.70129	2.04639	1.10416	1.25707	1.43976	1.3159	1.56976	1.68252	2.41641	0.956697	0.638298	0.745271	0.705676	0.741976	0.770232	0.778583	0.637012	0.780084
0.720313	1.72759	3.13807	1.52346	1.64664	1.9615	1.68938	1.92174	2.8285	3.11085	1.71299	2.09197	1.17699	1.24941	1.44799	1.36921	1.48631	1.70033	2.4057	0.99155	0.666641	0.772581	0.758767	0.738205	0.810481	0.773418	0.601143	0.773325
0.72207	1.74655	3.1642	1.48192	1.59543	1.86308	1.78256	1.85424	2.76159	3.02253	1.69845	2.02257	1.17086	1.19402	1.39551	1.39368	1.47495	1.63247	2.43188	0.972458	0.639203	0.790099	0.748397	0.749035	0.781841	0.795449	0.591134	0.804585
0.723828	1.76098	3.27744	1.52702	1.69894	1.9715	1.85363	1.7564	2.67169	3.24889	1.78465	2.00461	1.16391	1.14672	1.35924	1.32791	1.4574	1.61045	2.44141	1.01344	0.61164	0.762207	0.674962	0.689446	0.716385	0.829767	0.602782	0.751458
0.725586	1.89042	3.32404	1.60101	1.63048	1.90466	1.70628	1.73015	2.75091	3.25365	1.79352	2.10163	1.21483	1.14672	1.41921	1.31896	1.43486	1.72786	2.38864	0.948742	0.632252	0.758793	0.703303	0.745126	0.773002	0.829329	0.628106	0.734142
0.727344	1.9168	3.4203	1.46226	1.49192	1.95466	1.87227	1.74753	2.53812	3.10133	1.71477	2.13581	1.23802	1.1793	1.40349	1.30672	1.35691	1.67426	2.44021	0.8946	0.624453	0.846648	0.790461	0.718025	0.697935	0.776474	0.659644	0.786828
0.729102	1.80715	3.37282	1.52604	1.49301	1.91518	1.84063	1.63026	2.96114	3.36683	1.62041	2.09645	1.21289	1.12721	1.46395	1.30497	1.34384	1.71199	2.45688	0.896667	0.621572	0.794796	0.754988	0.764389	0.708982	0.824309	0.578153	0.72973
0.730859	1.69379	3.48345	1.63407	1.3832	1.94466	1.77215	1.47446	2.86404	3.30389	1.61651	2.0564	1.2366	1.15378	1.44992	1.33032	1.36259	1.66745	2.33389	0.954373	0.590335	0.756759	0.834138	0.745592	0.750678	0.92413	0.582204	0.706407
0.732617	1.70245	3.35496	1.55418	1.34294	1.9615	1.79859	1.54775	2.87217	3.13941	1.62431	2.19175	1.30233	1.15753	1.49417	1.36571	1.37808	1.83475	2.37991	0.954104	0.653285	0.837951	0.861937	0.761751	0.759323	0.890372	0.638803	0.758076
0.734375	1.76345	3.40026	1.60027	1.50287	2.06676	1.77909	1.63673	2.70073	2.94161	1.67539	2.25631	1.30375	1.16849	1.45935	1.39521	1.36827	1.73645	2.24344	0.950063	0.66357	0.814706	0.777507	0.706107	0.784225	0.835976	0.642954	0.762657
0.736133	1.80303	3.28528	1.58491	1.49684	2.03465	1.71971	1.61696	2.75648	2.91041	1.61899	2.13374	1.35931	1.22164	1.51811	1.38166	1.35657	1.72268	2.32477	0.897929	0.649486	0.857661	0.816143	0.746129	0.803425	0.838962	0.624956	0.798778
0.737891	1.74655	3.22256	1.68556	1.58667	2.11412	1.77172	1.67696	2.69492	3.00508	1.60374	2.15101	1.26456	1.17044	1.67094	1.42339	1.40526	1.64721	2.31168	0.918229	0.667483	0.750233	0.737675	0.79037	0.803394	0.837982	0.611227	0.769257
0.739648	1.71852	3.35976	1.73902	1.52478	2.24885	1.76565	1.75299	2.68052	2.85752	1.61757	2.20314	1.30981	1.22734	1.61048	1.3467	1.44983	1.72041	2.2129	0.941257	0.655744	0.753185	0.804934	0.716136	0.762722	0.827063	0.64182	0.774411
0.741406	1.60681	3.32927	1.80514	1.63322	2.25622	1.78992	1.76628	2.68772	3.0019	1.60196	2.18139	1.30405	1.24746	1.54834	1.31284	1.44415	1.69304	2.44934	0.996982	0.655216	0.722408	0.763805	0.686253	0.733461	0.817622	0.629917	0.815928
0.743164	1.65133	3.32927	1.79507	1.57872	2.10096	1.72188	1.68514	2.71583	2.95113	1.62609	2.15756	1.3389	1.23605	1.51303	1.30388	1.41937	1.72462	2.41364	0.984711	0.64806	0.745876	0.782944	0.720162	0.757243	0.842286	0.635026	0.817868
0.744922	1.8257	3.20688	1.67696	1.53217	2.07833	1.67161	1.62514	2.94488	3.04845	1.68178	2.09576	1.2793	1.24821	1.48256	1.34277	1.41077	1.72138	2.34421	0.921169	0.65352	0.762866	0.81467	0.713343	0.803282	0.86809	0.584535	0.768985
0.74668	1.84837	3.05923	1.63345	1.59242	1.95466	1.60226	1.6381	2.91329	3.12566	1.62396	2.09818	1.28206	1.22689	1.54761	1.37205	1.40836	1.77855	2.30454	0.878588	0.685852	0.784879	0.77046	0.791758	0.856318	0.859754	0.610497	0.737296
0.748438	1.61217	2.99782	1.59351	1.61652	2.02834	1.66511	1.56037	3.08031	2.84747	1.61119	1.96111	1.21124	1.24356	1.59525	1.40985	1.36517	1.76754	2.25217	0.999389	0.654178	0.76011	0.769283	0.786483	0.846699	0.874903	0.573819	0.790937
0.750195	1.58991	3.00174	1.46471	1.67129	2.11096	1.69978	1.46355	2.92118	3.11879	1.66475	1.9473	1.15942	1.28064	1.60275	1.45922	1.31872	1.71717	2.06809	1.04707	0.648723	0.791568	0.766261	0.759249	0.858477	0.901039	0.587835	0.663108
0.751953	1.77829	2.93031	1.49826	1.62555	2.1257	1.80683	1.61321	2.97136	2.92575	1.71654	1.82508	1.22343	1.24656	1.6129	1.44568	1.37722	1.74665	2.25257	0.965275	0.622826	0.816568	0.766854	0.758763	0.800118	0.853712	0.587828	0.769912
0.753711	1.77417	2.90723	1.73251	1.49383	2.18622	1.8311	1.66503	2.82455	2.79564	1.66262	1.79745	1.31228	1.21593	1.65329	1.39652	1.39924	1.64753	2.23154	0.937126	0.61827	0.757442	0.81397	0.756229	0.762667	0.84037	0.583292	0.798221
0.755469	1.69461	3.03789	1.59486	1.59543	2.36359	1.78906	1.64457	2.78204	2.65126	1.53173	1.80367	1.19202	1.24431	1.72511	1.36615	1.35846	1.6328	2.27002	0.903879	0.593724	0.747415	0.779921	0.729868	0.763614	0.826026	0.586907	0.856205
0.757227	1.76799	2.99477	1.48536	1.58968	2.36201	1.75265	1.72128	2.54277	2.78348	1.59416	1.82715	1.1672	1.24761	1.66368	1.28444	1.35192	1.69272	2.1637	0.90168	0.610112	0.785801	0.784821	0.704352	0.732854	0.785417	0.6657	0.777338
0.758984	1.90484	2.75653	1.44935	1.61077	2.23412	1.70151	1.65549	2.69818	2.94796	1.68	1.84614	1.18066	1.21278	1.60783	1.33709	1.365	1.71167	2.14744	0.881964	0.669731	0.814612	0.752923	0.719669	0.785825	0.824532	0.63438	0.728448
0.760742	1.82116	2.79878	1.45046	1.5727	2.39832	1.8194	1.68276	2.79876	3.05321	1.67397	1.83267	1.16667	1.2314	1.62427	1.30825	1.35571	1.7209	2.2974	0.919178	0.65481	0.80435	0.782983	0.677253	0.719059	0.805647	0.614879	0.752454
0.7625	1.7952	2.92073	1.32989	1.61652	2.59463	1.58753	1.57912	2.65776	2.94214	1.73392	1.823	1.16974	1.229	1.5747	1.35304	1.29497	1.64996	2.28153	0.965869	0.62416	0.879575	0.760275	0.606906	0.852293	0.820058	0.620811	0.775465
0.764258	1.84837	2.88937	1.35103	1.62884	2.58884	1.65297	1.454	2.67588	3.01301	1.75734	1.8451	1.09675	1.17179	1.61798	1.33207	1.25815	1.63458	2.3934	0.950749	0.638581	0.81179	0.719405	0.624983	0.805862	0.865298	0.610858	0.794356
0.766016	1.91061	2.6703	1.42563	1.54614	2.3199	1.70064	1.42503	2.68331	3.13571	1.6119	1.72667	1.12435	1.1784	1.63805	1.29842	1.26142	1.61806	2.38388	0.843653	0.646623	0.788667	0.762158	0.706087	0.763487	0.885189	0.603009	0.760236
0.767773	1.92381	2.7622	1.40154	1.50095	2.3099	1.67161	1.37934	2.80573	3.14417	1.60764	1.64174	1.18447	1.126	1.63612	1.33709	1.29067	1.65531	2.24265	0.835656	0.59436	0.845121	0.750193	0.708306	0.799884	0.935712	0.589974	0.713272
0.769531	1.80385	2.56098	1.3702	1.42784	2.37569	1.76132	1.39366	2.88355	2.73747	1.6761	1.55473	1.24916	1.12105	1.53939	1.35173	1.2929	1.73207	2.26447	0.92918	0.607085	0.91166	0.785139	0.647977	0.767452	0.927703	0.600674	0.827213
0.771289	1.78777	2.50827	1.35742	1.52231	2.35306	1.70368	1.42366	2.82501	2.88978	1.75663	1.4546	1.17281	1.21729	1.60758	1.36091	1.26451	1.64073	2.48227	0.982577	0.579922	0.863995	0.799629	0.683189	0.798804	0.888212	0.580788	0.858981
0.773047	1.82817	2.4608	1.44738	1.59543	2.2999	1.6365	1.52491	2.87147	3.01936	1.72506	1.38313	1.1058	1.22149	1.59936	1.38232	1.32887	1.59798	2.34064	0.943596	0.562067	0.764	0.765618	0.695404	0.844677	0.871437	0.556501	0.775211
0.774805	1.84919	2.40767	1.45955	1.52806	2.23464	1.72838	1.65173	2.82478	2.92257	1.68781	1.39729	1.16533	1.23095	1.56406	1.38144	1.37515	1.6566	2.38864	0.912726	0.580351	0.798415	0.805561	0.699914	0.799269	0.83255	0.586454	0.817308
0.776563	1.85991	2.39983	1.41801	1.41332	2.17096	1.72708	1.484	2.76624	2.7253	1.62609	1.42318	1.15755	1.1796	1.54108	1.35435	1.30839	1.6349	2.35016	0.87428	0.593037	0.81632	0.834631	0.709863	0.784185	0.881663	0.59102	0.862348
0.77832	1.7853	2.36673	1.37782	1.44208	2.22096	1.66727	1.47616	2.76461	2.85065	1.64205	1.49845	1.14544	1.15033	1.57639	1.28793	1.21909	1.65061	2.13514	0.919759	0.633134	0.831338	0.797688	0.709779	0.772479	0.825849	0.59705	0.749001
0.780078	1.89619	2.30662	1.40351	1.34212	2.31885	1.76695	1.43525	2.61037	2.89771	1.6573	1.48188	1.17004	1.11189	1.55946	1.25451	1.20739	1.6898	2.22519	0.874018	0.642447	0.833653	0.828458	0.672515	0.709982	0.841237	0.647344	0.767913
0.781836	1.82652	2.31315	1.4228	1.42373	2.19622	1.6261	1.37014	2.30861	2.57404	1.62644	1.49845	1.16615	1.08697	1.54447	1.27548	1.26038	1.58713	2.27121	0.890456	0.647797	0.819615	0.763467	0.703239	0.784379	0.919895	0.687483	0.882352
0.783594	1.71687	2.32535	1.42944	1.39059	2.20728	1.63867	1.50344	2.18014	2.77131	1.62963	1.36311	1.18687	1.10093	1.51739	1.29667	1.29101	1.47246	2.31763	0.949186	0.586196	0.8303	0.7917	0.687447	0.791296	0.858708	0.675398	0.836292
0.785352	1.91061	2.40723	1.25959	1.43413	2.33043	1.59273	1.59003	2.55578	2.84641	1.60374	1.37761	1.06482	1.16834	1.59428	1.36724	1.2504	1.44542	2.28748	0.839383	0.57228	0.845368	0.814667	0.684116	0.858427	0.786403	0.56555	0.803635
0.787109	1.8999	2.37282	1.43386	1.55216	2.34832	1.62913	1.60332	2.65055	2.87233	1.76017	1.39315	1.11253	1.13772	1.65111	1.3703	1.29411	1.70454	2.16688	0.926457	0.587127	0.775897	0.732987	0.703102	0.841121	0.807141	0.643089	0.754397
0.788867	1.74738	2.23868	1.44173	1.41414	2.3178	1.63694	1.63094	2.58458	2.85911	1.75272	1.33169	1.15598	1.17255	1.52101	1.36396	1.29721	1.67069	2.21686	1.00306	0.594856	0.801801	0.829156	0.656233	0.833242	0.795374	0.646408	0.775369
0.790625	1.82158	2.22561	1.37696	1.41004	2.22359	1.73012	1.58014	2.42638	2.73852	1.74315	1.3417	1.16899	1.13561	1.51449	1.35675	1.23165	1.56235	2.28549	0.956944	0.602847	0.848964	0.805379	0.681099	0.784198	0.779455	0.6439	0.834572
0.792383	1.8595	2.34538	1.50097	1.36896	2.29148	1.56673	1.62003	2.36064	2.80252	1.72576	1.32202	1.21259	1.11354	1.51545	1.28007	1.29136	1.51554	2.4545	0.92808	0.56367	0.807872	0.813423	0.661341	0.817034	0.797119	0.642005	0.875818
0.794141	1.84384	2.11585	1.57458	1.33062	2.17675	1.55676	1.73799	2.38016	3.12725	1.60267	1.3379	1.16316	1.08442	1.51086	1.30738	1.32095	1.56834	2.43426	0.869205	0.632324	0.738708	0.814971	0.694088	0.839808	0.760047	0.658923	0.778405
0.795898	1.65669	1.9939	1.47098	1.3947	2.28043	1.6469	1.76833	2.52279	3.07648	1.57749	1.28646	1.1666	1.11564	1.55922	1.27832	1.33093	1.63798	2.47037	0.952191	0.645197	0.793076	0.799917	0.683739	0.776196	0.752649	0.649273	0.802985
0.797656	1.80921	2.20383	1.34833	1.42701	2.33253	1.58796	1.85117	2.36715	3.13148	1.52109	1.23571	1.14409	1.1218	1.5597	1.25735	1.3681	1.59279	2.37991	0.840745	0.560708	0.848526	0.786118	0.668674	0.791799	0.739045	0.672875	0.759997
0.799414	1.65875	2.26786	1.50343	1.3602	2.35411	1.67161	1.77106	2.33462	3.20129	1.4998	1.26264	1.13699	1.07616	1.64821	1.22042	1.39356	1.46097	2.37515	0.904174	0.556753	0.756263	0.79118	0.70014	0.73009	0.786855	0.625782	0.741936
0.801172	1.53426	2.19207	1.38593	1.28242	2.512	1.62957	1.6606	2.48818	3.39327	1.56791	1.26402	1.14529	1.07856	1.72124	1.29493	1.34315	1.5651	2.47592	1.02193	0.576631	0.826365	0.841035	0.685205	0.794643	0.808834	0.629015	0.729655
0.80293	1.63897	2.28005	1.41346	1.30734	2.47779	1.62263	1.60401	2.39386	3.22562	1.61332	1.33307	1.11859	1.09343	1.71326	1.33097	1.28052	1.61531	2.54177	0.984349	0.584667	0.791381	0.836371	0.691445	0.820255	0.798323	0.67477	0.787996
0.804688	1.61011	2.24477	1.3804	1.25066	2.45884	1.46488	1.59207	2.35042	3.22245	1.55372	1.44701	1.16226	1.0598	1.69028	1.26608	1.26761	1.5583	2.37912	0.964977	0.644613	0.841972	0.847391	0.68743	0.864294	0.796201	0.662987	0.738296
0.806445	1.61506	2.34582	1.43055	1.2827	2.31675	1.57106	1.50378	2.25611	3.12831	1.53137	1.39418	1.1841	1.0688	1.7135	1.27963	1.24782	1.50648	2.41482	0.948184	0.594327	0.827724	0.833247	0.739614	0.814502	0.829793	0.667732	0.771927
0.808203	1.60393	2.29834	1.39257	1.22848	2.34359	1.53769	1.41787	2.09698	3.09975	1.5296	1.45737	1.11709	1.08442	1.65812	1.33622	1.23767	1.48898	2.24225	0.953659	0.634094	0.802181	0.882734	0.707515	0.868978	0.872911	0.710061	0.723366
0.809961	1.69008	2.24434	1.39048	1.39607	2.47253	1.58449	1.49832	2.21104	2.96382	1.45759	1.46358	1.13848	1.12465	1.64821	1.2663	1.30564	1.44202	2.25733	0.862437	0.652121	0.818768	0.805585	0.666608	0.799185	0.8714	0.65219	0.761626
0.811719	1.72471	2.32186	1.28135	1.35417	2.34569	1.59056	1.59276	2.18038	2.95431	1.47213	1.44839	1.17826	1.09147	1.55777	1.24642	1.32921	1.43748	2.38309	0.853555	0.623805	0.919552	0.806009	0.664098	0.783636	0.834535	0.659282	0.806649
0.813477	1.71523	2.37761	1.45218	1.22245	2.25622	1.67507	1.65889	2.27167	2.89507	1.56756	1.52228	1.14379	1.02707	1.57107	1.20666	1.3299	1.4817	2.39539	0.913906	0.640254	0.787639	0.840169	0.696328	0.720362	0.801678	0.652249	0.827401
0.815234	1.70203	2.52265	1.34255	1.35581	2.21096	1.69848	1.60708	2.29978	3.08018	1.55798	1.5751	1.16862	1.01446	1.60468	1.20688	1.32921	1.5204	2.466	0.915361	0.624384	0.870446	0.748226	0.725785	0.710564	0.8271	0.661108	0.800603
0.816992	1.66741	2.56315	1.42108	1.27092	2.09412	1.45924	1.50787	2.44497	3.12355	1.58387	1.59858	1.25043	1.05094	1.53673	1.25844	1.23991	1.5136	2.50329	0.9499	0.623677	0.879913	0.826909	0.733831	0.862392	0.822292	0.619068	0.801427
0.81875	1.66947	2.59582	1.4904	1.31994	2.23885	1.4029	1.52082	2.37435	3.16321	1.59416	1.56578	1.21192	1.07376	1.59138	1.23244	1.2141	1.43878	2.42554	0.95489	0.603193	0.813149	0.81349	0.710802	0.878493	0.798316	0.605968	0.766795
0.820508	1.70781	2.57491	1.50453	1.30324	2.36569	1.51862	1.54162	2.46471	3.2399	1.54343	1.58166	1.16869	1.06265	1.71108	1.22938	1.27088	1.51797	2.44855	0.903752	0.614258	0.776782	0.815392	0.72329	0.809539	0.82438	0.615882	0.755748
0.822266	1.75356	2.37892	1.55431	1.24107	2.36411	1.56412	1.72469	2.24891	3.21346	1.50583	1.52953	1.29336	1.03427	1.684	1.19836	1.39029	1.52477	2.52194	0.858728	0.64295	0.832111	0.83337	0.712317	0.766152	0.806112	0.678007	0.784806
0.824023	1.81746	2.34321	1.62448	1.28653	2.16622	1.52295	1.83481	2.21267	3.14576	1.4544	1.52159	1.20833	1.07331	1.65353	1.16974	1.46463	1.53158	2.51004	0.800238	0.649361	0.743824	0.834264	0.763322	0.768071	0.798246	0.692186	0.797911
0.825781	1.60722	2.60279	1.50293	1.40018	2.24675	1.45968	1.73355	2.30257	3.18701	1.41041	1.66004	1.21917	1.10529	1.62741	1.22042	1.38272	1.50145	2.44537	0.877543	0.637792	0.811194	0.78939	0.724341	0.836091	0.797623	0.652078	0.767293
0.827539	1.50623	2.71341	1.52039	1.33692	2.35306	1.52035	1.58014	2.19687	3.16215	1.46256	1.69284	1.18171	1.13111	1.56116	1.17891	1.36638	1.41335	2.32398	0.971002	0.623877	0.77724	0.846056	0.663458	0.77542	0.864718	0.643348	0.734934
0.829297	1.59321	2.61237	1.60789	1.25613	2.2978	1.51212	1.51366	2.33881	2.9945	1.43489	1.6811	1.30981	1.08757	1.50747	1.19945	1.24077	1.47829	2.27161	0.900626	0.643515	0.814612	0.865807	0.656051	0.793224	0.819712	0.632073	0.758594
0.831055	1.64185	2.72343	1.60285	1.30296	2.15675	1.48178	1.53378	2.46239	3.06749	1.43382	1.688	1.24587	1.10348	1.50239	1.23375	1.1981	1.55231	2.36365	0.873295	0.619808	0.777282	0.846904	0.696601	0.832614	0.78114	0.630407	0.770549
0.832813	1.77665	2.8419	1.48634	1.30351	2.16412	1.33269	1.61594	2.34043	3.20235	1.50441	1.71735	1.21513	1.09087	1.4446	1.20622	1.22219	1.59328	2.48901	0.846771	0.604297	0.817532	0.836874	0.667523	0.905102	0.756331	0.680764	0.777246
0.83457	1.85455	2.83406	1.43792	1.3298	2.15149	1.40203	1.62889	2.50258	3.22879	1.58529	1.77329	1.25088	1.126	1.57131	1.26303	1.264	1.53093	2.36801	0.85481	0.625705	0.869922	0.846748	0.730337	0.900853	0.775986	0.611741	0.733405
0.836328	1.80426	2.82622	1.58884	1.48233	2.4099	1.4107	1.70526	2.42127	3.24307	1.66298	1.80747	1.24572	1.15633	1.62959	1.2875	1.31286	1.53449	2.3569	0.921693	0.639535	0.784043	0.780077	0.676206	0.912663	0.769892	0.633755	0.72675
0.838086	1.85455	2.87239	1.58417	1.65403	2.552	1.65557	1.71105	2.35205	2.76232	1.61012	1.73358	1.15291	1.20618	1.71011	1.28182	1.34521	1.55879	2.30969	0.8682	0.603533	0.727771	0.729233	0.670108	0.774244	0.78619	0.662735	0.836142
0.839844	1.7548	2.75784	1.49728	1.64445	2.54884	1.58363	1.66708	2.43962	2.88978	1.59983	1.67765	1.19375	1.18471	1.73043	1.22676	1.36225	1.53514	2.34659	0.911692	0.608319	0.797275	0.720428	0.678907	0.774651	0.817148	0.629252	0.81203
0.841602	1.64474	2.57883	1.50515	1.58694	2.62726	1.53682	1.60026	2.4668	3.10186	1.56011	1.73082	1.20556	1.20693	1.7621	1.27745	1.36844	1.58194	2.40292	0.948544	0.671163	0.800959	0.760537	0.6707	0.831226	0.855139	0.641293	0.774671
0.843359	1.49634	2.68989	1.59548	1.56257	2.47411	1.60833	1.70526	2.45078	3.30707	1.69029	1.59478	1.24377	1.23981	1.66296	1.28706	1.32216	1.54437	2.54574	1.12962	0.592879	0.779562	0.793441	0.672145	0.800245	0.775341	0.630156	0.769789
0.845117	1.59115	2.63502	1.57557	1.57517	2.46884	1.71581	1.63298	2.5214	3.15475	1.63389	1.69456	1.26097	1.19912	1.61726	1.36877	1.33059	1.53708	2.27835	1.02686	0.643094	0.80033	0.761266	0.655066	0.797738	0.814819	0.609617	0.722198
0.846875	1.70492	2.72561	1.5956	1.48014	2.52463	1.90261	1.6006	2.28003	3.03681	1.50158	1.70216	1.21655	1.17165	1.58872	1.23266	1.30202	1.47441	2.22162	0.88073	0.624506	0.762443	0.791577	0.629289	0.647878	0.813461	0.646661	0.731565
0.848633	1.62248	2.75087	1.49863	1.48233	2.44463	1.66424	1.67799	2.12044	3.16162	1.53811	1.66004	1.1755	1.14898	1.59066	1.28619	1.32353	1.44493	2.26447	0.948002	0.603459	0.78438	0.775114	0.650672	0.772837	0.788763	0.68143	0.716235
0.850391	1.62124	2.58711	1.47282	1.45029	2.33937	1.72535	1.67219	2.16899	3.03575	1.4661	1.60307	1.07985	1.12705	1.63031	1.33775	1.3268	1.53595	2.27954	0.904309	0.619637	0.733185	0.777123	0.696902	0.775349	0.793452	0.708139	0.750899
0.852148	1.50582	2.69599	1.48757	1.44098	2.20464	1.78559	1.6323	2.2805	3.16956	1.59416	1.61688	1.12704	1.18741	1.57373	1.31459	1.41628	1.53141	2.29343	1.05867	0.599734	0.757637	0.824028	0.713825	0.736221	0.867656	0.671526	0.72358
0.853906	1.61011	2.72779	1.37708	1.36376	2.30832	1.75439	1.6848	2.32115	3.12143	1.54166	1.7101	1.12816	1.19447	1.62886	1.34474	1.36483	1.58664	2.21686	0.957486	0.626919	0.819238	0.875865	0.705647	0.766501	0.810082	0.683558	0.710207
0.855664	1.63443	2.81751	1.36627	1.41962	2.35938	1.59966	1.67628	2.33741	3.08229	1.58742	1.69353	1.11537	1.14732	1.62451	1.3325	1.34986	1.52105	2.16529	0.971237	0.601073	0.816364	0.80819	0.688534	0.832989	0.805271	0.650741	0.702493
0.857422	1.66205	2.77831	1.43522	1.53929	2.19728	1.58536	1.73253	2.35971	2.9506	1.59061	1.58788	1.17483	1.12796	1.51569	1.28291	1.39683	1.47311	2.32477	0.957018	0.571526	0.81857	0.732776	0.689806	0.809221	0.806238	0.624276	0.787896
0.85918	1.77665	2.82753	1.37659	1.52396	2.10833	1.52902	1.63401	2.42244	2.95325	1.62396	1.66729	1.17812	1.16489	1.47144	1.27941	1.41249	1.44866	2.31763	0.914058	0.589663	0.85582	0.764385	0.697918	0.836754	0.864434	0.598017	0.784773
0.860938	1.70863	2.86629	1.40904	1.38676	2.14675	1.49565	1.56105	2.48376	2.97705	1.56968	1.64761	1.15142	1.20708	1.52101	1.26172	1.37963	1.56073	2.32834	0.918679	0.574823	0.817166	0.87043	0.708519	0.843591	0.88378	0.628373	0.782097
0.862695	1.72058	2.79312	1.61514	1.47576	2.20201	1.45014	1.56991	2.5063	2.96065	1.63956	1.65589	1.17049	1.1784	1.52222	1.25975	1.27277	1.65158	2.27201	0.952912	0.592848	0.724697	0.798505	0.691287	0.868708	0.810727	0.658974	0.767401
0.864453	1.75232	2.84495	1.47393	1.45193	2.12991	1.50302	1.60026	2.21964	3.16903	1.65979	1.66694	1.18021	1.14612	1.51473	1.2261	1.2757	1.55587	2.17878	0.94719	0.585931	0.800723	0.789376	0.711169	0.815762	0.797184	0.700957	0.687522
0.866211	1.73254	2.91638	1.49839	1.51957	2.09991	1.54549	1.62105	2.08978	3.09922	1.73144	1.60238	1.13811	1.22945	1.56381	1.24162	1.31734	1.51862	2.17917	0.999366	0.549441	0.759555	0.809073	0.744705	0.803381	0.812644	0.726689	0.703137
0.867969	1.78819	2.90767	1.38667	1.3895	2.04886	1.43671	1.55185	2.13322	3.00243	1.62928	1.63518	1.15366	1.26638	1.53117	1.22873	1.38118	1.45287	2.23432	0.911134	0.562368	0.831965	0.911395	0.747327	0.855238	0.890021	0.681069	0.744169
0.869727	1.7651	3.01481	1.41359	1.45057	2.04676	1.55242	1.60435	2.32719	2.8279	1.62679	1.63759	1.13878	1.25902	1.45669	1.19748	1.35795	1.55457	2.26606	0.921643	0.543184	0.805597	0.867954	0.711707	0.771363	0.846417	0.668004	0.80132
0.871484	1.70822	2.87935	1.36185	1.42154	2.02939	1.49955	1.67253	2.53742	2.83742	1.6832	1.68973	1.14304	1.21188	1.46612	1.20142	1.37894	1.59733	2.26209	0.985353	0.586843	0.839334	0.852514	0.722445	0.801185	0.824462	0.629509	0.797233
0.873242	1.74944	2.69077	1.38618	1.49904	2.0757	1.48481	1.68208	2.38805	3.05638	1.7098	1.60618	1.08696	1.11309	1.49514	1.19464	1.33472	1.55296	2.23551	0.977343	0.596921	0.784138	0.742539	0.720305	0.804574	0.793494	0.650301	0.731424
0.875	1.70203	2.50871	1.29757	1.38895	2.04781	1.55762	1.58253	2.3618	2.89507	1.7208	1.55508	1.08883	1.13922	1.54399	1.22501	1.34934	1.59587	2.34897	1.01102	0.619871	0.839127	0.820199	0.75397	0.786461	0.852649	0.6757	0.811368
0.876758	1.81952	2.74521	1.31391	1.32788	2.27096	1.54116	1.424	2.38248	2.65232	1.7545	1.62275	1.07043	1.12555	1.59694	1.16602	1.31011	1.59522	2.32517	0.964266	0.59112	0.814687	0.847631	0.703203	0.75659	0.92002	0.669565	0.876655
0.878516	1.89742	2.89852	1.29069	1.41277	2.34569	1.49998	1.45741	2.48492	2.94267	1.70484	1.59547	1.07193	1.19552	1.64893	1.12429	1.26314	1.61336	2.24066	0.8985	0.550444	0.830507	0.846219	0.702963	0.749537	0.866698	0.649261	0.761439
0.880273	1.8022	2.91376	1.40425	1.57024	2.42253	1.34959	1.48264	2.41221	2.75122	1.74031	1.57786	1.10259	1.25872	1.77032	1.18765	1.27415	1.55733	2.24305	0.965656	0.541521	0.78518	0.801614	0.730775	0.880007	0.859378	0.645601	0.815293
0.882031	1.92999	2.79399	1.30347	1.71373	2.452	1.39033	1.59037	2.30791	2.61424	1.73995	1.59098	1.11089	1.31788	1.71906	1.28356	1.3108	1.54874	2.27042	0.901536	0.569431	0.852254	0.769009	0.701084	0.923206	0.824211	0.671059	0.868482
0.883789	2.01078	2.67422	1.41408	1.63048	2.472	1.46921	1.61458	2.21987	3.04527	1.75202	1.59927	1.11582	1.27073	1.60299	1.18874	1.3428	1.4885	2.23789	0.87131	0.598034	0.789081	0.77936	0.648458	0.809103	0.831676	0.670534	0.734873
0.885547	2.07633	2.64199	1.45586	1.62747	2.42148	1.48568	1.53276	2.12439	2.65496	1.77294	1.55024	1.16495	1.20933	1.60952	1.2095	1.30168	1.45595	2.08634	0.853885	0.586772	0.800181	0.743073	0.664684	0.814104	0.849242	0.685347	0.785828
0.887305	2.11878	2.35192	1.44136	1.44454	2.29201	1.35653	1.51775	2.04355	2.84536	1.79671	1.55784	1.15673	1.22239	1.53939	1.19748	1.32835	1.38339	2.12046	0.847992	0.66237	0.802524	0.846213	0.671634	0.882755	0.875207	0.676954	0.745235
0.889063	2.27584	2.52395	1.43595	1.37307	2.31201	1.40897	1.66333	2.1144	2.88291	1.82544	1.55957	1.13983	1.08322	1.67336	1.16799	1.31854	1.39894	2.14982	0.802098	0.617905	0.793777	0.788903	0.723768	0.828966	0.792715	0.661624	0.745712
0.89082	2.02356	2.86106	1.39601	1.44701	2.38885	1.36693	1.64526	2.1388	2.73905	1.63566	1.71079	1.16682	1.11655	1.70794	1.17891	1.27243	1.50534	2.11689	0.808309	0.597956	0.835827	0.771626	0.714962	0.862452	0.773392	0.703827	0.772854
0.892578	1.88465	2.90287	1.5634	1.37964	2.42727	1.41764	1.55287	2.26656	2.97387	1.65056	1.62586	1.13444	1.23876	1.67239	1.14112	1.22649	1.47603	2.29541	0.875794	0.560085	0.725625	0.897883	0.689002	0.804942	0.78982	0.651219	0.771859
0.894336	1.96544	2.75958	1.3176	1.38457	2.41621	1.39423	1.53344	2.26191	2.94637	1.76017	1.66349	1.12397	1.25692	1.61435	1.12582	1.27966	1.52461	2.32556	0.895562	0.602805	0.853045	0.907807	0.668134	0.807484	0.834502	0.674037	0.789297
0.896094	1.79478	2.777	1.59818	1.51684	2.36885	1.30105	1.60639	2.54625	2.95695	1.6534	1.82991	1.16899	1.20182	1.60009	1.15204	1.27673	1.60948	2.24463	0.921226	0.658951	0.731452	0.792322	0.675471	0.885467	0.794781	0.632096	0.759104
0.897852	1.76098	3.05096	1.53624	1.61268	2.50621	1.31015	1.57026	2.43986	3.17379	1.69348	1.75809	1.18186	1.15903	1.62765	1.14898	1.24163	1.53482	2.12839	0.961671	0.576243	0.769317	0.7187	0.649448	0.876981	0.790718	0.62906	0.670616
0.899609	1.88588	3.04965	1.5983	1.52971	2.53568	1.26942	1.4956	2.42708	3.34303	1.66688	1.76155	1.28042	1.16489	1.68351	1.11031	1.26968	1.50874	2.2371	0.883873	0.577622	0.80111	0.761511	0.663929	0.874662	0.848944	0.621628	0.669182
0.901367	1.94442	3.06315	1.63296	1.55189	2.48937	1.4146	1.6098	2.38201	3.10821	1.68674	1.66901	1.26688	1.18936	1.6279	1.14461	1.31235	1.55668	2.28073	0.867481	0.544868	0.775818	0.766396	0.653939	0.809139	0.815223	0.653514	0.733778
0.903125	1.83642	3.10845	1.62694	1.5979	2.56515	1.47398	1.58185	2.12161	2.80305	1.67043	1.78779	1.28296	1.25752	1.65933	1.19115	1.36122	1.44283	2.27558	0.909612	0.575138	0.788572	0.786987	0.646874	0.808117	0.860523	0.680064	0.811823
0.904883	1.77994	3.25827	1.52911	1.52259	2.53674	1.44624	1.53241	1.96201	2.96382	1.71158	1.87065	1.3021	1.25812	1.63225	1.24446	1.34091	1.3395	2.38348	0.96159	0.574123	0.851543	0.826305	0.643444	0.860476	0.875032	0.682718	0.804192
0.906641	1.79602	3.23301	1.7534	1.62281	2.42042	1.55589	1.69946	1.84284	2.8681	1.71619	1.78157	1.33187	1.24476	1.56913	1.18918	1.35588	1.39295	2.35611	0.95555	0.551056	0.75959	0.767038	0.648289	0.764309	0.797829	0.755868	0.821489
0.908398	1.7853	3.14939	1.70904	1.59214	2.34253	1.51905	1.70458	1.99941	3.16797	1.90845	1.77225	1.33673	1.22239	1.53552	1.22326	1.3428	1.41983	2.29303	1.06898	0.562728	0.782153	0.767763	0.655496	0.805281	0.787764	0.710124	0.723817
0.910156	1.79355	3.18249	1.73755	1.56038	2.2278	1.44061	1.63162	1.9195	3.10821	1.80558	1.90794	1.33987	1.179	1.58703	1.15007	1.33764	1.34096	2.26606	1.00671	0.599511	0.771126	0.755587	0.712375	0.798325	0.819824	0.698598	0.729055
0.911914	1.75562	3.31054	1.82677	1.3717	2.32885	1.43454	1.63435	1.92647	2.73905	1.69065	1.87065	1.4406	1.16834	1.68085	1.16711	1.31631	1.43943	2.21686	0.962989	0.565059	0.788604	0.851749	0.721752	0.813581	0.805401	0.747183	0.809353
0.913672	1.80839	3.37152	1.92743	1.33062	2.31622	1.42717	1.76049	2.04355	2.84271	1.59097	2.01186	1.29283	1.14597	1.69125	1.21583	1.33988	1.41902	2.16132	0.879772	0.596724	0.670754	0.861231	0.730178	0.851919	0.761084	0.694389	0.760303
0.91543	1.80303	3.44948	1.74652	1.42181	2.31832	1.41807	1.71821	1.99639	2.73324	1.60232	1.96525	1.29006	1.20377	1.71882	1.18503	1.40733	1.33691	2.25891	0.888683	0.569725	0.738648	0.846648	0.741406	0.835663	0.819066	0.669663	0.826462
0.917188	1.81127	3.27178	1.84214	1.42373	2.3799	1.42977	1.80276	2.11138	2.64861	1.68816	1.84993	1.34189	1.18125	1.74107	1.18918	1.41662	1.38015	2.1887	0.932032	0.565422	0.728441	0.829691	0.731571	0.831727	0.785806	0.653672	0.826355
0.918945	1.67895	3.402	1.98912	1.3465	2.38043	1.42847	1.80174	2.23892	2.70996	1.74492	1.92037	1.24759	1.19131	1.69512	1.17236	1.42729	1.47684	2.21805	1.03929	0.564481	0.627205	0.884745	0.712108	0.820708	0.792173	0.659622	0.81848
0.920703	1.78942	3.29617	1.79666	1.51109	2.36569	1.45664	1.79458	2.14181	2.77555	1.73818	1.99184	1.33097	1.27148	1.72486	1.27242	1.43813	1.47684	2.23313	0.971363	0.604289	0.740801	0.841438	0.729116	0.87353	0.801374	0.689526	0.804573
0.922461	1.84837	3.2169	1.95705	1.51547	2.42516	1.60313	1.77787	2.12602	2.69992	1.65517	1.91899	1.35004	1.24836	1.66296	1.34998	1.42746	1.4621	2.17481	0.895477	0.596533	0.689835	0.823749	0.685711	0.84209	0.802903	0.687717	0.80551
0.924219	1.86404	3.20688	1.76901	1.61734	2.25359	1.54506	1.67423	1.92067	2.73482	1.53705	2.0015	1.29493	1.20017	1.67046	1.32508	1.37636	1.37546	2.02961	0.824581	0.624128	0.732005	0.742066	0.741242	0.857623	0.822081	0.716135	0.742137
0.925977	1.79396	3.13763	1.76754	1.6732	2.532	1.52295	1.63742	1.86213	2.80675	1.57075	2.02878	1.2944	1.2272	1.74808	1.28881	1.37137	1.28703	2.14982	0.875576	0.646597	0.73232	0.733441	0.690394	0.846255	0.837519	0.691162	0.765946
0.927734	1.96915	3.23563	1.84324	1.54039	2.46937	1.49608	1.65958	1.80335	2.66607	1.71051	2.06883	1.3982	1.17044	1.79765	1.3017	1.35055	1.34031	2.2367	0.868654	0.639391	0.758554	0.759838	0.727979	0.870071	0.81379	0.743233	0.83895
0.929492	1.91433	3.098	1.7931	1.41606	2.41095	1.46835	1.72094	1.77199	2.66236	1.73747	1.93556	1.31355	1.20257	1.73429	1.20928	1.33489	1.39764	2.25058	0.907615	0.624778	0.732556	0.849238	0.71934	0.823567	0.775674	0.788741	0.845332
0.93125	1.83971	2.99129	1.69244	1.39059	2.52989	1.60486	1.66537	1.87095	2.88872	1.68426	1.95075	1.33703	1.13576	1.66949	1.19486	1.37137	1.35327	2.29224	0.915502	0.652144	0.789998	0.816747	0.659904	0.744525	0.82346	0.723305	0.793512
0.933008	1.86156	3.00958	1.6965	1.5256	2.53937	1.6508	1.71242	1.94227	2.9982	1.66653	1.98666	1.35587	1.24251	1.72559	1.30388	1.30925	1.4072	2.21607	0.895229	0.660111	0.799217	0.814439	0.679535	0.789847	0.764563	0.724513	0.739133
0.934766	1.82735	2.96821	1.70732	1.57955	2.64147	1.66944	1.76833	1.94134	2.87762	1.63992	1.92865	1.33785	1.26923	1.84505	1.26805	1.36345	1.41497	2.32794	0.897432	0.649771	0.783598	0.803542	0.698492	0.759567	0.77104	0.728864	0.808983
0.936523	1.81127	3.14112	1.74541	1.65349	2.59831	1.49478	1.70287	1.96782	2.52856	1.55656	2.01739	1.39753	1.2323	1.76621	1.21278	1.33678	1.43538	2.3454	0.859373	0.642252	0.800685	0.745273	0.679754	0.81134	0.785016	0.729425	0.927563
0.938281	1.71935	3.05052	1.61059	1.52341	2.7262	1.49565	1.76867	2.07538	2.70679	1.63212	1.94903	1.36036	1.17615	1.7725	1.16143	1.37068	1.44607	2.2609	0.949264	0.638915	0.844632	0.772051	0.650173	0.776542	0.774978	0.696773	0.835269
0.940039	1.63814	2.83232	1.58982	1.46782	2.7041	1.54592	1.77242	2.03821	2.68934	1.61686	1.76258	1.31878	1.18216	1.8876	1.1575	1.40165	1.49303	2.33231	0.987011	0.622311	0.829514	0.805383	0.698054	0.748744	0.790812	0.732522	0.867242
0.941797	1.62742	2.70122	1.65521	1.50205	2.68199	1.54072	1.72537	1.90231	3.08282	1.5374	1.76362	1.30068	1.09808	1.80442	1.20054	1.36827	1.4472	2.51797	0.944685	0.652896	0.785813	0.731055	0.672791	0.779207	0.793029	0.760759	0.816775
0.943555	1.82323	2.6115	1.6117	1.42181	2.6641	1.53769	1.72674	1.71183	3.25735	1.49306	1.76362	1.30704	1.11505	1.8228	1.18503	1.41301	1.32266	2.46203	0.818912	0.675328	0.81097	0.784243	0.684208	0.770657	0.818311	0.77266	0.755839
0.945313	1.83683	2.68554	1.66983	1.45412	2.6341	1.57886	1.77992	1.77246	2.93421	1.59487	1.82715	1.36911	1.12946	1.8598	1.19836	1.40509	1.43878	2.41046	0.868273	0.680364	0.819909	0.776726	0.706046	0.759001	0.789413	0.811743	0.821503
0.94707	1.95761	2.71298	1.86487	1.38758	2.402	1.59316	1.66162	1.88791	2.967	1.72754	1.77467	1.2701	1.14597	1.72559	1.25101	1.34951	1.41465	2.48108	0.882474	0.654139	0.681064	0.825878	0.718396	0.785237	0.812167	0.74932	0.836224
0.948828	1.93123	2.56751	1.70264	1.37991	2.27517	1.54896	1.58594	1.96201	2.93632	1.74208	1.66142	1.30195	1.12225	1.65474	1.29252	1.30942	1.40428	2.36643	0.90206	0.647094	0.764666	0.813277	0.727304	0.834447	0.825646	0.715735	0.805914
0.950586	1.69379	2.71254	1.69011	1.46974	2.30043	1.63824	1.57537	1.94157	2.95219	1.59239	1.60859	1.31743	1.09312	1.70866	1.26608	1.33007	1.37983	2.3216	0.940132	0.59302	0.779497	0.743757	0.742758	0.772834	0.844291	0.710676	0.786398
0.952344	1.53839	2.75174	1.50539	1.53601	2.21201	1.6079	1.62889	1.83541	2.92998	1.58777	1.66245	1.21925	1.09928	1.72075	1.26958	1.28964	1.36946	2.47989	1.0321	0.604146	0.809919	0.715675	0.777913	0.789591	0.791725	0.746135	0.846384
0.954102	1.69297	2.78484	1.57114	1.43797	2.16201	1.51168	1.67458	1.90138	2.99186	1.63637	1.65589	1.28401	1.17119	1.64893	1.27657	1.33403	1.36914	2.45212	0.966572	0.594609	0.817244	0.814479	0.762684	0.84447	0.796636	0.720075	0.819597
0.955859	1.84054	2.74739	1.60617	1.39826	2.24359	1.4198	1.7189	1.95319	3.196	1.64914	1.67316	1.26793	1.18276	1.62572	1.26871	1.41438	1.3625	2.42038	0.896011	0.609	0.789411	0.845876	0.724606	0.893579	0.822844	0.697578	0.757315
0.957617	1.83518	2.68772	1.48806	1.42619	2.35938	1.51515	1.70969	2.15366	2.98445	1.72186	1.68248	1.23405	1.16714	1.6366	1.258	1.35278	1.45562	2.28549	0.938253	0.625988	0.829302	0.818361	0.693659	0.830281	0.791245	0.675882	0.7658
0.959375	1.80303	2.6838	1.59843	1.46891	2.39885	1.51212	1.64253	2.03519	3.02888	1.79174	1.63414	1.21334	1.08847	1.68061	1.25079	1.33334	1.51457	2.40213	0.993743	0.608892	0.759083	0.741004	0.700591	0.827179	0.81176	0.744192	0.793076
0.961133	1.8224	2.723	1.62534	1.50561	2.45727	1.57149	1.6773	1.84261	3.00296	1.63744	1.60756	1.21169	1.13922	1.64289	1.24817	1.32284	1.42048	2.35651	0.898505	0.590363	0.7455	0.756648	0.668584	0.794257	0.788673	0.770905	0.784728
0.962891	1.7412	2.56228	1.62325	1.52286	2.43621	1.62567	1.7073	2.05284	2.90935	1.69774	1.61274	1.23256	1.20197	1.75533	1.2473	1.35278	1.44429	2.23392	0.975044	0.629414	0.759313	0.789285	0.720517	0.767252	0.792351	0.703553	0.767842
0.964648	1.72883	2.5784	1.60285	1.35116	2.39043	1.75222	1.75946	1.83193	2.7454	1.72435	1.66142	1.17251	1.14627	1.79209	1.31087	1.38462	1.42372	2.26447	0.997407	0.644361	0.731513	0.848362	0.749694	0.748122	0.786953	0.777169	0.824823
0.966406	1.72141	2.53049	1.46545	1.30241	2.30832	1.69631	1.75401	1.80428	2.79141	1.75876	1.57096	1.16361	1.07586	1.70939	1.29798	1.38376	1.36201	2.14585	1.0217	0.620813	0.794028	0.826051	0.740532	0.76518	0.78891	0.754879	0.768733
0.968164	1.66988	2.44861	1.3643	1.44646	2.33095	1.65904	1.85356	1.71787	2.76179	1.68391	1.49155	1.18447	1.07376	1.72196	1.26761	1.44019	1.3787	2.19822	1.0084	0.609142	0.868188	0.742336	0.738736	0.764066	0.776989	0.802563	0.795938
0.969922	1.68884	2.41159	1.38557	1.54258	2.29148	1.59793	1.86515	1.80823	2.7253	1.63247	1.4988	1.08449	1.10408	1.68835	1.19857	1.46824	1.334	2.14466	0.96662	0.621499	0.782705	0.71574	0.736793	0.75008	0.787198	0.737735	0.786944
0.97168	1.7952	2.44556	1.35128	1.54888	2.29201	1.47788	1.73253	1.8073	2.81891	1.65908	1.6193	1.09645	1.15993	1.68182	1.19595	1.39976	1.30242	2.29859	0.924175	0.662138	0.811421	0.748888	0.733775	0.809236	0.807926	0.720641	0.815416
0.973438	1.83724	2.51307	1.35644	1.5015	2.42148	1.50388	1.7748	1.76967	2.84377	1.62892	1.56992	1.10976	1.11865	1.69996	1.27439	1.30202	1.33513	2.19266	0.886614	0.624704	0.818146	0.74502	0.702033	0.847398	0.733615	0.754452	0.771041
0.975195	1.79643	2.5392	1.43042	1.43687	2.28411	1.54679	1.78401	1.64632	2.81627	1.58706	1.56509	1.05039	1.15768	1.73986	1.27111	1.27398	1.29076	2.19028	0.883454	0.616371	0.734319	0.805696	0.76172	0.821774	0.714109	0.784026	0.777725
0.976953	1.7313	2.62935	1.3487	1.54723	2.3678	1.54116	1.69196	1.69464	2.75492	1.61083	1.61446	1.06662	1.15783	1.73792	1.28334	1.29841	1.26371	2.27121	0.930417	0.614014	0.79085	0.748325	0.733983	0.832716	0.767399	0.745711	0.824421
0.978711	1.82323	2.67988	1.35595	1.47685	2.52832	1.52555	1.62139	1.70625	2.77237	1.61828	1.64588	1.1331	1.08201	1.77758	1.28728	1.27966	1.3314	2.25614	0.887592	0.614163	0.83565	0.732649	0.703069	0.843811	0.789232	0.78031	0.813793
0.980469	1.75686	2.42639	1.48278	1.45686	2.37885	1.63217	1.54435	1.70021	2.89137	1.72931	1.45668	1.06998	1.07661	1.70189	1.27308	1.27656	1.33885	2.33032	0.98432	0.600346	0.721605	0.738991	0.715427	0.779991	0.826601	0.787464	0.805959
0.982227	1.72553	2.44381	1.46176	1.5842	2.23675	1.65557	1.62071	1.71926	2.83742	1.72044	1.40592	0.989441	1.18636	1.59719	1.26587	1.26228	1.23294	2.27597	0.997052	0.575298	0.676882	0.748868	0.714066	0.76461	0.778842	0.717133	0.802127
0.983984	1.71605	2.58624	1.32682	1.60364	2.29727	1.67464	1.69196	1.60892	2.6391	1.68781	1.5057	0.987945	1.16879	1.57349	1.27854	1.30994	1.21075	2.30969	0.983543	0.582199	0.744596	0.728835	0.684937	0.76347	0.774213	0.752525	0.875184
0.985742	1.81663	2.53963	1.34243	1.63596	2.18622	1.63563	1.61458	1.41262	2.94743	1.67646	1.59271	1.04112	1.18696	1.58896	1.30607	1.28946	1.19051	2.22281	0.922839	0.627142	0.775546	0.725543	0.726808	0.798508	0.798639	0.842764	0.754153
0.9875	1.87805	2.75915	1.3734	1.50424	1.97518	1.65124	1.60673	1.4779	2.5788	1.77224	1.601	0.993703	1.12195	1.61121	1.28203	1.31028	1.18532	2.12839	0.943657	0.580251	0.723536	0.74586	0.815728	0.776408	0.815495	0.802034	0.825342
0.989258	1.89042	2.49869	1.48388	1.5801	2.14044	1.69935	1.57776	1.60985	2.53755	1.68249	1.51295	1.07118	1.18381	1.64627	1.35457	1.32611	1.24622	2.03318	0.890009	0.605498	0.721873	0.749199	0.76913	0.797112	0.840506	0.774122	0.801238
0.991016	1.85167	2.64373	1.43411	1.56695	2.37253	1.69458	1.57503	1.50461	2.6777	1.71158	1.46427	1.06991	1.17195	1.62814	1.35217	1.33867	1.31683	1.9943	0.924342	0.553866	0.746041	0.747915	0.686244	0.797937	0.849936	0.875194	0.744781
0.992773	1.87434	2.48824	1.38827	1.5256	2.38832	1.68634	1.68753	1.65282	2.43389	1.72257	1.41663	1.07925	1.08727	1.66151	1.38472	1.31785	1.28525	1.91655	0.919029	0.569328	0.77741	0.712684	0.69568	0.821138	0.780936	0.777609	0.787441
0.994531	1.97286	2.52831	1.52198	1.42154	2.59305	1.64604	1.59412	1.67071	2.48255	1.82793	1.56302	1.10677	1.06685	1.68279	1.30913	1.26589	1.33432	2.06175	0.926537	0.618207	0.727192	0.750491	0.648961	0.79532	0.7941	0.798655	0.830496
0.996289	1.93617	2.60409	1.48917	1.358	2.37358	1.6287	1.47821	1.69022	2.28422	1.88646	1.5934	1.12562	1.05259	1.65159	1.34518	1.23664	1.30161	1.95463	0.974323	0.611883	0.755871	0.7751	0.695822	0.825919	0.836579	0.77008	0.855711
0.998047	1.88506	2.26524	1.51141	1.43441	2.47358	1.68071	1.50207	1.74899	2.46668	1.68036	1.5865	1.09541	1.08382	1.68206	1.38778	1.30908	1.3212	2.06452	0.89141	0.700364	0.724756	0.755585	0.680011	0.82571	0.871515	0.755407	0.836964
0.999805	1.84631	2.20732	1.49568	1.47713	2.62884	1.6066	1.58389	1.73668	2.44553	1.61473	1.49293	1.06004	1.13156	1.65474	1.29012	1.37326	1.31651	2.1756	0.874574	0.676355	0.70873	0.766053	0.629456	0.803012	0.867016	0.758058	0.889626
1.00156	1.93535	2.22866	1.57778	1.54148	2.54884	1.52382	1.60128	1.78616	2.53755	1.6009	1.49431	1.06347	1.14192	1.71664	1.1859	1.45121	1.36542	2.17719	0.82719	0.670498	0.674033	0.740793	0.673499	0.778245	0.906279	0.764441	0.857989
1.00332	1.81581	2.16638	1.51449	1.42318	2.64357	1.73835	1.63264	1.70369	2.52063	1.66511	1.49224	1.12233	1.15798	1.74929	1.29667	1.40905	1.32347	2.1633	0.917007	0.688818	0.741061	0.813658	0.661713	0.745922	0.863048	0.776823	0.858241
1.00508	1.89619	2.29268	1.50871	1.62665	2.56989	1.84193	1.58798	1.69533	2.56135	1.6949	1.50743	1.17468	1.20302	1.68835	1.33906	1.33885	1.22678	2.15101	0.893848	0.657496	0.778596	0.739571	0.656973	0.726985	0.843111	0.723624	0.839794
1.00684	1.98729	2.45035	1.46742	1.68416	2.44095	1.84237	1.6756	1.74806	2.75492	1.72718	1.47532	1.04785	1.19837	1.73284	1.30716	1.37343	1.27019	2.17164	0.869117	0.602086	0.714076	0.711555	0.709905	0.709501	0.819666	0.726625	0.788276
1.00859	1.91268	2.41594	1.41248	1.579	2.50042	1.74572	1.68548	1.68047	2.89084	1.86943	1.44666	1.05742	1.12495	1.74058	1.30825	1.34642	1.29837	2.2851	0.97739	0.598799	0.748625	0.712448	0.696115	0.749406	0.798831	0.772624	0.790462
1.01035	1.83889	2.33798	1.49839	1.44345	2.38306	1.71408	1.62855	1.58034	2.75439	1.82509	1.46047	1.04261	1.09703	1.67094	1.34212	1.32594	1.29561	2.25217	0.992495	0.624674	0.695822	0.760007	0.701174	0.782995	0.814184	0.81983	0.817666
1.01211	1.82446	2.34277	1.51719	1.37635	2.32411	1.73315	1.63605	1.72925	2.72001	1.73463	1.44045	1.0053	1.06625	1.647	1.35064	1.23733	1.28994	2.28788	0.950764	0.614849	0.662603	0.774693	0.708657	0.779296	0.756288	0.745957	0.841126
1.01387	1.79602	2.37282	1.45992	1.37608	2.39779	1.70108	1.58764	1.77594	2.70203	1.60587	1.42698	1.00066	1.08697	1.64869	1.38406	1.31493	1.30096	2.24662	0.894125	0.601386	0.68542	0.789904	0.687587	0.813639	0.828228	0.732546	0.831455
1.01562	1.71729	2.45383	1.43411	1.48616	2.4199	1.74225	1.60708	1.70974	2.62217	1.58884	1.46565	1.00485	1.14552	1.63443	1.47277	1.31785	1.31391	2.15021	0.925203	0.597291	0.700675	0.770791	0.675411	0.845324	0.820033	0.76849	0.820013
1.01738	1.71564	2.4216	1.46717	1.48589	2.36937	1.76869	1.61628	1.68023	2.3609	1.6048	1.572	1.07783	1.12525	1.6308	1.38297	1.32405	1.30209	2.04588	0.935397	0.649155	0.734634	0.757292	0.688282	0.78192	0.819196	0.774947	0.866565
1.01914	1.77871	2.13502	1.426	1.33993	2.09254	1.74875	1.5481	1.7562	2.36672	1.66688	1.45253	1.03177	1.09703	1.61726	1.3384	1.36896	1.33691	2.04627	0.93713	0.680338	0.72354	0.818721	0.772866	0.765347	0.884285	0.761254	0.864602
1.0209	1.81704	2.125	1.50724	1.35636	2.14938	1.70324	1.56651	1.83564	2.62376	1.73995	1.49224	1.07723	1.09538	1.60613	1.3384	1.38857	1.39667	2.19822	0.957574	0.70223	0.714709	0.807585	0.747253	0.785795	0.886414	0.760863	0.837812
1.02266	1.77211	2.20209	1.52063	1.41633	2.18517	1.81333	1.71787	1.74597	2.47144	1.71654	1.49189	1.064	1.08382	1.60879	1.3727	1.47908	1.35667	2.2006	0.968642	0.677489	0.699708	0.765226	0.736232	0.757008	0.860995	0.777027	0.89041
1.02441	1.87104	2.12935	1.44468	1.42181	2.08412	1.8779	1.67458	1.81357	2.56664	1.69065	1.41006	1.1248	1.08337	1.57325	1.34081	1.4691	1.36914	2.21845	0.903585	0.662203	0.778578	0.761962	0.754872	0.71399	0.877297	0.75494	0.86434
1.02617	1.84631	2.16333	1.45758	1.47521	2.14201	1.81116	1.56889	1.84122	2.47673	1.75521	1.44563	1.1331	1.15918	1.51497	1.29864	1.30908	1.38372	2.2359	0.950657	0.668243	0.77738	0.785775	0.707263	0.71702	0.834397	0.751522	0.902765
1.02793	1.73584	2.14112	1.3911	1.49356	2.18254	1.69068	1.49355	1.85841	2.72371	1.69561	1.42353	1.04067	1.17225	1.57059	1.34234	1.28964	1.36201	2.19663	0.976828	0.664855	0.748091	0.784868	0.719614	0.793963	0.86347	0.732893	0.806483
1.02969	1.73378	2.223	1.41383	1.5245	2.17096	1.59446	1.46696	1.92485	2.91041	1.65588	1.3783	1.08165	1.11564	1.65183	1.30192	1.28207	1.39116	2.47116	0.955074	0.620019	0.765046	0.731809	0.760877	0.816523	0.873961	0.722741	0.849076
1.03144	1.66782	2.04399	1.48487	1.5905	2.10044	1.6482	1.5573	1.90115	2.89613	1.68249	1.3058	1.12846	1.16114	1.54834	1.3526	1.32543	1.3144	2.34183	1.00879	0.638846	0.759974	0.730044	0.737151	0.820653	0.851104	0.691371	0.808607
1.0332	1.77459	1.82883	1.4609	1.47001	2.19991	1.70801	1.64628	1.66467	2.67665	1.72683	1.23881	1.12532	1.13096	1.57445	1.30629	1.37051	1.2914	2.27716	0.973089	0.677379	0.770291	0.769356	0.715692	0.764799	0.832487	0.775772	0.850753
1.03496	1.82323	1.78441	1.54791	1.3654	2.21727	1.62307	1.67969	1.73343	2.67294	1.72257	1.23018	1.14259	1.11535	1.61798	1.31306	1.3533	1.32476	2.18155	0.944793	0.689406	0.73815	0.816864	0.729716	0.808998	0.805684	0.764245	0.816162
1.03672	1.81086	1.78441	1.48597	1.41907	2.07939	1.6027	1.63844	1.80126	2.87868	1.6236	1.22673	1.13646	1.11174	1.60831	1.28815	1.35881	1.30031	2.26526	0.896592	0.687471	0.764793	0.783428	0.773454	0.80374	0.82933	0.721888	0.786911
1.03848	1.80674	1.69948	1.61379	1.50944	2.00255	1.66207	1.72537	1.74342	2.81257	1.64169	1.21395	1.14805	1.16579	1.59187	1.33163	1.37532	1.33011	2.26764	0.908651	0.71431	0.711402	0.772332	0.79492	0.801186	0.797117	0.762931	0.806254
1.04023	1.85208	1.72474	1.46975	1.43934	1.90782	1.8571	1.79185	1.66304	2.79987	1.6683	1.32444	1.21543	1.11144	1.4903	1.34692	1.43985	1.29173	2.35651	0.900769	0.767907	0.826965	0.77219	0.781157	0.725283	0.803554	0.776725	0.841648
1.04199	1.86033	1.86934	1.53182	1.45303	1.90413	1.8727	1.79219	1.5448	3.15263	1.8031	1.34619	1.20085	1.08547	1.43275	1.37445	1.5011	1.26306	2.41959	0.969237	0.720143	0.783939	0.747038	0.752444	0.73394	0.83758	0.81762	0.76748
1.04375	1.93287	1.94164	1.48192	1.378	2.03044	1.87617	1.74344	1.53365	2.83531	1.72257	1.30614	1.16966	1.06235	1.47894	1.36921	1.4796	1.33643	2.35254	0.891197	0.6727	0.789291	0.770937	0.728383	0.729789	0.848664	0.871402	0.82973
1.04551	1.89495	1.93946	1.55529	1.37088	2.02255	1.8584	1.80549	1.64353	2.83108	1.78217	1.29958	1.16817	1.07586	1.4637	1.43912	1.44776	1.3787	2.21091	0.940482	0.670073	0.751095	0.784797	0.723693	0.774387	0.801869	0.838863	0.780943
1.04727	1.83724	1.8358	1.55259	1.44125	1.92676	1.93685	1.73492	1.68418	3.0897	1.81374	1.38831	1.12225	1.14822	1.45234	1.51602	1.41284	1.33286	2.3811	0.987207	0.756244	0.722829	0.796684	0.753772	0.782729	0.814353	0.7914	0.770659
1.04902	1.89495	1.78833	1.58946	1.45029	1.80466	1.92514	1.81197	1.53946	3.05638	1.74031	1.28473	1.11747	1.14732	1.45476	1.54945	1.45964	1.30242	2.46799	0.918393	0.7184	0.703051	0.791098	0.80611	0.80485	0.805555	0.846022	0.807487
1.05078	1.82611	1.78441	1.46606	1.289	1.93939	1.99232	1.75742	1.60636	2.99238	1.76301	1.23018	1.14828	1.126	1.47894	1.55492	1.47581	1.34226	2.35214	0.965446	0.689406	0.783239	0.873551	0.762578	0.780454	0.839761	0.835588	0.786043
1.05254	1.82817	1.73606	1.55123	1.37471	1.99676	2.01226	1.74037	1.68441	2.98128	1.80948	1.22086	1.19808	1.20197	1.42235	1.50991	1.41456	1.311	2.41959	0.989776	0.703235	0.772342	0.874346	0.712331	0.750356	0.812788	0.778311	0.811593
1.0543	1.89619	1.80531	1.47897	1.50314	1.96097	1.97932	1.71821	1.76456	2.92733	1.81587	1.15422	1.14918	1.20993	1.41679	1.48566	1.40939	1.40396	2.51639	0.95764	0.639348	0.777011	0.804932	0.722495	0.75059	0.820267	0.795643	0.859617
1.05605	1.91474	1.72082	1.52248	1.52806	1.92676	2.03739	1.65071	1.80916	3.1008	1.73357	1.14835	1.15665	1.14432	1.53504	1.52935	1.39855	1.41967	2.37039	0.905382	0.66733	0.759719	0.74887	0.796694	0.750642	0.847242	0.784712	0.764444
1.05781	1.85208	1.65505	1.47541	1.58612	1.96518	2.00446	1.69026	1.77896	2.84747	1.82438	1.18426	1.182	1.19386	1.50046	1.52651	1.35726	1.46194	2.46441	0.985043	0.715543	0.801139	0.752696	0.763522	0.76156	0.802988	0.821793	0.865474
1.05957	1.91597	1.66246	1.60285	1.6157	2.23306	2.04259	1.86174	1.90162	2.5677	1.9269	1.21913	1.18903	1.17765	1.53842	1.5512	1.41369	1.36995	2.30612	1.0057	0.733332	0.741824	0.728881	0.68893	0.759427	0.759342	0.720414	0.89813
1.06133	1.98811	1.56402	1.5607	1.52478	2.04833	2.01139	1.96776	1.76293	2.6539	1.96556	1.24434	1.16219	1.22599	1.61629	1.5335	1.48665	1.39489	2.26566	0.988658	0.7956	0.744659	0.804048	0.789075	0.76241	0.755503	0.791233	0.853708
1.06309	1.95637	1.61629	1.55062	1.58311	1.96255	2.0803	2.04651	1.67884	2.81997	1.9198	1.0831	1.16413	1.21939	1.5568	1.50794	1.52038	1.3578	2.24463	0.981308	0.670115	0.750753	0.77025	0.793255	0.724868	0.74291	0.808775	0.795977
1.06484	1.97121	1.6311	1.52641	1.66855	1.91992	2.02179	1.93947	1.64167	2.65866	1.87085	1.05651	1.15845	1.20588	1.47652	1.55928	1.40268	1.40153	2.24305	0.949087	0.647731	0.758937	0.72271	0.769053	0.771239	0.723231	0.853722	0.843674
1.0666	2.0417	1.58232	1.46914	1.58995	2.07307	2.0764	1.75333	1.72507	2.74804	1.72967	1.15146	1.1224	1.19597	1.53431	1.48456	1.35278	1.36963	2.1034	0.84717	0.727706	0.763988	0.752203	0.740116	0.71497	0.771553	0.793955	0.765418
1.06836	1.97698	1.5919	1.51608	1.53765	2.23043	1.98105	1.7581	1.64004	2.793	1.74882	1.09864	1.0987	1.21533	1.5614	1.49876	1.40079	1.41611	2.19742	0.884592	0.690142	0.724694	0.790385	0.700042	0.75655	0.796764	0.863456	0.786761
1.07012	1.93617	1.48563	1.57139	1.60228	2.14149	2.10977	1.85288	1.67117	2.99291	1.82403	1.09967	1.09907	1.15453	1.5481	1.47954	1.40922	1.37011	2.16568	0.942077	0.740207	0.699426	0.720556	0.722907	0.701279	0.760559	0.81985	0.723604
1.07187	1.94194	1.49826	1.65299	1.58694	2.12412	2.0582	1.76833	1.77571	2.77872	1.9762	1.12418	1.11941	1.13681	1.54157	1.48697	1.39666	1.33675	2.3089	1.01764	0.750328	0.677203	0.716356	0.725744	0.722462	0.78982	0.752797	0.830923
1.07363	1.96709	1.60409	1.56807	1.52259	2.19728	2.03609	1.75776	1.82798	2.8919	2.03757	1.18737	1.12928	1.10168	1.63176	1.53088	1.37911	1.34598	2.42554	1.03583	0.740212	0.720173	0.72356	0.742631	0.751872	0.784584	0.736323	0.838735
1.07539	2.06231	1.70645	1.68249	1.42291	2.15096	2.05083	1.83412	1.74876	3.02041	2.04609	1.25642	1.17632	1.11399	1.67094	1.4708	1.41507	1.36752	2.35849	0.992134	0.73628	0.699155	0.7829	0.776833	0.717173	0.771525	0.781993	0.78085
1.07715	1.99388	1.72212	1.66491	1.4481	2.1978	1.92688	1.83072	1.84888	3.10133	1.89958	1.24606	1.17348	1.13291	1.59138	1.50095	1.46531	1.38955	2.25852	0.952705	0.723562	0.704828	0.782343	0.724079	0.778955	0.800406	0.751559	0.728241
1.07891	2.07097	1.60017	1.54779	1.513	1.81624	1.95115	1.84708	1.86723	2.72266	1.93789	1.18633	1.17236	1.11144	1.54036	1.5737	1.47392	1.40056	2.31525	0.935744	0.741378	0.757439	0.734593	0.848104	0.806553	0.797972	0.750071	0.850363
1.08066	2.0652	1.54312	1.52899	1.55737	1.82571	2.02223	1.70867	1.72669	2.50529	1.98011	1.08724	1.20197	1.13216	1.47192	1.60844	1.41972	1.3876	2.28748	0.958799	0.704575	0.786121	0.726972	0.806219	0.795382	0.830892	0.803618	0.91306
1.08242	2.05654	1.5331	1.64611	1.58858	1.94676	2.12451	1.71071	1.79894	2.70996	1.98153	1.11486	1.23704	1.21623	1.51231	1.5772	1.41369	1.41999	2.34024	0.963525	0.727195	0.751494	0.765609	0.776833	0.742384	0.826378	0.78935	0.863569
1.08418	2.12002	1.61019	1.64402	1.46672	2.05623	2.17261	1.71651	1.80149	2.79723	1.90916	1.14283	1.23203	1.17029	1.52198	1.60691	1.37034	1.41918	2.3934	0.900539	0.709748	0.749402	0.797898	0.740181	0.739622	0.798327	0.787781	0.855633
1.08594	2.11631	1.50305	1.58687	1.55353	2.14149	2.30653	1.7673	1.81427	2.85329	1.96095	1.18184	1.23144	1.18155	1.5718	1.61041	1.40045	1.44348	2.25257	0.926589	0.786298	0.776013	0.76056	0.733973	0.698195	0.792419	0.795623	0.789463
1.0877	2.20494	1.57143	1.82899	1.5916	1.93992	2.12407	1.77719	1.62355	2.60049	2.0319	1.15975	1.22755	1.14027	1.56381	1.57589	1.36879	1.39926	2.13038	0.921522	0.738021	0.671163	0.71643	0.806124	0.741918	0.770196	0.861853	0.819223
1.08945	2.33973	1.54051	1.77245	1.53327	2.00097	2.04866	1.71583	1.61565	2.6227	1.95811	1.17494	1.26142	1.16444	1.51303	1.57086	1.37154	1.33497	2.11015	0.836897	0.762697	0.711682	0.75945	0.756151	0.766776	0.799346	0.826271	0.80457
1.09121	2.32819	1.58537	1.66946	1.45577	1.94781	1.94551	1.75708	1.75527	2.75598	1.98259	1.11728	1.18836	1.15708	1.37907	1.46053	1.41593	1.3523	2.20853	0.851559	0.704746	0.711822	0.794826	0.708008	0.750718	0.805845	0.770423	0.801361
1.09297	2.18804	1.45993	1.66123	1.40045	1.98044	2.06556	1.72299	1.70486	2.75545	2.02267	1.06204	1.11261	1.13831	1.32926	1.50532	1.43882	1.3455	2.27756	0.924424	0.727457	0.66975	0.81282	0.671191	0.728769	0.835072	0.789213	0.826566
1.09473	2.13239	1.55314	1.73509	1.358	1.92834	2.05516	1.74992	1.69487	2.76708	1.94676	1.06273	1.19606	1.10243	1.3515	1.44131	1.46566	1.29513	2.21607	0.91295	0.684247	0.689338	0.811803	0.700863	0.70131	0.837559	0.764147	0.800868
1.09648	2.20081	1.53179	1.73915	1.35034	1.90255	2.00662	1.85117	1.65654	2.73482	1.98543	1.04477	1.23099	1.10168	1.37955	1.47298	1.43073	1.28201	2.17322	0.902133	0.682059	0.707811	0.815858	0.725106	0.734062	0.772879	0.773909	0.794649
1.09824	2.18185	1.42814	1.67462	1.46234	1.93676	1.99665	1.9531	1.72437	2.49894	2.04609	1.09587	1.19322	1.13261	1.34691	1.41749	1.46772	1.33173	2.10618	0.937775	0.767345	0.712531	0.774518	0.695443	0.709933	0.751483	0.772299	0.842828
1.1	2.24657	1.41202	1.65902	1.4314	2.13517	2.01702	1.96231	1.6944	2.43759	2.13229	1.167	1.18851	1.14402	1.37786	1.46752	1.42712	1.2527	2.13831	0.94913	0.826474	0.716395	0.799234	0.645315	0.727568	0.727264	0.739315	0.877223
1.10176	2.33479	1.42814	1.67794	1.32816	2.2178	2.03479	1.90776	1.64655	2.68352	2.1032	1.06963	1.18111	1.16264	1.39841	1.54814	1.46738	1.27343	2.12879	0.90081	0.748971	0.703902	0.875377	0.630541	0.760835	0.769163	0.773391	0.793283
1.10352	2.35869	1.42552	1.55431	1.36732	2.1878	1.99102	1.89242	1.71113	2.87762	2.1745	0.997818	1.28423	1.15513	1.37834	1.58135	1.43847	1.32638	2.26328	0.921908	0.699966	0.826241	0.844816	0.630012	0.794242	0.760123	0.775152	0.786511
1.10527	2.37394	1.34103	1.76483	1.33391	2.02097	2.12104	1.79015	1.68395	2.86281	2.19898	0.969506	1.25297	1.09282	1.32103	1.50095	1.41851	1.33319	2.2363	0.926296	0.722957	0.709967	0.819266	0.653664	0.707648	0.792401	0.791702	0.781156
1.10703	2.46834	1.30227	1.67893	1.38977	1.96518	2.13274	1.77174	1.56501	2.98128	2.17663	0.975721	1.28027	1.08142	1.30072	1.54661	1.36552	1.33626	2.17521	0.881817	0.749249	0.762552	0.778125	0.661884	0.725177	0.770722	0.853836	0.729622
1.10879	2.49266	1.34146	1.85369	1.26024	1.8736	2.19212	1.72503	1.61263	2.76655	2.16279	1.03442	1.25821	1.06265	1.32127	1.60822	1.466	1.3659	2.26963	0.867664	0.77111	0.678759	0.843209	0.705205	0.73364	0.849842	0.847001	0.82038
1.11055	2.46504	1.39765	1.6992	1.38922	1.89624	2.14661	1.77958	1.5901	2.88661	2.1706	1.01439	1.34645	1.06895	1.25985	1.61522	1.46927	1.33027	2.21766	0.880551	0.725784	0.7924	0.769461	0.664397	0.75245	0.825629	0.836596	0.768256
1.11231	2.4502	1.37892	1.85516	1.36403	1.85729	2.14921	1.79151	1.54805	2.85065	2.133	0.995746	1.319	1.05244	1.23108	1.62133	1.43675	1.29383	2.25693	0.870538	0.72212	0.710991	0.771566	0.662836	0.754385	0.801978	0.83578	0.791726
1.11406	2.40445	1.26002	2.02796	1.33582	1.7915	2.09763	1.79799	1.41704	2.69093	2.23409	0.986079	1.32828	1.1167	1.2896	1.68316	1.48046	1.21901	2.18274	0.92915	0.782592	0.654982	0.83596	0.71984	0.802409	0.823397	0.860254	0.81115
1.11582	2.31088	1.24564	1.88982	1.5779	1.74782	2.29266	1.75094	1.47999	2.76708	2.31533	0.96778	1.2766	1.19807	1.29056	1.62155	1.49078	1.19277	2.08317	1.00193	0.776931	0.675516	0.759279	0.738385	0.707278	0.851417	0.805934	0.752839
1.11758	2.25069	1.26829	1.84128	1.50451	1.77045	2.20642	1.75708	1.48185	2.58991	2.20926	1.02302	1.22231	1.23245	1.26227	1.63619	1.44036	1.18371	2.24225	0.981592	0.806613	0.66384	0.819168	0.712966	0.741559	0.819751	0.798803	0.865765
1.11934	2.3488	1.33798	1.73964	1.46782	1.61783	2.21249	1.70628	1.57152	2.53861	2.1369	1.00231	1.18903	1.1781	1.27267	1.72576	1.36104	1.225	2.18552	0.909783	0.749119	0.683495	0.802621	0.786654	0.780012	0.797666	0.779504	0.860913
1.12109	2.21648	1.27178	1.77454	1.31857	1.58046	2.16351	1.70867	1.65213	2.56717	2.08049	0.995056	1.2692	1.12691	1.19215	1.65913	1.35399	1.22403	2.07246	0.938649	0.782414	0.715227	0.854641	0.754303	0.766868	0.792424	0.740883	0.807293
1.12285	2.26388	1.25915	1.8237	1.33226	1.63941	2.04823	1.7448	1.49161	2.80834	2.04963	1.03062	1.24647	1.0697	1.15829	1.55229	1.35192	1.20168	2.07999	0.905362	0.818506	0.683482	0.802922	0.706532	0.757871	0.774828	0.80563	0.74065
1.12461	2.42877	1.25697	1.74283	1.35253	1.64256	2.00706	1.73492	1.50694	2.56029	2.08865	1.0976	1.29836	1.0604	1.16796	1.6056	1.36999	1.19763	2.09229	0.859964	0.873212	0.744974	0.78401	0.711062	0.799979	0.789657	0.794747	0.817209
1.12637	2.35416	1.25784	1.91108	1.27695	1.43152	2.17608	1.87435	1.47511	2.76126	2.06418	1.03476	1.29934	1.07706	1.16869	1.65454	1.44381	1.19715	2.00382	0.876822	0.822649	0.679896	0.843466	0.816399	0.760331	0.770297	0.811564	0.725691
1.12813	2.34756	1.24695	1.7244	1.31419	1.28258	2.20468	1.87503	1.55781	2.55818	2.11455	1.01577	1.23413	1.07121	1.14064	1.61849	1.50317	1.18403	2.14863	0.900743	0.814605	0.715686	0.815107	0.889333	0.734115	0.801676	0.76006	0.839906
1.12988	2.5277	1.18336	1.78339	1.23806	1.29468	2.3087	1.75571	1.52529	2.49947	2.20394	0.992984	1.19711	1.04628	1.07728	1.59861	1.42333	1.20055	2.11094	0.871916	0.839121	0.671256	0.845099	0.832084	0.692429	0.810685	0.787096	0.844554
1.13164	2.50008	1.09495	1.56758	1.29858	1.39363	2.20642	1.65958	1.61124	2.51216	2.1337	0.984352	1.27518	1.0661	1.0797	1.57196	1.41249	1.24314	2.08595	0.853454	0.898995	0.813473	0.820974	0.774743	0.712447	0.851116	0.771543	0.830338
1.1334	2.47906	1.02178	1.61489	1.27339	1.41678	2.13837	1.75742	1.64074	2.60049	2.15712	1.05306	1.27772	1.1227	1.13532	1.57021	1.40148	1.24282	2.04707	0.870135	1.03062	0.791212	0.881665	0.801336	0.7343	0.797464	0.757473	0.787186
1.13516	2.60066	1.07361	1.56291	1.26298	1.4431	2.10284	1.8481	1.68348	2.46404	2.26389	0.998163	1.27301	1.10138	1.19432	1.5973	1.45379	1.18111	2.07404	0.870505	0.92973	0.814516	0.87205	0.82761	0.759593	0.786637	0.701589	0.841726
1.13691	2.6155	1.27091	1.62166	1.32104	1.40889	2.13231	1.75844	1.53202	2.55447	2.27347	0.972959	1.27459	1.07421	1.17619	1.58135	1.43451	1.15909	2.08396	0.869228	0.765563	0.785978	0.813156	0.834833	0.741615	0.815788	0.756573	0.815808
1.13867	2.56604	1.20165	1.6997	1.46289	1.37363	2.12537	1.71617	1.44561	2.6428	2.1823	0.913228	1.28311	1.12285	1.17135	1.57414	1.43727	1.24217	2.20456	0.850457	0.759975	0.754906	0.767558	0.852743	0.740642	0.837487	0.859271	0.834178
1.14043	2.43743	1.24652	1.72882	1.45851	1.30784	2.0634	1.62787	1.54387	2.40798	2.14931	0.90943	1.17767	1.17315	1.12395	1.50991	1.43245	1.21302	2.09507	0.881796	0.729577	0.681196	0.804347	0.859397	0.731758	0.879953	0.785699	0.870054
1.14219	2.60726	1.32056	1.64144	1.33309	1.39836	2.03219	1.68958	1.64725	2.35879	2.26389	0.942575	1.21753	1.15258	1.13193	1.55186	1.34693	1.17188	1.97526	0.868303	0.713771	0.741742	0.864595	0.809471	0.763636	0.797202	0.71142	0.837404
1.14394	2.57799	1.23998	1.76815	1.37389	1.36942	1.97585	1.72776	1.59475	2.42701	2.17521	0.885261	1.32192	1.13426	1.20593	1.60363	1.37601	1.21853	2.0066	0.843761	0.71393	0.74763	0.825585	0.880616	0.811617	0.796415	0.764087	0.826777
1.1457	2.62292	1.18772	1.75107	1.22546	1.46625	1.95505	1.85219	1.56037	2.26571	2.29191	0.905977	1.2861	0.984278	1.1919	1.55841	1.40544	1.13625	1.98558	0.873802	0.762788	0.734467	0.803189	0.812891	0.797121	0.758796	0.728196	0.87636
1.14746	2.7202	1.16855	1.72268	1.27256	1.55941	2.0842	1.91458	1.54922	2.38047	2.32703	0.997127	1.24953	1.02677	1.13725	1.53066	1.45155	1.20476	1.97566	0.855462	0.8533	0.725343	0.806848	0.729286	0.734413	0.758156	0.777658	0.829943
1.14922	2.7672	1.12674	1.96614	1.35855	1.56309	2.17695	1.90708	1.62285	2.63222	2.27808	0.969851	1.26195	1.014	1.15539	1.51428	1.4278	1.2493	2.08912	0.823244	0.860757	0.641839	0.746385	0.73917	0.695597	0.748686	0.769813	0.793672
1.15098	2.67816	1.17727	1.79507	1.33555	1.49731	2.30437	1.87947	1.58127	2.43389	2.25467	0.97503	1.36769	0.990283	1.15055	1.59752	1.34521	1.22824	2.02445	0.841872	0.828217	0.761915	0.74148	0.768417	0.693257	0.715742	0.776743	0.831777
1.15273	2.68063	1.26045	1.98753	1.20027	1.55415	2.3451	1.84401	1.46512	2.22181	2.28979	0.933598	1.39222	1.03833	1.15539	1.72336	1.34797	1.28962	1.93241	0.854196	0.740685	0.700477	0.865078	0.743425	0.734877	0.730997	0.880214	0.869748
1.15449	2.86778	1.15766	2.03091	1.24299	1.44362	2.34164	1.94969	1.48998	2.42014	2.36605	0.972959	1.45885	1.09928	1.18247	1.69714	1.37274	1.24638	2.02882	0.825048	0.840449	0.718322	0.884384	0.819101	0.724768	0.704081	0.836509	0.838306
1.15625	2.76266	1.23693	2.12837	1.21177	1.57888	2.25886	1.82049	1.47465	2.42754	2.39763	0.998508	1.35131	1.06235	1.15007	1.59664	1.39288	1.25545	1.96495	0.867867	0.807245	0.634905	0.87669	0.728408	0.706837	0.765111	0.851356	0.809438
1.15801	2.76679	1.37413	2.02194	1.11346	1.6052	2.13881	1.79185	1.57756	2.28316	2.44055	0.955696	1.41652	1.06325	1.13725	1.67552	1.31527	1.2527	2.0788	0.882088	0.695492	0.700576	0.954905	0.708483	0.783387	0.73403	0.794075	0.910494
1.15977	2.89169	1.30009	2.01297	1.22273	1.58309	2.21509	1.72708	1.43074	2.71049	2.46538	0.921169	1.39573	1.0634	1.1462	1.63663	1.32904	1.2412	2.14347	0.852575	0.708544	0.69337	0.869696	0.724027	0.738854	0.769531	0.86752	0.790804
1.16152	2.95599	1.20253	1.97204	1.21122	1.66782	2.16134	1.65207	1.53783	2.81997	2.60408	0.892167	1.37913	1.0631	1.15563	1.6091	1.33747	1.17156	2.25257	0.880949	0.74191	0.699342	0.877706	0.692898	0.744489	0.80957	0.761825	0.798791
1.16328	2.95022	1.30662	1.90076	1.28735	1.66414	2.21162	1.71446	1.55502	2.88238	2.46006	0.905632	1.31661	1.09343	1.20037	1.69256	1.38548	1.24541	2.25653	0.833855	0.69311	0.692677	0.849359	0.721313	0.765302	0.808111	0.800894	0.782872
1.16504	2.90364	1.40157	1.90629	1.13838	1.7373	2.2983	1.76696	1.54341	2.88396	2.41252	0.965708	1.29612	1.09703	1.2364	1.65214	1.37034	1.24654	2.34897	0.830861	0.68902	0.679919	0.963676	0.71168	0.718853	0.775531	0.807656	0.814493
1.1668	2.89787	1.4804	1.93001	1.17535	1.74098	2.20295	1.92651	1.58754	2.56346	2.23622	1.10071	1.36739	1.0634	1.25405	1.57654	1.33368	1.22889	2.28708	0.771678	0.743519	0.708488	0.904752	0.720313	0.715651	0.692279	0.774082	0.892183
1.16856	2.77585	1.49957	1.83808	1.17617	1.78361	2.0556	1.84367	1.5908	2.60313	2.46751	1.11279	1.32215	1.01911	1.21633	1.47495	1.38324	1.26128	2.27518	0.888918	0.742076	0.719308	0.866463	0.681947	0.71753	0.750264	0.79286	0.874017
1.17031	2.81872	1.56272	1.97364	1.21862	1.82676	2.12277	1.78674	1.58336	2.53755	2.55725	1.09518	1.31646	1.05064	1.2468	1.55688	1.41249	1.2548	2.22123	0.907238	0.700819	0.667024	0.862155	0.682516	0.733419	0.790542	0.792491	0.875343
1.17207	2.70578	1.56054	1.93136	1.34623	1.82624	2.10067	1.77412	1.58336	2.381	2.3281	1.13282	1.31265	1.03322	1.22818	1.51253	1.3989	1.23618	2.13792	0.860417	0.725913	0.67965	0.767493	0.672517	0.720023	0.788501	0.780728	0.897905
1.17383	2.97908	1.82883	1.92644	1.26271	1.89939	2.20598	1.67014	1.59916	2.4011	2.36144	1.20739	1.37345	1.10454	1.27001	1.62352	1.41731	1.27407	2.21607	0.792676	0.660199	0.712943	0.874736	0.66864	0.73596	0.848614	0.796715	0.922939
1.17559	2.83109	1.92552	1.83476	1.3068	1.9536	2.20078	1.72128	1.60938	2.50053	2.52107	1.273	1.37636	1.14402	1.28694	1.66612	1.47616	1.26225	2.16608	0.890495	0.661116	0.750159	0.875439	0.658751	0.757057	0.857591	0.784309	0.86625
1.17734	2.89333	1.95775	1.96442	1.3717	1.85098	2.20858	1.8031	1.60915	2.66448	2.43594	1.22017	1.33456	1.10514	1.2896	1.66612	1.43692	1.27326	2.17322	0.841913	0.62325	0.679366	0.805671	0.696712	0.754383	0.796918	0.791265	0.815627
1.1791	2.87932	1.91463	2.02587	1.19726	1.71572	2.19818	1.82356	1.65538	2.63698	2.42955	1.19462	1.31826	1.11535	1.26517	1.65826	1.44398	1.31991	2.19544	0.843793	0.623941	0.650712	0.931584	0.737402	0.754375	0.791848	0.797345	0.832558
1.18086	2.77173	1.93118	1.91944	1.30241	1.85782	2.13707	1.78742	1.61844	2.81362	2.60904	1.22259	1.29537	1.10904	1.30169	1.57545	1.44914	1.28493	2.33627	0.941305	0.633076	0.674871	0.851526	0.700655	0.7372	0.810745	0.793928	0.830343
1.18262	2.79358	2.01873	2.01678	1.2178	1.89255	1.97889	1.89072	1.51112	2.6814	2.50085	1.25435	1.43589	1.04899	1.34014	1.53197	1.38892	1.18387	2.30176	0.895214	0.621357	0.711972	0.861381	0.708111	0.77416	0.734599	0.783438	0.858416
1.18437	2.97866	2.09451	2.04209	1.25257	1.78992	2.14444	1.7973	1.51414	2.67559	2.49056	1.3562	1.45503	1.02091	1.32152	1.58528	1.31011	1.1863	2.41879	0.836135	0.647504	0.712521	0.81505	0.738309	0.739252	0.728931	0.783479	0.904023
1.18613	3.0677	2.29268	1.94463	1.23341	1.78729	2.19645	1.66878	1.58754	2.85223	2.53491	1.47014	1.33987	1.07286	1.27509	1.53831	1.28275	1.24687	2.37595	0.82632	0.641232	0.689008	0.869834	0.713419	0.700362	0.768677	0.785405	0.833013
1.18789	2.97083	2.29573	2.00326	1.30926	1.74045	2.13231	1.65685	1.48696	2.74699	2.47744	1.47256	1.30988	1.1224	1.29177	1.47233	1.24438	1.25626	2.25693	0.833921	0.641433	0.653876	0.857279	0.742205	0.690487	0.751054	0.844851	0.821603
1.18965	3.1048	2.44164	1.94636	1.39224	1.62625	2.02006	1.64799	1.55247	2.96118	2.59308	1.51882	1.29141	1.12135	1.32176	1.48282	1.30564	1.22954	2.47552	0.835184	0.622051	0.663502	0.805431	0.812766	0.734047	0.792263	0.791989	0.835992
1.19141	3.18312	2.43598	1.72551	1.37909	1.56414	2.03349	1.63264	1.72251	2.9194	2.63991	1.5461	1.23465	1.09838	1.24534	1.54814	1.33919	1.31877	2.41839	0.829345	0.634694	0.71553	0.796452	0.796183	0.761322	0.820259	0.76561	0.828388
1.19316	3.06152	2.36498	1.83476	1.50588	1.58046	1.89091	1.64151	1.70021	2.79458	2.65835	1.68283	1.2514	1.13847	1.16337	1.60953	1.32216	1.43441	2.39737	0.868311	0.711559	0.682051	0.756013	0.736096	0.851198	0.805453	0.843664	0.857863
1.19492	3.07141	2.47779	1.82038	1.43496	1.80677	2.02612	1.68719	1.57245	2.56717	2.59947	1.60997	1.22478	1.1251	1.17667	1.56518	1.33971	1.3293	2.29264	0.846343	0.649763	0.672814	0.784069	0.651258	0.772501	0.794046	0.845371	0.89306
1.19668	2.95022	2.60888	1.80723	1.42866	1.71256	2.10327	1.66196	1.58662	2.4249	2.50511	1.66625	1.21244	1.09703	1.19747	1.56737	1.3416	1.37934	2.20099	0.849126	0.638684	0.670883	0.767874	0.699226	0.745205	0.807238	0.869362	0.907664
1.19844	3.02937	2.87674	1.7593	1.41743	1.76624	1.92428	1.65821	1.48905	2.35403	2.51539	1.75947	1.26449	1.13546	1.21488	1.53416	1.30719	1.30323	2.28629	0.830337	0.61162	0.718745	0.801072	0.687831	0.797265	0.788311	0.875206	0.971223
1.20019	3.27051	2.82361	1.76668	1.32816	1.87624	1.93381	1.70253	1.50972	2.4249	2.66687	1.91243	1.16817	1.1224	1.24269	1.52498	1.3268	1.29837	2.13673	0.815427	0.6773	0.661225	0.845082	0.662328	0.788589	0.779312	0.860003	0.88116
1.20195	3.28288	2.74303	1.77528	1.31419	1.95097	2.03566	1.6998	1.58662	2.39951	2.7559	1.8924	1.19644	1.10664	1.20327	1.4282	1.38444	1.24039	1.95979	0.839478	0.689894	0.673943	0.842068	0.616754	0.701589	0.814473	0.781782	0.816744
1.20371	3.20002	2.97082	1.78831	1.27147	1.90518	2.0998	1.8031	1.53807	2.24825	2.67857	1.92244	1.16488	1.1215	1.23277	1.52236	1.39786	1.25043	2.02287	0.837047	0.647107	0.651387	0.88205	0.647062	0.725002	0.775256	0.812988	0.89975
1.20547	3.21651	3.10105	1.80146	1.25011	1.86308	2.19515	1.80549	1.54968	2.21335	2.66687	1.95558	1.24527	1.08231	1.21028	1.5938	1.41438	1.30177	1.95344	0.829117	0.630621	0.691258	0.865776	0.649614	0.726057	0.78338	0.840024	0.882573
1.20723	3.20621	3.11716	1.80146	1.34075	1.81255	2.22679	1.76901	1.66328	2.31701	2.54271	1.99736	1.29994	1.12105	1.21222	1.51319	1.41524	1.27537	1.98201	0.793059	0.640763	0.721603	0.836135	0.668789	0.679537	0.800021	0.766782	0.855415
1.20898	3.16416	3.11934	1.94734	1.37553	1.87676	1.95982	1.78981	1.65816	2.26677	2.51114	1.95489	1.26097	1.10468	1.20907	1.43934	1.46618	1.25626	1.96852	0.793619	0.626702	0.647537	0.803097	0.644233	0.734426	0.819181	0.75762	0.868425
1.21074	3.27175	2.96124	1.94869	1.33391	1.87413	1.92298	1.88185	1.50996	2.23398	2.71475	2.09335	1.32439	1.12405	1.27775	1.41924	1.46273	1.19358	2.03834	0.829756	0.706916	0.67963	0.842677	0.681781	0.738043	0.777284	0.790476	0.912427
1.2125	3.4255	3.10322	1.98593	1.28352	1.7194	2.01746	1.97356	1.52784	2.14777	2.7818	2.1479	1.28147	1.10814	1.27049	1.49767	1.4808	1.1471	1.959	0.812084	0.692151	0.645273	0.863359	0.738917	0.742357	0.75032	0.750799	0.912107
1.21426	3.35337	3.15026	1.97069	1.28571	1.75887	2.10847	1.91356	1.54016	2.35509	2.79741	2.14237	1.34361	1.11955	1.25042	1.5394	1.41628	1.22338	1.97605	0.834208	0.680062	0.681796	0.870763	0.710923	0.730104	0.740127	0.794324	0.839057
1.21602	3.16663	3.05836	1.95115	1.34869	1.84834	2.13924	1.75776	1.56826	2.43971	2.71582	2.05813	1.34413	1.09973	1.24897	1.55098	1.41369	1.24654	2.03318	0.857636	0.672951	0.688893	0.815404	0.675725	0.725015	0.80426	0.794855	0.833371
1.21777	3.23877	2.9473	2.04086	1.24956	2.09886	2.10977	1.74617	1.56292	2.4524	2.72114	2.02774	1.34151	1.08697	1.3914	1.59796	1.41025	1.1965	2.1161	0.840176	0.688001	0.657327	0.869881	0.662932	0.757407	0.807628	0.765553	0.862867
1.21953	3.38882	3.01786	1.94488	1.35636	2.03676	2.14011	1.8464	1.58406	2.58198	2.83075	2.0861	1.0459	1.16429	1.40905	1.62592	1.43314	1.34841	2.09348	0.835321	0.691251	0.537771	0.858391	0.691812	0.759737	0.776181	0.851237	0.810807
1.22129	3.42757	3.152	1.81129	1.45139	1.97571	2.10717	1.87947	1.57268	2.29427	2.77577	2.19209	1.05809	1.12916	1.43976	1.52171	1.42195	1.32849	1.98716	0.809836	0.69546	0.584165	0.777985	0.728734	0.722156	0.756573	0.844731	0.866142
1.22305	3.3917	3.01307	1.99465	1.40264	2.11833	2.06643	1.90128	1.71415	2.20912	2.87403	2.15066	1.05652	1.14792	1.45137	1.48588	1.38616	1.34161	1.97724	0.84737	0.713778	0.529676	0.818401	0.685148	0.719054	0.729067	0.782667	0.895038
1.2248	3.28041	3.15505	1.84656	1.36923	2.23043	2.04303	1.82117	1.739	2.29903	2.83288	2.1037	1.09077	1.16399	1.48958	1.56234	1.3767	1.36185	1.9824	0.863576	0.666773	0.590704	0.850102	0.667843	0.76472	0.755944	0.783121	0.862279
1.22656	3.25237	3.34887	1.82604	1.31583	2.22412	1.93641	1.79935	1.66815	2.30326	2.81585	2.07677	1.1248	1.15258	1.50433	1.51384	1.36466	1.31667	1.93519	0.865784	0.620142	0.615977	0.87593	0.676371	0.781776	0.758416	0.789296	0.840198
1.22832	3.22105	3.31054	1.84017	1.39607	2.1778	2.09504	1.79492	1.68697	2.36937	2.87935	2.10716	1.06116	1.13501	1.51255	1.56147	1.40561	1.34339	2.08833	0.893917	0.636499	0.576662	0.813006	0.69453	0.745319	0.783104	0.796333	0.881385
1.23008	3.23506	3.22605	1.8532	1.35746	2.17886	2.11237	1.82628	1.72321	2.41644	2.82649	2.13858	1.04919	1.08352	1.46515	1.56147	1.46755	1.374	2.15577	0.873707	0.66291	0.566152	0.798196	0.672442	0.739202	0.803573	0.797348	0.892126
1.23184	3.24413	3.07796	1.75094	1.34048	2.03149	2.15961	1.73799	1.61891	2.28475	2.77045	2.03741	1.09212	1.15243	1.4446	1.56431	1.40389	1.33254	2.07206	0.853988	0.661936	0.623729	0.859714	0.711102	0.724348	0.807767	0.823111	0.90691
1.23359	3.20868	3.11324	1.80195	1.26435	1.96834	2.04563	1.65958	1.81171	2.32706	2.69099	2.1296	1.06228	1.09913	1.44871	1.54814	1.41524	1.3591	2.05857	0.838659	0.684046	0.589517	0.869324	0.736007	0.756805	0.852774	0.750173	0.884625
1.23535	3.44117	3.00435	1.726	1.24436	2.03623	2.02439	1.77856	1.68279	2.11498	2.77825	2.05364	1.06243	1.02346	1.45814	1.46097	1.42729	1.41951	2.09269	0.807357	0.683554	0.615545	0.822482	0.716099	0.721683	0.802499	0.843545	0.989461
1.23711	3.2194	2.9534	1.81817	1.25011	1.91676	1.99102	1.89378	1.67141	2.1081	2.84849	1.96525	1.10386	1.03127	1.3914	1.44458	1.45465	1.30485	2.07999	0.884789	0.665421	0.607125	0.824943	0.725912	0.725549	0.768117	0.780687	0.986667
1.23887	3.56401	2.9142	1.87114	1.19123	1.92202	2.01312	1.89344	1.62076	2.44447	2.90205	1.95593	1.08411	1.07196	1.33458	1.51297	1.48183	1.2948	2.01731	0.814266	0.671172	0.579387	0.899871	0.694359	0.751552	0.782613	0.798885	0.825256
1.24063	3.47951	3.02831	1.89707	1.21917	2.04518	1.99189	1.90844	1.63563	2.27681	2.868	1.95628	1.09466	1.04478	1.41945	1.46337	1.44019	1.23083	2.0193	0.824255	0.645996	0.577026	0.856965	0.694048	0.734666	0.754643	0.752513	0.886895
1.24238	3.42427	3.00348	1.95963	1.20301	2.04044	2.1102	1.90401	1.59823	2.11286	2.91092	1.95904	1.13168	1.02767	1.53504	1.50991	1.42849	1.22954	1.9701	0.850085	0.652255	0.577495	0.854248	0.752307	0.715527	0.750254	0.769311	0.932433
1.24414	3.59905	3.12631	2.01678	1.18137	1.97728	2.03566	1.77719	1.66839	2.22816	2.96839	1.94247	1.12876	1.08922	1.41365	1.53066	1.43847	1.31132	1.92924	0.82477	0.621329	0.559685	0.921996	0.714944	0.751925	0.809408	0.785983	0.865846
1.2459	3.62749	3.12326	1.90272	1.25285	2.05412	2.09287	1.77174	1.77106	2.12926	2.94852	1.8489	1.12196	1.03082	1.40107	1.52345	1.43744	1.40995	2.12205	0.812827	0.591977	0.589657	0.822781	0.682079	0.727926	0.811317	0.796105	0.996613
1.24766	3.53722	2.87065	1.86536	1.18165	2.06886	2.07077	1.85049	1.88652	2.17897	2.97051	1.86236	1.10446	1.02451	1.5111	1.57523	1.44467	1.32833	1.98796	0.839789	0.648761	0.592086	0.867021	0.730401	0.760701	0.780695	0.704117	0.912337
1.24941	3.8167	2.81402	1.88441	1.20931	2.13307	1.98669	1.86651	1.8073	2.16311	3.00847	1.83302	1.10917	1.04929	1.47724	1.54115	1.48648	1.29464	1.97129	0.78824	0.651386	0.588601	0.867676	0.692545	0.775739	0.796394	0.71634	0.911326
1.25117	3.82123	2.88632	1.99809	1.07868	2.18465	2.06426	1.90367	1.75387	2.25407	3.06629	1.89689	1.13444	1.00995	1.46781	1.50204	1.4574	1.31829	1.99192	0.802436	0.657199	0.567762	0.936282	0.671878	0.727641	0.765573	0.751644	0.8837
1.25293	3.86657	2.95035	1.93517	1.15289	2.16833	2.22289	1.82253	1.96225	2.50476	3.0819	1.80988	1.13467	0.946144	1.49345	1.4448	1.43503	1.351	1.9828	0.797062	0.613447	0.58634	0.820669	0.688754	0.649966	0.787383	0.688497	0.791612
1.25469	3.69922	2.90984	1.9949	1.01269	2.27464	2.07293	1.83856	1.81241	2.68405	2.91376	1.71839	1.09085	0.948997	1.53431	1.54049	1.45964	1.38323	2.02485	0.787669	0.590543	0.546817	0.937109	0.67453	0.743148	0.793904	0.763198	0.754401
1.25645	3.63656	2.83537	2.12493	0.968869	2.20464	1.98972	1.71549	1.74737	2.3609	3.00244	1.84441	1.16637	0.947495	1.57131	1.46665	1.51934	1.35586	1.99986	0.825627	0.650501	0.548901	0.977939	0.712728	0.737113	0.885664	0.775944	0.847072
1.2582	3.52485	2.76263	1.98556	0.97106	2.16465	1.86924	1.79696	1.77641	2.28739	3.13511	1.74635	1.15254	0.940589	1.46491	1.43038	1.50162	1.37513	2.18036	0.889431	0.632134	0.580461	0.968621	0.676745	0.765223	0.835643	0.774109	0.95321
1.25996	3.61183	2.63632	2.04369	1.04418	2.0657	1.84497	1.92856	1.69789	2.58092	3.10815	1.72564	1.17729	0.968064	1.49901	1.40853	1.47426	1.3408	2.18711	0.860548	0.654562	0.576062	0.927107	0.725665	0.763447	0.764437	0.789686	0.847415
1.26172	3.75404	2.55836	2.16708	0.996802	2.08939	1.98539	1.86924	1.57988	2.86969	3.03862	1.7391	1.1847	0.98653	1.47894	1.44939	1.43624	1.30468	2.3938	0.809427	0.679772	0.546679	0.989696	0.707834	0.730029	0.768353	0.825812	0.834168
1.26348	3.7054	2.4534	2.31739	0.966131	2.08939	2.05386	1.79935	1.5225	2.80834	3.13227	1.64208	1.21453	0.976171	1.47942	1.51493	1.43331	1.27002	2.47632	0.845327	0.66931	0.524097	1.01039	0.708065	0.737602	0.796571	0.83417	0.881774
1.26523	3.61925	2.4081	2.35045	0.989681	1.99571	1.98105	1.7806	1.54109	3.10821	2.96378	1.58373	1.25095	0.962509	1.54036	1.60669	1.39219	1.30096	2.43426	0.818893	0.657669	0.53222	0.972544	0.771837	0.811031	0.781864	0.844183	0.783173
1.26699	3.46673	2.34277	2.19523	1.07403	2.0357	1.84627	1.73321	1.62587	2.77237	2.80166	1.5209	1.27608	0.94149	1.6042	1.44764	1.39236	1.30355	2.45608	0.808158	0.649187	0.581298	0.876599	0.788031	0.784091	0.80334	0.801752	0.885914
1.26875	3.34306	2.40767	2.16905	1.01433	2.04991	1.8662	1.68037	1.59335	2.90671	2.62111	1.49742	1.27817	0.980975	1.62282	1.40242	1.35261	1.27666	2.47155	0.784043	0.621937	0.589279	0.967118	0.791652	0.751481	0.804948	0.801245	0.850294
1.27051	3.37192	2.55052	2.31825	1.07676	2.03834	1.90997	1.76219	1.72367	3.40967	2.73391	1.49086	1.31699	1.00259	1.57421	1.45005	1.34057	1.26436	2.56875	0.810788	0.58453	0.568095	0.931117	0.772303	0.759196	0.760739	0.733525	0.753373
1.27227	3.18931	2.54965	2.20407	1.1329	2.03939	1.72275	1.74071	1.68929	3.47948	2.74881	1.50743	1.24587	1.01971	1.55197	1.44589	1.35691	1.30598	2.69927	0.861883	0.59123	0.565257	0.900086	0.760996	0.839295	0.779516	0.773092	0.775769
1.27402	3.17776	2.57622	2.18429	1.09676	2.00044	1.80509	1.68037	1.66165	3.24201	2.86268	1.553	1.2185	1.01415	1.53117	1.4448	1.38393	1.22565	2.56637	0.900846	0.602823	0.557847	0.924686	0.765416	0.800403	0.823584	0.737611	0.791598
1.27578	3.47868	2.49434	2.19732	1.06992	1.8615	1.71365	1.62412	1.63912	3.36471	2.95491	1.59651	1.2259	1.04688	1.51739	1.37904	1.40733	1.31181	2.60009	0.849433	0.640053	0.557909	0.97847	0.815141	0.804739	0.866518	0.800315	0.772753
1.27754	3.48981	2.30401	2.3271	0.96038	1.88834	1.68764	1.49321	1.58964	3.19865	2.78464	1.56612	1.22874	0.989983	1.45693	1.39477	1.37395	1.22808	2.50885	0.797933	0.67974	0.528016	1.03082	0.771541	0.82646	0.920131	0.772554	0.784347
1.2793	3.47992	2.43989	2.16352	1.06964	2.05676	1.61397	1.52526	1.63052	3.42395	2.82685	1.59409	1.26337	1.00229	1.49514	1.36746	1.33575	1.23553	2.68737	0.812332	0.653345	0.583941	0.937034	0.72694	0.847267	0.875755	0.757752	0.784875
1.28106	3.47621	2.69164	2.29809	1.12305	2.16149	1.69458	1.67389	1.69696	3.39856	2.99286	1.66038	1.34234	1.064	1.52343	1.40526	1.33799	1.29821	2.57629	0.860956	0.616867	0.584109	0.947423	0.704807	0.829267	0.799325	0.765018	0.758053
1.28281	3.4894	2.70514	2.45663	1.11428	2.14096	1.76695	1.74617	1.67233	2.8681	2.94214	1.79642	1.32274	1.0658	1.5643	1.37642	1.34057	1.32331	2.48108	0.843165	0.664076	0.538438	0.956491	0.730652	0.778977	0.767719	0.791293	0.86506
1.28457	3.45436	2.76394	2.40415	1.11894	2.35253	1.65297	1.78708	1.6268	2.74011	2.94533	1.80539	1.32192	1.05289	1.63708	1.38232	1.38169	1.37044	2.35532	0.852641	0.653197	0.549849	0.940973	0.695882	0.836261	0.773157	0.842409	0.85957
1.28633	3.44776	2.88197	2.40477	1.21506	2.24306	1.67464	1.85356	1.61426	2.84007	2.81585	1.8192	1.34174	0.980375	1.5909	1.35151	1.44398	1.32185	2.27518	0.816718	0.631237	0.557949	0.806855	0.709252	0.807045	0.779031	0.818858	0.801101
1.28809	3.38181	2.91768	2.34135	1.2041	2.24412	1.80596	1.84333	1.6498	2.92151	2.76442	1.76741	1.34032	1.03457	1.61266	1.33928	1.43107	1.29675	2.31961	0.817437	0.60576	0.572455	0.859206	0.718617	0.741587	0.776353	0.786002	0.793976
1.28984	3.4828	3.08929	2.28519	1.24847	2.09991	1.77822	1.80003	1.59846	2.6703	2.86303	1.87341	1.35819	1.04899	1.63394	1.40897	1.39064	1.28622	2.2482	0.822048	0.606422	0.594346	0.84022	0.7781	0.792348	0.772563	0.80466	0.841929
1.2916	3.45518	2.97517	2.33201	1.10278	2.19991	1.84237	1.81026	1.65213	2.57457	2.71014	1.8779	1.29896	1.02001	1.60662	1.433	1.43314	1.3008	2.17402	0.78437	0.63119	0.557014	0.924944	0.730311	0.777806	0.791675	0.787347	0.844418
1.29336	3.30555	2.90244	2.3325	1.09265	2.22885	1.75525	1.99129	1.6361	2.56928	2.58563	1.87617	1.27922	1.03412	1.58171	1.32114	1.49852	1.2012	2.15537	0.782209	0.646413	0.548433	0.946437	0.709651	0.752679	0.752541	0.734184	0.8389
1.29512	3.18724	2.86368	2.25508	0.998718	2.10465	1.8532	1.9156	1.71345	2.37043	2.56187	1.76051	1.23375	1.05424	1.58316	1.42186	1.48149	1.26824	2.06016	0.803787	0.614773	0.547101	1.05559	0.752221	0.767246	0.77338	0.740169	0.869109
1.29688	3.1926	2.85279	2.30534	1.04527	2.02676	1.81593	1.87572	1.68418	2.42701	2.59947	1.78744	1.25155	1.08307	1.53407	1.42186	1.48441	1.25853	2.06135	0.814216	0.62656	0.542892	1.03616	0.75691	0.782994	0.791385	0.747263	0.849335
1.29863	3.38346	2.97169	2.37318	1.03952	1.95992	1.91041	1.85117	1.66769	2.25566	2.8084	1.87721	1.25955	1.00665	1.54979	1.35828	1.44105	1.26177	2.13673	0.830039	0.631698	0.530744	0.968377	0.790742	0.710992	0.778456	0.756596	0.947273
1.30039	3.37027	2.82666	2.29354	1.09977	2.07254	1.81029	1.99367	1.72716	2.53596	2.70518	1.91139	1.30644	1.0041	1.59187	1.46294	1.48803	1.30468	2.02088	0.802659	0.676202	0.569617	0.913007	0.768073	0.80812	0.746375	0.755393	0.796889
1.30215	3.27298	2.69643	2.43488	1.17152	1.98676	1.8246	2.04685	1.76595	2.52274	2.60266	1.89793	1.25559	1.01866	1.56551	1.4944	1.48562	1.36153	2.17164	0.795194	0.703866	0.515668	0.869522	0.787971	0.819028	0.725806	0.770988	0.860824
1.30391	3.29483	2.7966	2.39297	1.10908	2.05254	1.8805	2.05333	1.85353	2.51005	2.72256	1.83302	1.22321	1.02632	1.60275	1.34736	1.51057	1.42744	2.1883	0.826311	0.655444	0.511168	0.925376	0.780858	0.716489	0.735666	0.770121	0.871815
1.30566	3.16705	2.86324	2.29883	1.04308	2.15096	1.67421	1.98617	1.77176	2.56717	2.7293	1.79711	1.20003	0.974369	1.56043	1.32508	1.46686	1.44202	2.15339	0.86178	0.627648	0.522017	0.934125	0.725456	0.791464	0.738538	0.81389	0.838818
1.30742	3.06935	2.62587	2.43586	1.08224	2.15465	1.72838	1.91015	1.89256	2.30537	2.53065	1.7574	1.25686	0.984878	1.54326	1.35217	1.4469	1.47198	2.08634	0.82449	0.669265	0.515982	0.910035	0.716248	0.782331	0.757483	0.777773	0.904991
1.30918	2.99021	2.72996	2.17654	1.1466	2.26727	1.86057	1.84844	1.92159	2.39899	2.44126	1.74359	1.17325	0.977672	1.59791	1.31787	1.49371	1.41222	2.05897	0.816418	0.638687	0.539045	0.852674	0.704772	0.708313	0.808089	0.734921	0.858266
1.31094	3.01947	2.85322	2.01874	1.10141	2.18517	1.84193	1.83821	1.85771	2.36355	2.40082	1.72184	1.19793	0.956804	1.59259	1.3502	1.4617	1.43036	2.00184	0.795111	0.603472	0.593406	0.868707	0.728818	0.733035	0.795175	0.769957	0.846964
1.31269	3.04544	2.83885	2.15639	1.03596	2.17043	1.83586	1.74446	1.90626	2.33235	2.58882	1.81265	1.18911	0.96416	1.62499	1.40351	1.40423	1.44688	1.96138	0.850065	0.638514	0.551435	0.930691	0.748695	0.764495	0.804965	0.759013	0.840945
1.31445	3.15674	2.74695	2.17249	0.968595	2.1478	1.74182	1.71924	1.97828	2.37043	2.67219	1.83094	1.22568	0.973769	1.62959	1.39499	1.44759	1.50631	2.13593	0.846502	0.666537	0.564181	1.00534	0.758723	0.80088	0.841997	0.761428	0.901075
1.31621	3.20002	2.61237	2.19584	1.04308	2.1757	1.65904	1.85833	2.02288	2.53544	2.63458	1.80056	1.18043	0.999892	1.72124	1.28793	1.51745	1.53239	2.09626	0.823302	0.689245	0.537577	0.958594	0.791119	0.776313	0.816567	0.757529	0.826785
1.31797	3.24619	2.74826	2.06139	0.96038	2.23833	1.75222	1.93197	1.94389	2.39793	2.66119	1.73496	1.22059	1.00034	1.74493	1.28903	1.50231	1.49724	2.14307	0.819788	0.631294	0.592121	1.04161	0.779571	0.735653	0.777606	0.770229	0.893719
1.31973	3.12005	2.69556	2.1264	0.979275	2.23727	1.66597	1.83992	1.78941	2.26941	2.60585	1.76224	1.16533	0.952149	1.7106	1.35959	1.45103	1.38388	2.04151	0.835195	0.653756	0.548028	0.9723	0.764589	0.816096	0.788639	0.773368	0.899579
1.32148	3.0813	2.73911	2.17937	1.00255	2.18044	1.90001	1.80685	1.78477	2.52327	2.56719	1.73392	1.23316	0.968814	1.73018	1.37052	1.45172	1.32201	2.0673	0.833149	0.633024	0.56583	0.966348	0.793504	0.721323	0.803454	0.740719	0.819293
1.32324	2.95476	2.58101	2.30928	1.00803	2.25148	1.76175	1.84435	1.71647	2.65073	2.68957	1.71114	1.31452	0.988031	1.68932	1.34212	1.50644	1.35359	2.21646	0.910251	0.662972	0.569234	0.980162	0.750313	0.761807	0.816785	0.78859	0.836172
1.325	2.9663	2.46124	2.29576	1.03678	2.2978	1.71278	1.80106	1.82194	2.29268	2.64913	1.7063	1.31093	0.959506	1.75557	1.3904	1.45361	1.4208	2.07087	0.893076	0.69327	0.571023	0.925465	0.764025	0.81178	0.80709	0.77983	0.903253
1.32676	2.91353	2.64591	2.10526	0.985574	2.44095	1.73012	1.84708	1.80289	2.41168	2.64558	1.77915	1.27032	0.999892	1.79862	1.34102	1.40406	1.43424	2.16489	0.908032	0.672418	0.603403	1.01453	0.736851	0.775106	0.760151	0.795526	0.89767
1.32852	3.01453	2.76132	2.02169	1.06663	2.39464	1.75829	1.89106	1.79081	2.34134	2.55087	1.82611	1.26127	1.0041	1.76597	1.3939	1.46446	1.36137	2.13752	0.846192	0.661317	0.62387	0.941371	0.73747	0.792758	0.774411	0.760197	0.912948
1.33027	3.17034	2.72082	2.23271	1.05568	2.3599	1.83456	1.97663	1.81032	2.29585	2.62004	1.76707	1.23652	1.03472	1.73429	1.33228	1.43572	1.38485	2.15577	0.826422	0.649463	0.553821	0.98015	0.734901	0.726213	0.726348	0.764974	0.938983
1.33203	3.09614	2.5392	2.10514	1.05623	2.24359	1.77259	1.8389	1.73808	2.40956	2.42246	1.74152	1.24811	0.995538	1.69536	1.34823	1.3373	1.4885	2.13435	0.78241	0.685854	0.592888	0.942543	0.755647	0.760602	0.727228	0.856406	0.885781
1.33379	2.80636	2.47866	2.20162	1.06499	2.13517	1.72925	1.81162	1.86259	2.32283	2.48453	1.67281	1.26531	0.970616	1.67457	1.25582	1.34315	1.39165	2.08991	0.885323	0.674886	0.57472	0.911386	0.784276	0.726221	0.741406	0.747159	0.899728
1.33555	2.83975	2.28136	2.07233	1.1329	2.14096	1.67421	1.83753	1.92136	2.53068	2.68176	1.51951	1.29171	1.06325	1.70189	1.29361	1.44622	1.46793	2.02564	0.944367	0.666057	0.623314	0.938516	0.794918	0.772672	0.787042	0.764005	0.800436
1.3373	3.15798	2.32753	2.25717	1.11401	2.19464	1.81333	1.97765	1.91741	2.5751	2.61578	1.5209	1.29246	1.04658	1.67336	1.28051	1.51831	1.37772	1.91536	0.82831	0.653438	0.572602	0.939476	0.762473	0.706163	0.767735	0.718533	0.743799
1.33906	3.26103	2.28441	2.0663	1.18932	2.45884	1.85493	1.8781	2.00894	2.44605	2.67999	1.57441	1.22897	0.999442	1.73768	1.34561	1.52347	1.41935	2.1034	0.821823	0.689199	0.594766	0.84035	0.706706	0.725423	0.811177	0.706515	0.859916
1.34082	3.19673	2.38981	2.19744	1.14468	2.41832	1.89697	1.82901	1.93321	2.27681	2.55016	1.57752	1.28461	1.0041	1.70431	1.34845	1.48149	1.38533	2.10816	0.797741	0.660103	0.584593	0.877186	0.704749	0.710844	0.809995	0.716599	0.925926
1.34258	3.21816	2.4216	2.11313	1.09949	2.19675	1.79339	1.73355	2.04634	2.57827	2.54519	1.53263	1.26935	0.998991	1.79596	1.36244	1.42041	1.53012	2.13633	0.790884	0.632901	0.600697	0.908592	0.817552	0.759697	0.819361	0.747735	0.828588
1.34434	3.36697	2.65331	2.14926	1.07293	2.16833	1.72491	1.67628	1.87304	2.52063	2.71121	1.60376	1.27855	0.967313	1.72148	1.37991	1.41955	1.41724	2.14347	0.805236	0.604437	0.594878	0.901561	0.793919	0.799989	0.846842	0.756651	0.850372
1.34609	3.39706	2.46951	2.04357	1.05102	2.27096	1.8415	1.77958	1.93716	2.45663	2.69595	1.57579	1.24647	1.02616	1.70117	1.35632	1.40698	1.47716	2.10697	0.793613	0.638099	0.609946	0.976349	0.749097	0.736529	0.790628	0.762541	0.857667
1.34785	3.2194	2.54573	2.08486	1.11729	2.26201	1.82243	1.90742	1.74923	2.46456	2.75732	1.67834	1.22882	1.00124	1.73067	1.40963	1.47633	1.43036	2.18393	0.856472	0.659275	0.5894	0.896132	0.765101	0.773487	0.773991	0.817709	0.886134
1.34961	3.1724	2.64983	1.98605	1.05321	2.32569	1.80509	1.81912	1.9123	2.56928	2.76442	1.71908	1.24938	0.977072	1.79717	1.34168	1.50627	1.34209	2.04746	0.871394	0.648751	0.629079	0.927705	0.772745	0.743274	0.828018	0.701821	0.796901
1.35137	3.39624	2.46995	2.15786	1.06061	2.31622	1.83326	1.86617	1.87444	2.50635	2.65729	1.70872	1.16533	0.945093	1.85109	1.24096	1.56683	1.38906	2.12244	0.782421	0.691804	0.540038	0.891086	0.799186	0.676913	0.839599	0.741055	0.846828
1.35312	3.17158	2.49739	2.20063	0.933269	2.35569	1.67204	1.77651	1.89116	2.53861	2.70482	1.72771	1.22082	0.964611	1.73139	1.28837	1.53397	1.38242	2.18354	0.852831	0.691807	0.554757	1.03358	0.734983	0.770537	0.863473	0.73099	0.860132
1.35488	3.1184	2.723	2.16229	1.03295	2.30254	1.69241	1.69469	2.04959	2.42966	2.90276	1.76016	1.21827	0.970766	1.76017	1.30585	1.4106	1.43862	2.10023	0.930848	0.646407	0.563419	0.9398	0.764448	0.771591	0.832363	0.701904	0.864412
1.35664	3.15756	2.6777	2.15897	1.02501	2.22675	1.80726	1.55764	1.90603	2.47832	2.94249	1.69042	1.24407	0.977672	1.7031	1.2615	1.36104	1.42728	2.22519	0.931886	0.631296	0.576235	0.953819	0.764837	0.698016	0.873784	0.748823	0.897865
1.3584	3.05039	2.50087	2.06495	0.987217	2.3599	1.88007	1.57298	1.99314	2.46615	2.83252	1.67385	1.17572	0.962208	1.6898	1.37511	1.3459	1.47344	2.13792	0.928578	0.669306	0.569371	0.974668	0.716047	0.731412	0.855636	0.739253	0.866903
1.36016	2.88056	2.40854	1.89498	0.989408	2.15202	1.93598	1.66571	1.95272	2.40004	2.81195	1.6117	1.18731	0.934133	1.70431	1.28815	1.36913	1.51376	2.18552	0.976183	0.669161	0.626557	0.944134	0.79196	0.665375	0.821949	0.775207	0.910618
1.36191	3.03514	2.6581	1.86831	1.11319	2.09254	1.84627	1.74242	2.03774	2.4799	2.8272	1.64001	1.16495	0.912064	1.62886	1.31699	1.34865	1.55749	2.03755	0.931491	0.616986	0.623532	0.819327	0.778413	0.713327	0.774013	0.764321	0.821623
1.36367	3.1555	2.68031	1.86414	1.08197	2.18938	1.74788	1.69742	2.07956	2.445	2.92759	1.7505	1.15179	0.973769	1.64216	1.31546	1.46084	1.50971	2.1514	0.927773	0.653094	0.61787	0.899998	0.750058	0.752602	0.860626	0.725978	0.879921
1.36543	3.23135	2.64242	1.84668	0.963392	2.2999	1.69718	1.78333	2.02775	2.33499	2.94923	1.74566	1.2084	0.961458	1.7164	1.34627	1.48441	1.4459	2.00898	0.912693	0.66063	0.654364	0.997992	0.746292	0.793239	0.832384	0.713057	0.860381
1.36719	3.13407	2.75261	1.85799	1.05787	2.16096	1.58536	1.77549	1.84006	2.3847	2.88467	1.89758	1.15957	0.938787	1.69851	1.28619	1.4383	1.38566	1.96415	0.920423	0.689374	0.624099	0.887433	0.785995	0.811289	0.810088	0.753053	0.823646
1.36895	3.24248	2.85148	1.86672	1.05212	2.16359	1.75959	1.71958	1.89139	2.51058	2.82188	1.87203	1.08778	0.954401	1.68134	1.2698	1.42058	1.38323	2.01811	0.870285	0.656512	0.582723	0.907123	0.777104	0.721647	0.826121	0.731328	0.803841
1.3707	3.12376	2.87195	1.91354	1.01405	2.28359	1.75785	1.66912	1.90394	2.29585	2.71688	1.92175	1.13661	0.945393	1.73139	1.2982	1.37343	1.454	2.00263	0.869747	0.669144	0.593984	0.932291	0.758189	0.738516	0.822847	0.763681	0.872283
1.37246	3.15056	2.87979	1.96147	1.04336	2.19412	1.82416	1.77685	1.96596	2.30167	2.74952	1.81161	1.16032	0.948246	1.71954	1.32595	1.4161	1.49708	1.98359	0.872708	0.629077	0.591555	0.908843	0.783706	0.726881	0.796974	0.761501	0.861805
1.37422	3.13613	2.97082	2.10883	1.03103	2.1478	1.77649	1.79015	2.0036	2.31912	2.61508	1.69456	1.18178	0.929479	1.71833	1.29514	1.4426	1.37319	1.99787	0.833854	0.570403	0.560397	0.901504	0.800042	0.729046	0.805857	0.685362	0.861478
1.37598	3.10398	2.80357	2.13586	0.97462	2.08781	1.59446	1.73151	2.09536	2.30749	2.77896	1.67074	1.17079	0.93083	1.70237	1.30847	1.43314	1.44056	1.95939	0.89529	0.595933	0.548156	0.95507	0.815389	0.820634	0.827682	0.687502	0.849145
1.37773	3.28659	2.65244	2.08019	1.06252	2.1278	1.65731	1.71821	2.00894	2.38418	3.01131	1.63898	1.22545	0.901554	1.73623	1.29077	1.41645	1.50793	1.9947	0.916242	0.617913	0.589106	0.848502	0.815972	0.778839	0.824373	0.750611	0.836641
1.37949	3.20126	2.81969	2.11866	0.95682	1.98202	1.61136	1.75571	2.08676	2.17527	2.81727	1.76741	1.21768	0.838198	1.71592	1.25997	1.38307	1.50745	2.04588	0.880051	0.626813	0.574739	0.876025	0.86574	0.781926	0.787752	0.722386	0.940516
1.38125	3.0912	2.93206	2.14742	0.887537	2.06307	1.67724	1.76117	2.14971	2.18479	2.69524	1.69456	1.19068	0.877983	1.65232	1.25582	1.40113	1.54389	1.9832	0.871909	0.577944	0.55447	0.989236	0.800903	0.748739	0.795571	0.718182	0.907728
1.38301	3.24083	2.85279	2.16757	0.897395	2.04676	1.78429	1.70117	2.07979	2.48043	2.69382	1.75533	1.25604	0.854863	1.70987	1.39084	1.4352	1.56235	2.05579	0.831214	0.615304	0.579468	0.952604	0.835405	0.77949	0.843658	0.751204	0.828805
1.38477	3.29154	2.77657	2.14336	0.924232	2.03991	2.00749	1.65753	2.16365	2.48942	2.79492	1.76569	1.25178	0.877983	1.75823	1.48172	1.42144	1.56494	2.08713	0.849124	0.635925	0.584025	0.94996	0.861916	0.738098	0.857564	0.723286	0.838401
1.38652	3.36037	2.82622	2.13279	0.922863	2.06886	2.02829	1.67389	2.0935	2.46721	2.67573	1.82473	1.18417	0.870927	1.7268	1.49221	1.47357	1.56105	2.06055	0.796261	0.645643	0.555222	0.943723	0.834661	0.735698	0.880327	0.745668	0.835176
1.38828	3.12912	3.06838	2.07933	0.858235	1.96413	1.98539	1.73253	2.11347	2.39581	2.68602	1.89102	1.19247	0.838648	1.63539	1.44305	1.49353	1.47732	2.03001	0.858394	0.616293	0.573489	0.977178	0.83263	0.726838	0.862053	0.699003	0.847316
1.39004	3.10645	3.13284	2.37712	0.790321	2.03834	1.874	1.78708	2.0187	2.45663	2.86126	2.01842	1.27324	0.821983	1.54931	1.43562	1.42539	1.48801	2.04389	0.92107	0.644279	0.535623	1.04006	0.760084	0.766074	0.797612	0.737115	0.83199
1.3918	3.22063	3.22125	2.41976	0.731992	2.06202	1.77562	1.81265	2.0022	2.50688	2.81621	1.94937	1.31669	0.809372	1.67964	1.3987	1.43365	1.55619	1.97407	0.874426	0.605159	0.544139	1.10571	0.814563	0.787725	0.790918	0.777241	0.787463
1.39356	3.28411	3.16333	2.35131	0.792786	2.0957	1.78646	1.77037	1.97967	2.43706	2.80095	1.97941	1.29642	0.779645	1.73212	1.4424	1.40871	1.48558	1.94868	0.852879	0.625736	0.551362	0.983425	0.82651	0.807407	0.795711	0.75042	0.799602
1.39531	3.01618	3.31533	2.18441	0.850841	2.10623	1.73012	1.75981	2.0187	2.36302	2.76158	1.96905	1.27488	0.797061	1.72414	1.45157	1.40079	1.44623	1.92607	0.915589	0.593923	0.583629	0.936792	0.818591	0.839004	0.795992	0.716417	0.815087
1.39707	3.01659	3.33232	2.35782	0.80593	2.0036	1.78082	1.68685	2.09675	2.40798	2.75519	2.14928	1.32551	0.811774	1.71035	1.42929	1.38702	1.48639	1.99073	0.913348	0.64498	0.562176	1.00725	0.85364	0.8026	0.822258	0.708904	0.826725
1.39883	3.17405	3.51786	2.35131	0.79525	2.12149	1.71755	1.73083	2.00615	2.38629	2.68496	2.32329	1.20504	0.808621	1.64434	1.40941	1.40664	1.49125	1.90107	0.845908	0.660428	0.512497	1.01681	0.775087	0.820594	0.812698	0.743339	0.796664
1.40059	3.06976	3.54573	2.20297	0.765401	2.19096	1.71235	1.6848	1.94436	2.43125	2.63246	2.35747	1.2689	0.759978	1.5834	1.35654	1.35795	1.40428	2.01612	0.857544	0.664877	0.575996	0.992915	0.722697	0.792209	0.805997	0.722234	0.829255
1.40234	2.96795	3.69294	2.19277	0.792786	2.22728	1.76002	1.60401	1.97293	2.41697	2.69702	2.44034	1.23345	0.721844	1.52706	1.4022	1.30994	1.41303	2.03913	0.908715	0.660811	0.56251	0.910516	0.685618	0.796694	0.816667	0.716208	0.843674
1.4041	3.00587	3.64155	2.18797	0.795798	2.3199	1.73922	1.64151	2.05981	2.44288	2.56648	2.43585	1.28303	0.764782	1.62959	1.3738	1.29101	1.45983	2.02802	0.853822	0.668904	0.586403	0.961025	0.702438	0.789893	0.78648	0.708721	0.830177
1.40586	3.08501	3.77047	2.23185	0.791143	2.61621	1.68938	1.62923	1.94784	2.36355	2.45899	2.38268	1.32514	0.819431	1.71567	1.40613	1.27776	1.34485	2.01136	0.797077	0.631932	0.59374	1.03576	0.655787	0.832336	0.784272	0.690428	0.850992
1.40762	2.85789	3.74652	2.29244	0.816611	2.56831	1.91518	1.55219	1.91881	2.34345	2.5686	2.38406	1.27129	0.81838	1.69851	1.42011	1.32439	1.45627	1.96455	0.898778	0.636341	0.55456	1.00217	0.661331	0.741505	0.853243	0.758946	0.838314
1.40938	2.69836	3.67291	2.24549	0.79662	2.35043	1.88397	1.6398	2.26912	2.42543	2.52852	2.38302	1.28767	0.785501	1.61	1.4341	1.33799	1.56462	1.99867	0.937059	0.648811	0.573448	0.986042	0.684982	0.761209	0.815943	0.689526	0.824047
1.41113	2.66085	3.8088	2.40538	0.871106	2.27148	1.77562	1.73526	2.17434	2.30432	2.4033	2.37715	1.25395	0.882938	1.63394	1.36549	1.38875	1.50356	1.88203	0.903209	0.624122	0.521308	1.01358	0.719328	0.769022	0.800311	0.691503	0.816742
1.41289	2.68723	3.79225	2.30202	0.899586	2.43727	1.70324	1.71992	2.00522	2.25778	2.28092	2.3813	1.31018	0.827538	1.68835	1.31808	1.30994	1.38874	1.96852	0.8488	0.627938	0.569143	0.91991	0.692723	0.773866	0.761629	0.69256	0.871884
1.41465	2.99433	3.86019	2.32796	0.858509	2.7662	1.56889	1.56105	1.98362	2.18109	2.3547	2.34366	1.25589	0.844503	1.61774	1.28269	1.32921	1.40444	2.12086	0.786387	0.607137	0.539481	0.983686	0.584824	0.817576	0.851485	0.708022	0.972385
1.41641	2.96424	3.59495	2.41362	0.85358	2.92251	1.71321	1.59719	2.11742	2.18109	2.43203	2.41824	1.29836	0.789254	1.76113	1.34037	1.32164	1.43003	2.14426	0.820459	0.672678	0.537933	0.92464	0.602611	0.782371	0.827479	0.675365	0.983117
1.41816	2.92672	3.53833	2.37601	0.844269	2.73725	1.83456	1.62378	1.97874	2.30167	2.45757	2.39925	1.33396	0.802316	1.83126	1.36768	1.33265	1.43392	2.04588	0.839701	0.678075	0.561429	0.950308	0.669015	0.745506	0.82071	0.724663	0.888866
1.41992	2.83027	3.63415	2.29305	0.844817	2.38253	1.8623	1.74787	2.10209	2.36566	2.40366	2.34263	1.29089	0.807871	1.75654	1.45682	1.37429	1.43052	1.9828	0.849268	0.644616	0.562956	0.956268	0.737258	0.782268	0.786265	0.680522	0.838157
1.42168	2.78204	3.60235	2.46548	0.84153	2.55305	1.75612	1.67151	2.14414	2.43283	2.2983	2.286	1.25866	0.835645	1.75533	1.4483	1.32198	1.48105	2.00621	0.826121	0.634587	0.510511	0.993007	0.687543	0.824714	0.790893	0.690743	0.824637
1.42344	2.63611	3.50131	2.29096	0.804561	2.462	1.75959	1.56991	2.12253	2.29533	2.22523	2.29187	1.3626	0.855313	1.68424	1.40416	1.26847	1.51959	2.08079	0.844131	0.654577	0.594773	1.06308	0.684093	0.798008	0.807987	0.715933	0.906533
1.42519	2.71856	3.73476	2.19154	0.855497	2.19833	1.80336	1.56378	2.00104	2.4799	2.35293	2.20418	1.26546	0.872729	1.66006	1.30847	1.30185	1.43846	1.92289	0.865507	0.590179	0.577431	1.02014	0.755145	0.725573	0.832504	0.718853	0.775391
1.42695	2.56191	3.6838	2.15123	0.870011	2.24727	1.60617	1.6698	2.0094	2.4799	2.20359	2.34228	1.31938	0.90816	1.64748	1.37161	1.34556	1.35829	2.11887	0.860133	0.635834	0.613315	1.04385	0.733103	0.853966	0.805818	0.675966	0.854418
1.42871	2.41805	3.66159	2.47494	0.983109	2.25938	1.74398	1.66435	2.01335	2.44182	2.32349	2.36956	1.3466	0.912514	1.66514	1.39084	1.29703	1.43862	2.17481	0.960892	0.64714	0.544093	0.928192	0.736988	0.797506	0.779305	0.714538	0.89065
1.43047	2.40939	3.81794	2.40206	0.881512	2.27254	1.78299	1.60367	2.12207	2.62905	2.20678	2.34573	1.34286	0.948546	1.67698	1.38122	1.25333	1.41384	2.08436	0.915906	0.614397	0.559044	1.07604	0.737935	0.774667	0.781541	0.666255	0.792819
1.43223	2.33313	3.58014	2.20407	0.883977	2.22359	1.79123	1.50787	2.13415	2.62799	2.2192	2.23007	1.25088	0.947195	1.64797	1.35763	1.32646	1.33723	2.10697	0.951164	0.622901	0.56753	1.07152	0.741128	0.757933	0.879691	0.626589	0.801743
1.43398	2.35911	3.53963	2.16585	0.904789	2.21464	1.8181	1.57401	1.86421	2.57669	2.20288	2.32226	1.2191	0.972418	1.66465	1.3325	1.37429	1.35165	2.24424	0.933777	0.656073	0.562871	1.07474	0.751656	0.732912	0.873117	0.72505	0.870977
1.43574	2.32077	3.87761	2.14508	0.917934	2.2378	1.82806	1.53855	1.8684	2.62957	2.13158	2.25666	1.23241	0.970466	1.62379	1.35501	1.29669	1.37125	2.29462	0.918479	0.581971	0.574527	1.05723	0.725616	0.741225	0.842799	0.733915	0.87262
1.4375	2.34715	3.90679	2.29133	0.896026	2.20307	1.80639	1.48128	1.8447	2.47885	2.04218	2.35886	1.23271	0.914165	1.63322	1.39936	1.28086	1.36444	2.21528	0.87007	0.603783	0.537987	1.02024	0.741338	0.774669	0.8647	0.739655	0.893672
1.43926	2.41393	3.86237	2.05844	0.946961	2.29885	1.79166	1.45844	1.65909	2.6703	2.07908	2.2684	1.25514	0.929179	1.70382	1.45114	1.2886	1.33108	2.29779	0.861283	0.587307	0.609754	0.981221	0.741164	0.809941	0.883551	0.802294	0.8605
1.44102	2.4465	3.83885	2.14164	0.974072	2.32885	1.68764	1.50548	1.61565	2.53332	2.10462	2.27254	1.21708	0.999291	1.7401	1.43431	1.28688	1.32185	2.20933	0.860258	0.591984	0.568292	1.02589	0.747192	0.849892	0.854797	0.818152	0.872107
1.44277	2.38837	3.85671	2.1806	1.00584	2.30411	1.76782	1.61458	1.85051	2.5074	2.07872	2.12753	1.19876	0.995988	1.74639	1.37467	1.25006	1.4357	2.297	0.870351	0.551643	0.549737	0.990208	0.757942	0.777606	0.774235	0.775841	0.916087
1.44453	2.52234	3.79791	2.08462	0.980371	2.24727	1.6443	1.59992	1.92252	2.41855	2.04999	2.17241	1.24669	0.979474	1.74155	1.39717	1.24868	1.3693	2.24781	0.812732	0.572002	0.598043	0.999085	0.774961	0.849705	0.780468	0.712242	0.929401
1.44629	2.45927	3.38632	2.22017	0.890823	2.10465	1.65341	1.52696	2.0338	2.42649	2.02303	2.14928	1.17789	0.879935	1.69319	1.38559	1.2929	1.40088	2.26566	0.822613	0.634694	0.53054	0.987778	0.804498	0.838025	0.846718	0.688802	0.93372
1.44805	2.41063	3.21254	2.05389	0.94258	2.19833	1.67204	1.55253	2.18897	2.60102	1.93435	2.122	1.1829	0.880385	1.69536	1.39411	1.29325	1.48024	2.32636	0.802423	0.660537	0.575932	0.934017	0.771205	0.83378	0.832996	0.676226	0.894403
1.44981	2.29975	3.29051	2.01149	0.954081	2.24675	1.76305	1.61628	2.21778	2.69198	1.97585	2.13132	1.26397	0.903056	1.76767	1.42142	1.27742	1.46161	2.20496	0.85916	0.64772	0.628373	0.946518	0.786766	0.806228	0.790346	0.659045	0.819085
1.45156	2.1699	3.38763	2.05352	0.979001	2.27201	1.79209	1.5498	2.18433	2.63116	1.99288	2.09266	1.2348	0.893297	1.80515	1.41378	1.29755	1.52899	2.30097	0.918419	0.617734	0.601309	0.912457	0.794515	0.788898	0.837237	0.699981	0.874506
1.45332	2.23091	3.473	2.06667	0.860426	2.29148	1.75872	1.5723	2.12439	2.66501	1.99146	2.08575	1.18784	0.890144	1.80829	1.35632	1.32663	1.44121	2.19385	0.892668	0.600562	0.574758	1.03454	0.789135	0.771196	0.843751	0.678409	0.823206
1.45508	2.2981	3.4412	2.19633	0.915469	2.21885	1.87964	1.52628	2.1007	2.72266	2.03048	1.89793	1.23256	0.911613	1.79475	1.37773	1.33024	1.38485	2.23948	0.883548	0.55153	0.561189	0.995788	0.808863	0.732976	0.87156	0.659233	0.822533
1.45684	2.25811	3.01742	2.11878	0.904241	2.15728	1.90477	1.48571	2.08095	2.73218	2.14222	1.83543	1.2336	0.882787	1.71471	1.38581	1.30151	1.32023	2.2728	0.948677	0.608279	0.582223	0.976274	0.794847	0.727547	0.876018	0.634436	0.831864
1.45859	2.37848	3.09103	1.89818	0.887263	2.16517	1.90911	1.50105	2.04959	2.65496	2.16492	1.93383	1.225	0.892396	1.75364	1.41552	1.29721	1.414	2.27518	0.910212	0.625628	0.645358	1.00579	0.809931	0.741459	0.864199	0.689893	0.856954
1.46035	2.46092	3.20514	2.1473	0.939568	2.27464	1.91821	1.53582	2.23985	2.60313	2.04538	2.03948	1.21371	0.890745	1.75993	1.45398	1.28516	1.49919	2.35849	0.831143	0.636317	0.565228	0.948037	0.773716	0.757986	0.83679	0.669326	0.906021
1.46211	2.32118	3.30009	1.88576	0.8785	2.46884	1.94335	1.44105	2.30001	2.68035	1.99962	2.10508	1.16099	0.893147	1.84287	1.47735	1.24043	1.54081	2.4664	0.861465	0.637888	0.61566	1.01667	0.74645	0.760212	0.860779	0.669913	0.920179
1.46387	2.33025	3.50958	1.96282	0.891644	2.34148	2.0634	1.33707	2.25518	2.68088	1.95137	2.12994	1.18268	0.876782	1.77274	1.52739	1.21513	1.55522	2.44775	0.837409	0.606894	0.602539	0.983332	0.757104	0.740229	0.908801	0.689623	0.913042
1.46562	2.22926	3.53092	1.89302	0.880417	2.40569	1.97672	1.334	2.30001	2.80093	1.88114	2.16689	1.14035	0.893747	1.80635	1.45463	1.1876	1.51781	2.53741	0.84384	0.613689	0.602399	1.01514	0.750868	0.735883	0.890254	0.659915	0.905917
1.46738	2.17979	3.5331	2.02255	0.856866	2.40253	1.88397	1.43287	2.20175	2.79776	1.91838	2.30396	1.22747	0.926777	1.81264	1.47342	1.21324	1.52591	2.44458	0.880076	0.652106	0.606893	1.08159	0.754472	0.782083	0.846721	0.693044	0.873763
1.46914	2.22926	3.59582	2.08695	0.922863	2.33253	2.05603	1.47855	2.34159	2.64544	1.99784	2.26494	1.19232	0.947796	1.85012	1.51253	1.22219	1.5962	2.49655	0.896192	0.629882	0.571323	1.02702	0.793182	0.735656	0.826611	0.681671	0.943718
1.4709	2.35045	3.51089	1.98556	0.911909	2.18517	2.13924	1.48264	2.46425	2.7142	2.12874	2.24699	1.17266	0.961908	1.86536	1.49876	1.2079	1.57968	2.48703	0.905674	0.640006	0.590593	1.05483	0.853644	0.700606	0.814698	0.641038	0.916304
1.47266	2.52317	3.39373	2.03079	0.928066	2.33727	1.85407	1.39196	2.49282	2.81415	2.14435	2.16792	1.19928	0.980074	1.85617	1.41793	1.25212	1.62065	2.53344	0.849864	0.638803	0.590549	1.05604	0.794161	0.764766	0.899543	0.650127	0.900251
1.47441	2.52193	3.3284	2.09531	0.982561	2.42832	1.80249	1.4598	2.30303	2.79511	2.13264	2.11337	1.15224	0.990884	1.84746	1.45507	1.27656	1.5651	2.5505	0.845638	0.634952	0.549915	1.00847	0.760799	0.807254	0.874475	0.679583	0.912486
1.47617	2.56315	3.37195	1.97991	0.971608	2.48358	1.81593	1.47548	2.16899	2.89613	2.15463	2.16482	1.06699	0.974819	1.81337	1.48041	1.28757	1.50307	2.42197	0.840619	0.642007	0.538909	1.00331	0.730142	0.815238	0.872645	0.692982	0.836277
1.47793	2.65466	3.45732	1.83599	1.01323	2.48095	1.85103	1.50514	2.13299	2.77396	2.04999	2.28462	1.06482	0.982626	1.86463	1.41225	1.26451	1.50356	2.49377	0.772222	0.660808	0.579971	0.969794	0.75158	0.762951	0.84013	0.704908	0.898994
1.47969	2.57305	3.53528	1.84017	1.01241	2.43411	1.93208	1.47412	2.26168	3.02676	2.04751	2.22938	1.03117	0.933082	1.7991	1.42055	1.14166	1.58583	2.55685	0.795752	0.63061	0.560366	0.921644	0.739121	0.735245	0.774469	0.701173	0.844748
1.48144	2.43825	3.77134	1.95373	1.0691	2.32359	1.90434	1.49116	2.5207	3.0934	2.11881	2.199	1.14177	0.970616	1.73139	1.41705	1.22064	1.65336	2.56518	0.868986	0.583081	0.584407	0.907884	0.745138	0.744118	0.818581	0.655916	0.829243
1.4832	2.35457	3.72038	1.89289	0.98886	2.29464	2.05733	1.53037	2.50699	3.22139	2.20713	2.3554	1.08202	0.991935	1.80853	1.48413	1.23956	1.65855	2.60406	0.937383	0.633108	0.571623	1.00311	0.788154	0.721385	0.809977	0.661569	0.808366
1.48496	2.3286	3.70862	1.73681	1.02391	2.32885	1.89654	1.53412	2.48097	2.85223	2.16563	2.32329	1.01277	0.976921	1.70769	1.48325	1.28413	1.65725	2.54177	0.930014	0.626457	0.583122	0.954107	0.733278	0.782084	0.837047	0.667984	0.891153
1.48672	2.44526	3.52875	1.86856	0.972977	2.29096	1.80899	1.60673	2.33602	3.16586	2.1518	2.34573	1.01636	1.02962	1.72535	1.3821	1.2067	1.58356	2.55804	0.879987	0.66475	0.543928	1.05822	0.753112	0.764015	0.751027	0.67789	0.808009
1.48848	2.56233	3.55662	1.86192	1.00858	2.36937	1.78429	1.42503	2.37667	2.94267	2.15996	2.3005	1.04112	0.983828	1.7164	1.35697	1.16919	1.53287	2.50647	0.842966	0.646823	0.559161	0.975461	0.724411	0.760511	0.820469	0.644966	0.851766
1.49023	2.54172	3.63502	1.90973	1.04911	2.32569	1.80856	1.31934	2.51536	2.95378	2.26105	2.15998	1.02691	1.02662	1.63128	1.30629	1.16953	1.56041	2.60842	0.889577	0.594215	0.537723	0.978563	0.701418	0.72228	0.886452	0.620352	0.883081
1.49199	2.45185	3.2831	1.80527	1.05486	2.1878	1.70758	1.32582	2.74858	2.81733	2.27773	2.22938	1.08613	1.02031	1.68134	1.28946	1.16007	1.67798	2.42712	0.928981	0.679047	0.601648	0.96725	0.768505	0.755141	0.874984	0.610489	0.861499
1.49375	2.52935	3.31359	1.91858	1.0973	2.43779	1.6313	1.46628	2.72071	2.66236	2.23977	2.16792	1.12764	1.01415	1.74856	1.29405	1.20481	1.73078	2.33112	0.885512	0.654252	0.587746	0.924225	0.717272	0.793263	0.821678	0.63615	0.875581
1.49551	2.69135	3.45078	1.89634	1.02555	2.39253	1.85147	1.47037	2.75091	2.4926	2.36889	2.1914	1.05091	1.0035	1.76839	1.43082	1.18141	1.64915	2.33389	0.880187	0.635044	0.554181	0.97849	0.739129	0.772803	0.803476	0.599494	0.936331
1.49727	2.67033	3.65636	1.90432	1.03459	2.29464	1.78646	1.58048	2.85057	2.738	2.238	2.27219	1.11635	1.03547	1.73913	1.49527	1.23079	1.66292	2.39658	0.838098	0.621436	0.586217	1.00085	0.757909	0.837003	0.778742	0.583365	0.875303
1.49902	2.4906	3.83754	1.93812	0.978454	2.17043	1.86967	1.54332	2.6998	2.91993	2.26212	2.37405	1.0907	1.04688	1.67215	1.53897	1.22477	1.85807	2.43188	0.908262	0.618637	0.56276	1.06994	0.770421	0.823122	0.79359	0.688225	0.832857
1.50078	2.37271	3.70209	2.08499	1.03733	2.17517	1.79036	1.54264	2.80759	3.17115	2.13583	2.35678	1.12031	0.982927	1.63708	1.47976	1.23251	1.88998	2.53662	0.900167	0.636609	0.537322	0.947554	0.752623	0.826515	0.79896	0.673167	0.799906
1.50254	2.51863	3.64808	2.07233	1.05075	2.1257	1.8701	1.60708	2.87426	2.97335	2.19827	2.46071	1.201	0.999892	1.65304	1.45245	1.2079	1.8699	2.40094	0.872802	0.674521	0.579542	0.951599	0.777647	0.776667	0.751616	0.650566	0.807488
1.5043	2.68311	3.69077	2.06077	1.05349	2.04833	1.822	1.52628	2.86752	2.78189	2.30539	2.28739	1.22082	0.950498	1.59477	1.4223	1.20532	1.7311	2.32596	0.859226	0.619759	0.592407	0.902239	0.778567	0.780626	0.789714	0.603692	0.836108
1.50605	2.71979	3.36019	2.07503	0.948604	2.20991	1.94941	1.4806	2.77065	2.7052	2.32845	2.27668	1.19285	0.947195	1.61242	1.37205	1.22287	1.67005	2.40253	0.856114	0.677545	0.574858	0.998514	0.729632	0.703826	0.825934	0.602762	0.888113
1.50781	2.90158	3.20949	2.02968	1.06636	2.23833	1.91257	1.49082	2.71908	2.85593	2.30327	2.18553	1.14708	1.01791	1.68883	1.41159	1.22941	1.59101	2.56756	0.793797	0.680958	0.565154	0.954564	0.754507	0.738058	0.824653	0.585129	0.899027
1.50957	2.71196	3.30357	2.28838	1.16796	2.26411	1.8532	1.65821	3.05662	2.97705	2.33697	2.22662	1.20025	1.07751	1.72631	1.40373	1.18227	1.65952	2.57946	0.861726	0.674004	0.524497	0.922561	0.762467	0.757461	0.712976	0.542927	0.86645
1.51133	2.5953	3.41594	2.04172	1.20054	2.29411	1.86447	1.62821	2.9788	2.92786	2.36996	2.25424	1.19741	1.11174	1.67868	1.48806	1.20687	1.84965	2.56994	0.913171	0.659918	0.58647	0.926033	0.731732	0.798115	0.741226	0.620939	0.877754
1.51309	2.52811	3.26394	2.02403	1.20301	2.31832	1.93121	1.56071	3.08287	2.9268	2.28908	2.25459	1.20369	1.07946	1.78072	1.4968	1.227	1.75782	2.42554	0.905449	0.690756	0.594701	0.897303	0.768108	0.775057	0.786183	0.570192	0.828732
1.51484	2.68187	3.31533	1.98224	1.09648	2.29201	1.90087	1.52253	2.78064	2.62746	2.36073	2.23939	1.18006	1.0628	1.73937	1.55623	1.22305	1.7439	2.25534	0.880257	0.675466	0.595316	0.96928	0.758885	0.81869	0.8033	0.627156	0.858374
1.5166	2.7202	3.19294	1.97905	1.08169	2.26675	1.97629	1.49491	2.61664	2.43601	2.34867	2.064	1.11739	1.00545	1.68714	1.51056	1.23285	1.67458	2.27161	0.863417	0.646425	0.564612	0.929511	0.7443	0.764345	0.824699	0.639974	0.932514
1.51836	2.79853	2.92334	2.04418	1.08936	2.33359	2.02179	1.44139	3.08914	2.58991	2.30078	2.08886	1.15763	0.984728	1.62983	1.55251	1.16781	1.82746	2.29224	0.822141	0.714543	0.566303	0.90395	0.698423	0.767889	0.810199	0.591577	0.885065
1.52012	2.57717	2.82622	1.91047	1.00091	2.35411	2.00055	1.44173	3.10888	2.445	2.24686	1.93763	1.06804	0.955753	1.66925	1.41596	1.1069	1.79588	2.34143	0.871835	0.685591	0.559045	0.954885	0.709077	0.707785	0.767758	0.577661	0.957642
1.52188	2.47411	2.96124	1.94328	1.00036	2.37622	1.90304	1.44514	2.91863	2.85276	2.22168	1.82162	1.17333	0.957254	1.71471	1.38996	1.1642	1.77467	2.43545	0.897969	0.615156	0.603788	0.956908	0.721612	0.73039	0.805596	0.608048	0.853718
1.52363	2.58747	2.85017	2.07552	1.08607	2.45727	1.70151	1.42366	2.97276	3.00032	2.34832	1.74014	1.11934	1.04838	1.62572	1.3679	1.17848	1.67879	2.58779	0.907572	0.610538	0.539304	0.965297	0.661597	0.80393	0.827781	0.564725	0.862507
1.52539	2.47947	2.77004	2.20088	1.16768	2.28096	1.71061	1.34559	3.06312	2.98339	2.3061	1.74635	1.17991	1.03262	1.58195	1.33469	1.1728	1.77013	2.59335	0.930079	0.630445	0.536109	0.884334	0.693547	0.78024	0.871588	0.577885	0.869261
1.52715	2.52275	2.57535	2.15958	1.19561	2.16675	1.72318	1.32787	2.95348	2.99186	2.16811	1.70734	1.22418	1.02241	1.54278	1.37664	1.1907	1.7047	2.54098	0.859423	0.662955	0.56686	0.855136	0.712023	0.798892	0.8967	0.577186	0.849299
1.52891	2.39043	2.4473	2.12296	1.20191	2.10307	1.80249	1.39571	3.08565	3.15316	2.1071	1.58373	1.20107	0.999742	1.55656	1.47451	1.20842	1.79572	2.61318	0.881472	0.647135	0.565754	0.831792	0.740137	0.818041	0.865812	0.581958	0.82875
1.53066	2.31129	2.51176	2.04689	1.10497	2.19359	1.84713	1.46253	3.21203	2.91358	2.17946	1.55991	1.16062	0.991785	1.59743	1.48653	1.22012	1.9052	2.47671	0.942966	0.621043	0.567016	0.897566	0.728224	0.804777	0.834255	0.593146	0.850058
1.53242	2.53924	2.67378	2.14385	1.07184	2.23412	1.74008	1.45912	3.09611	2.9633	2.21955	1.57269	1.18305	1.05169	1.61532	1.43781	1.18467	1.87589	2.47155	0.874099	0.588188	0.551834	0.981203	0.723024	0.826288	0.811912	0.605886	0.834056
1.53418	2.55985	2.50871	2.32193	1.17234	2.23096	1.85623	1.46491	3.13932	2.77396	2.1071	1.466	1.18372	1.09252	1.70552	1.48085	1.1845	1.91249	2.41125	0.823133	0.584363	0.509801	0.931921	0.764478	0.797771	0.808582	0.609205	0.869247
1.53594	2.35251	2.1973	2.19326	1.07704	2.14149	1.85017	1.38105	3.25779	2.59679	2.16137	1.53125	1.20795	1.0682	1.64119	1.45267	1.18209	1.86779	2.38507	0.918753	0.696879	0.550758	0.991796	0.76638	0.785155	0.85594	0.57333	0.918471
1.5377	2.261	2.06751	2.10182	1.04253	1.96887	1.99449	1.44616	3.16952	2.84377	2.2199	1.47739	1.22082	0.982026	1.61145	1.51471	1.24765	1.81564	2.54415	0.981825	0.714576	0.580837	0.941961	0.818467	0.75945	0.862732	0.572845	0.894642
1.53945	2.32695	2.20383	2.15922	1.01378	1.94202	1.96545	1.59855	2.90237	2.95748	2.2607	1.37796	1.20392	0.991334	1.6632	1.52848	1.20928	1.66422	2.55011	0.971528	0.625254	0.557571	0.977859	0.856426	0.777674	0.756485	0.573399	0.862257
1.54121	2.53141	1.92727	2.10649	0.943128	1.88045	2.08073	1.58526	2.68493	3.12037	2.19224	1.29129	1.21491	0.965812	1.60807	1.44611	1.22717	1.61401	2.47076	0.866013	0.670014	0.576745	1.02405	0.855151	0.695001	0.774118	0.601136	0.791816
1.54297	2.79605	1.61411	2.18171	0.974346	1.83992	2.08463	1.63094	2.80132	2.89507	2.25786	1.24365	1.27436	0.962359	1.5331	1.45704	1.29445	1.71539	2.54297	0.807517	0.770484	0.584112	0.987697	0.833244	0.698941	0.793686	0.612352	0.878377
1.54473	2.61427	1.4669	2.19252	1.01214	1.82992	2.01572	1.70765	2.97694	2.7454	2.22523	1.18599	1.21394	1.0146	1.58074	1.57239	1.33317	1.76284	2.58779	0.851186	0.8085	0.553671	1.00244	0.86383	0.780064	0.780706	0.592167	0.942593
1.54648	2.5784	1.61672	2.2262	0.967226	1.94992	2.11844	1.72128	3.04918	2.9395	2.17414	1.1487	1.22119	0.989533	1.60613	1.59031	1.31355	1.81548	2.39499	0.843213	0.71051	0.548555	1.02306	0.823692	0.750698	0.763125	0.595399	0.814762
1.54824	2.53842	1.54573	2.2552	1.01542	1.9715	2.23762	1.68787	3.14977	2.86598	2.2011	1.12004	1.18784	0.990133	1.54761	1.62243	1.29755	1.86406	2.55447	0.867116	0.724603	0.52671	0.975094	0.784994	0.725067	0.76875	0.59181	0.891307
1.55	2.56027	1.45819	2.20702	1.02829	2.09254	2.24456	1.68821	3.11028	2.77449	2.22274	1.03131	1.18597	1.02436	1.60033	1.68491	1.25557	1.82811	2.45648	0.868169	0.707254	0.537361	0.996178	0.764777	0.750665	0.743725	0.587765	0.885382
1.55176	2.47865	1.24347	2.32255	1.00255	2.07044	1.97498	1.6531	3.00272	2.80463	2.20252	0.959148	1.21349	1.04313	1.55197	1.54683	1.27174	1.86163	2.40887	0.888599	0.77135	0.522481	1.04048	0.749583	0.783212	0.769308	0.619982	0.858891
[truncated: 254 more rows]
